# Supplementary material for: Temporal organization of stride-to-stride variations contradicts predictive models for sensorimotor control of footfalls during walking
Source: PLoS One. 2023 Aug 24;18(8):e0290324. doi: 10.1371/journal.pone.0290324 (PMC10449478; doi:10.1371/journal.pone.0290324)
Supplement: S1 Dataset — The original time series of cue intervals, stride intervals, and asynchronies between visual cues and footfalls for self-paced walking and the paced walking conditions (units in seconds). (XLSX) [file pone.0290324.s001.xlsx]

## Sheet: Stride_Intervals
P1SPW	P2SPW	P3SPW	P4SPW	P5SPW	P6SPW	P7SPW	P8SPW	P9SPW	P10SPW	P1PPS	P2PPS	P3PPS	P4PPS	P5PPS	P6PPS	P7PPS	P8PPS	P9PPS	P10PPS	P1SPPS	P2SPPS	P3SPPS	P4SPPS	P5SPPS	P6SPPS	P7SPPS	P8SPPS	P9SPPS	P10SPPS	P1GRPS	P2GRPS	P3GRPS	P4GRPS	P5GRPS	P6GRPS	P7GRPS	P8GRPS	P9GRPS	P10GRPS	P1URPS	P2URPS	P3URPS	P4URPS	P5URPS	P6URPS	P7URPS	P8URPS	P9URPS	P10URPS
1.00333	1.19133	1.17067	1.24533	1.20733	1.17933	1.24467	1.83667	1.14	1.20667	1.13533	1.05867	1.098	1.20733	1.094	1.02333	1.46	1.11933	1.09733	1.202	1.10867	0.989333	1.11533	1.13267	1.07533	1.086	1.22133	1.11067	1.096	1.59	1.08133	1.06867	1.01733	1.156	0.962667	1.02467	1.164	1.048	1.24867	1.11667	1.11	1.04133	0.936	1.04467	1.024	1.084	0.948667	1.00533	1.04067	1.38667
1.01533	1.06533	1.14733	1.10133	1.11	1.11	1.22333	1.14267	1.07067	1.164	1.00467	0.972	0.990667	1.134	0.983333	1.116	1.32933	1.07133	1.01933	1.13867	1.082	1.00067	0.912667	1.09	1.05	1.122	1.214	1.05467	1.06133	1.17667	0.908	0.970667	0.922	1.08133	1.002	1.03267	1.00867	1.04267	1.02267	1.03933	0.984	0.998	0.878667	1.034	0.892667	1.06067	1.036	0.984	0.978667	1.12
1.00467	1.044	1.14133	1.13267	1.10133	1.11733	1.20533	1.14667	1.036	1.206	1.01467	0.982667	0.924	1.17467	0.926667	1.16333	1.27267	1.09733	1.04267	1.05467	1.07467	0.997333	0.948	1.07	1.17267	1.14267	1.102	1.14	1.08	1.16867	0.948667	1.002	0.985333	1.132	1.02067	1.06933	1.04133	1.02733	1.04733	1.03467	0.964	1.00867	0.965333	0.964	0.900667	1.078	1.07533	0.89	0.984667	1.04
1.00067	1.01933	1.12467	1.08067	1.08533	1.14267	1.16267	1.132	1.03467	1.182	1.00533	0.983333	0.979333	1.15933	1.00267	1.16067	1.12533	1.13667	1.06267	1.086	1.058	0.991333	1.008	1.20667	1.12267	1.20467	1.14733	1.192	1.09867	1.10533	0.936	1	0.962667	1.09067	0.984667	1.09667	1.052	1.05267	1.066	1.07133	0.949333	1.01	0.955333	0.98	0.915333	1.08733	1.07067	0.960667	0.995333	0.988667
1.01267	1.03267	1.13933	1.078	1.09133	1.118	1.208	1.108	1.02333	1.13667	0.994667	1.008	1.058	1.17733	1.03267	1.18133	1.15	1.05133	1.09867	1.10267	1.08067	1.01667	1.04333	1.42	1.076	1.30067	1.16867	1.22733	1.10733	1.03533	0.991333	1.01467	1.02933	1.094	1	1.17533	1.09733	1.12	1.02667	1.09067	0.952	1.00267	1.01933	1.006	0.944667	1.09867	1.14733	0.968667	1.01333	1.012
1.00267	1.04133	1.13333	1.08533	1.092	1.112	1.20467	1.10733	1.03733	1.184	1.03467	1.02333	1.06	1.19867	1.04933	1.18067	1.13467	1.09067	1.13667	1.13333	1.07	1.15467	1.03533	1.44067	1.09067	1.306	1.18333	1.21133	1.15867	1.09467	1.04933	1.026	1.02733	1.05067	1.01467	1.16467	1.318	1.018	1.07	1.11467	0.970667	1.00467	0.971333	1.01533	0.962667	1.114	1.182	0.993333	1.05733	1.06133
1.01933	1.03	1.13133	1.07467	1.06933	1.10733	1.17867	1.12467	1.05867	1.156	1.05867	1.016	1.01733	1.2	1.08867	1.20133	1.15267	1.118	1.07467	1.118	1.09533	1.19733	1.06133	1.28867	1.08733	1.31467	1.212	1.20467	1.11867	1.164	1.016	1.02933	1	0.960667	0.96	1.15733	1.262	0.99	1.07133	1.14	0.951333	1.01467	0.998667	1.04667	0.956	1.13533	1.184	1.012	1.05133	1.05133
0.996	1.01733	1.13333	1.07	1.09267	1.11333	1.17733	1.116	1.02533	1.11933	1.06	1.02133	1.02267	1.19667	1.03533	1.16333	1.146	1.11	1.07267	1.14867	1.138	1.07933	1.136	1.226	1.12133	1.236	1.25667	1.11067	1.07467	1.31867	1.02467	1.028	1.01267	0.944667	0.966	1.144	1.23933	0.986	1.00733	1.07267	0.965333	0.988	0.984	1.01333	0.918	1.144	1.14867	0.990667	1.048	1.05133
1.01533	1.01467	1.13467	1.066	1.08733	1.116	1.168	1.08933	1.016	1.158	1.06333	1.06733	1	1.18467	1.06467	1.174	1.132	1.14333	1.092	1.14133	1.15467	1.04067	1.098	1.17067	1.24467	1.19533	1.36733	1.02533	1.078	1.17267	1.028	1.03333	1.02667	0.93	0.934667	1.16733	1.208	0.976667	1.06133	1.06467	0.958	1.004	0.994	1.02267	0.939333	1.118	1.116	0.998	1.05	1.082
0.979333	1.02667	1.11067	1.07267	1.07467	1.10467	1.174	1.10267	1.024	1.12067	1.07	1.06667	1.07467	1.18067	1.04533	1.18267	1.14467	1.134	1.13533	1.15333	1.19667	1.04067	1.07067	1.07	1.18133	1.18133	1.29933	1.052	1.1	1.09467	1.024	0.997333	0.994	0.99	0.982	1.162	1.166	0.972667	1.05933	1.08133	0.976	0.979333	0.960667	1.026	0.936667	1.12067	1.12	1.008	1.05133	1.06933
0.994667	1.038	1.134	1.094	1.114	1.10533	1.19333	1.11467	1.02867	1.12933	1.11733	1.04333	1.04867	1.19467	1.04533	1.18733	1.138	1.09	1.152	1.11733	1.172	1.03067	1.02867	1.10667	1.21533	1.158	1.21933	1.196	1.12533	1.178	1.02333	1.03267	0.926	1.05533	0.981333	1.11533	1.13867	1.05133	1.03467	1.056	0.979333	1.00933	1.052	1.03533	0.960667	1.13	1.14733	0.997333	1.04467	1.03133
1.01	1.01467	1.14133	1.07933	1.082	1.11333	1.19067	1.10267	1.02667	1.11533	1.12	1.02133	1.04733	1.232	1.06133	1.20667	1.196	1.134	1.11267	1.11867	1.084	1.06133	1.026	1.49667	1.09533	1.20267	1.19933	1.22533	1.08667	1.11733	0.990667	1.00667	0.975333	1.044	0.940667	1.11067	1.142	1.00667	1.02333	1.04733	0.980667	0.988	0.997333	1.07333	0.957333	1.102	1.12467	1.03467	1.06867	1.07067
0.976	0.978667	1.12333	1.09867	1.07067	1.108	1.196	1.11933	1.05267	1.096	1.09867	1.04533	1.028	1.31667	1.06	1.19933	1.24733	1.13867	1.07133	1.11933	1.04067	1.042	1.05533	1.35733	1.04267	1.25533	1.19667	1.14933	1.164	1.07333	0.99	1.00733	0.98	1.114	0.960667	1.118	1.13667	1.00067	1.06333	1.04733	1	1.01533	0.988667	1.046	1.02133	1.122	1.14733	1.05333	1.086	1.056
0.989333	0.996	1.122	1.07867	1.084	1.10467	1.18533	1.12733	1.03533	1.12867	1.07133	1.07333	1.00733	1.296	1.09333	1.17733	1.25667	1.178	1.072	1.15933	1.03667	1.03267	1.066	1.192	1.05067	1.24067	1.194	1.21267	1.20333	1.09667	0.96	1.01467	0.978667	1.06333	0.968667	1.102	1.09333	1.02067	1.078	1.03467	0.981333	1.01067	0.978667	1.04	0.998667	1.152	1.16467	1.002	1.08467	1.082
0.996667	1.004	1.12733	1.06333	1.094	1.134	1.19733	1.11533	1.03867	1.13333	1.07267	1.056	1.02533	1.22733	1.088	1.18333	1.246	1.14467	1.04533	1.16133	1.17267	1.08133	1.02733	1.32	1.20133	1.252	1.208	1.172	1.184	1.16267	0.946	1.01	0.98	1.06467	1.002	1.12133	1.096	0.924667	1.08333	1.07133	1.01067	0.992667	1.004	1.09267	0.997333	1.12867	1.198	1.03067	1.06533	1.14333
1.02333	0.990667	1.108	1.066	1.09133	1.116	1.18467	1.118	1.042	1.108	1.074	1.08133	1.04133	1.21133	1.084	1.218	1.188	1.18467	1.102	1.19933	1.20933	1.068	1.112	1.416	1.162	1.25933	1.26133	1.23467	1.14733	1.254	0.976667	1.01667	0.991333	1.09067	0.986	1.10467	1.14333	0.981333	1.042	1.07667	1.00467	1.01067	0.979333	1.032	0.995333	1.17733	1.19733	0.997333	1.05333	1.11267
1.014	1.00067	1.102	1.07533	1.06	1.11267	1.2	1.116	1.044	1.11933	1.10067	1.072	1.04667	1.21533	1.08	1.21	1.22867	1.23067	1.122	1.152	1.13467	1.03133	1.11533	1.458	1.18933	1.26333	1.41667	1.24933	1.138	1.154	0.994667	1.00467	1.02467	1.03667	0.994667	1.116	1.18	1.00267	1.06	1.118	1.04133	1.01667	1.01333	1.004	1.026	1.148	1.16733	1.03	1.032	1.088
1.016	0.985333	1.12933	1.082	1.10067	1.10267	1.17933	1.08	1.04467	1.122	1.15067	1.05067	1.05467	1.24	1.11467	1.23667	1.16533	1.22467	1.132	1.106	1.15467	1.06267	1.13133	1.426	1.11533	1.26333	1.37733	1.17067	1.14267	1.10867	1.02933	1.01667	1.01067	0.949333	0.961333	1.12667	1.20733	1.08733	1.058	1.11267	1.056	1.018	1.02333	1.06333	0.962	1.12067	1.15733	1.01467	1.074	1.07533
1.016	0.99	1.13333	1.08	1.098	1.108	1.19667	1.07533	1.04067	1.13733	1.17667	1.04733	1.08267	1.19133	1.17333	1.21867	1.18267	1.11067	1.136	1.114	1.11667	1.04067	1.08	0.849333	1.13267	1.27467	1.34067	1.108	1.138	1.20533	1.02	1.00933	1.004	1.00267	0.94	1.124	1.17333	1	1.074	1.07667	0.964	1.02733	1.03267	1.168	0.957333	1.12267	1.13467	0.974	1.08867	1.07867
1.036	1.006	1.10933	1.08333	1.12	1.12067	1.16667	1.12667	1.06133	1.13	1.13267	1.034	1.04867	1.158	1.15333	1.22	1.17267	1.13	1.102	1.14467	1.18067	1.05533	1.064	1.53467	1.20933	1.24467	1.30267	1.174	1.10267	1.228	1.02867	1.00933	1.02067	1.05267	0.952667	1.12933	1.20067	1.064	1.03533	1.09533	1.02867	1.02133	1.048	1.142	0.999333	1.126	1.17467	1.03533	1.08333	1.08867
1.03	0.989333	1.138	1.066	1.10333	1.12333	1.17733	1.11333	1.04867	1.11067	1.056	1.04733	1.066	1.17	1.11733	1.212	1.162	1.16867	1.07333	1.148	1.25467	1.052	1.05333	1.306	1.282	1.20533	1.26933	1.214	1.112	1.28533	1.04133	1.006	1.02133	1.062	0.962667	1.116	1.17333	1.05867	1.05067	1.06133	1.016	1.016	1.02867	1.082	1.036	1.152	1.15067	1.09267	1.05667	1.046
1.03	0.998	1.112	1.072	1.09733	1.116	1.18133	1.43667	1.02933	1.13867	1.058	1.06	1.068	1.13933	1.09333	1.18133	1.16467	1.118	1.088	1.08067	1.196	1.06733	1.06667	1.31133	1.17133	1.23067	1.25533	1.14467	1.11267	1.196	1.03133	1.00667	0.976	1.07133	1.00333	1.108	1.15733	0.99	1.02	1.092	1.02067	1.05467	1.04533	1.06067	1.04467	1.136	1.156	1.07333	1.05467	1.04333
1.00133	0.977333	1.112	1.07	1.12133	1.08467	1.18267	0.924	1.02667	1.168	1.09333	1.036	1.03733	1.13267	1.09267	1.18933	1.16	1.15267	1.082	1.10667	1.15733	1.06	1.06667	1.168	1.06667	1.206	1.23733	1.07	1.09667	1.11667	0.974	1.022	0.983333	1.01533	0.958	1.09533	1.11133	0.995333	1.056	1.05733	1.03333	1.052	0.974	1.04533	1.034	1.13467	1.152	1.02733	1.05267	1.08133
1.002	0.994667	1.09733	1.056	1.09533	1.11667	1.17733	1.05	1.024	1.134	1.092	1.022	1.03667	1.18933	1.07333	1.18067	1.132	1.138	1.08533	1.152	1.112	1.04133	1.06533	1.14333	1.116	1.17267	1.22533	1.10667	1.058	1.082	0.965333	1.01133	1.00733	1.052	0.927333	1.12067	1.10733	1.09733	1.088	1.07467	1.04733	1.03067	0.917333	1.05867	1.00133	1.13	1.17533	1.048	1.03867	1.19267
1.014	0.985333	1.11067	1.06	1.09933	1.116	1.172	1.136	1.03267	1.19533	1.06333	1.03533	1.054	1.214	1.06267	1.17867	1.14067	1.062	1.09	1.14267	1.11	1.03267	1.056	1.226	1.20267	1.20133	1.21333	1.10333	1.07733	1.14667	0.983333	1.022	0.985333	1.04867	0.983333	1.13333	1.13067	1.058	1.11733	1.08667	1.05133	1.04467	1.01133	1.052	0.942667	1.106	1.16867	1.036	1.07667	1.08733
1.02467	0.972	1.12467	1.04667	1.09867	1.11667	1.22733	1.12	1.04933	1.14733	1.076	1.034	1.04667	1.17667	1.06933	1.19267	1.158	1.12267	1.07867	1.16133	1.08533	1.04933	1.02933	1.284	1.11267	1.17733	1.23333	1.18133	1.08867	1.13267	1.01933	1.02333	0.999333	0.941333	0.994667	1.16733	1.138	1.06267	1.07533	1.08733	1.02667	1.022	0.973333	1.09333	0.936667	1.12	1.16	1.006	1.12333	1.09067
1.01133	1.00067	1.118	1.06867	1.096	1.12267	1.18533	1.09	1.03667	1.13933	1.09067	1.03067	1.036	1.15933	1.08933	1.19933	1.154	1.136	1.08133	1.14	1.07	1.05133	0.998667	1.29133	1.08	1.234	1.20267	1.128	1.142	1.146	1.01733	1.02267	0.99	1.01667	1.01667	1.15667	1.13467	1.028	1.034	1.06533	1.01067	1.01133	1.046	1.10133	1.00333	1.16733	1.15667	1.03333	1.11533	1.06333
1.014	1.01067	1.09733	1.05333	1.10467	1.13067	1.176	1.11933	1.04	1.12333	1.07467	1.03867	1.01933	1.182	1.07133	1.186	1.16333	1.16933	1.10267	1.10333	1.06	1.06667	1.02733	1.32067	1.08267	1.24067	1.226	1.18333	1.13067	1.11733	1.002	1.02667	0.994	1.09133	0.950667	1.12133	1.14133	0.99	1.04267	1.06467	0.996667	1.03533	0.980667	1.04733	1.03133	1.15267	1.16267	1.03533	1.034	1.04867
1.01933	0.997333	1.104	1.06133	1.10733	1.09467	1.19467	1.12267	1.07067	1.14267	1.05867	1.05	1.01667	1.17733	1.04733	1.17933	1.262	1.13933	1.09933	1.10733	1.07733	1.056	1.05733	1.17133	1.08867	1.23067	1.24133	1.118	1.092	1.17333	1.01467	1.022	1.02933	1.05267	0.996667	1.11333	1.154	1.06267	1.03667	1.09533	0.999333	1.026	0.996	0.954667	0.998667	1.126	1.18333	1.046	0.996667	1.06867
1.014	0.994	1.12467	1.05733	1.08867	1.11067	1.18267	1.11067	1.03867	1.128	1.12067	1.06267	0.982	1.27933	1.058	1.174	1.23533	1.156	1.086	1.108	1.13267	1.044	1.07333	1.15	1.12733	1.19333	1.24733	1.078	1.058	1.23467	1.00867	1.036	1.00333	1	1.00733	1.10533	1.152	1.08133	1.068	1.046	1.00067	1.02467	0.918	0.895333	0.968667	1.116	1.164	1.008	1.03533	1.086
1.02533	1.014	1.116	1.08733	1.078	1.116	1.20867	1.116	1.052	1.13933	1.088	1.06	1.01467	0.99	1.04733	1.18533	1.25267	1.16267	1.08533	1.11467	1.14	1.05133	1.04267	1.15133	1.20667	1.186	1.244	1.09667	1.11267	1.15133	0.989333	1.02133	1.048	1.01933	0.950667	1.13	1.13667	1.02533	1.05133	1.03933	1.06333	1.01333	0.975333	0.966667	0.961333	1.10133	1.17533	0.943333	1.056	1.13467
1.00533	1.02067	1.11133	1.06333	1.09667	1.11733	1.17	1.12533	1.05333	1.11333	1.06133	1.03867	1.052	1.584	1.09667	1.18667	1.22	1.12067	1.10733	1.16533	1.172	1.06067	1.02067	1.14067	1.17333	1.18533	1.26	1.17533	1.084	1.16733	0.975333	1.032	0.985333	0.991333	0.932	1.12867	1.148	1.03267	1.038	1.066	0.984	1.01267	1.02333	0.992667	0.908	1.08333	1.16733	0.980667	1.02067	1.098
1.02867	1.00333	1.12133	1.018	1.10333	1.13133	1.16667	1.12533	1.06067	1.154	1.06867	1.01667	1.03467	1.30933	1.08067	1.16467	1.19667	1.16	1.10533	1.16333	1.07867	1.02133	1.04533	1.23533	1.026	1.19267	1.22867	1.11333	1.13267	1.148	1.00667	1.02067	0.978	1.07	0.956667	1.13467	1.17667	1.00933	1.054	1.07467	0.985333	1.00267	1.072	1.06067	0.934667	1.112	1.16733	1.00867	1.132	1.048
0.998	1	1.13733	1.06267	1.10067	1.108	1.18133	1.10733	1.02733	1.14	1.098	1.03	1.09533	1.26933	1.09267	1.20733	1.138	1.172	1.12	1.24867	1.05067	1.05133	1.06867	1.23333	1.05333	1.20133	1.23467	1.13333	1.13467	1.12533	1.022	1.01	1	1.07467	0.938667	1.126	1.17067	0.892	1.068	1.05533	0.966	0.975333	1.03067	1.16533	0.936667	1.10533	1.16133	0.987333	1.15933	1.05467
1.00933	1.00333	1.11533	1.06933	1.07933	1.11733	1.18067	1.12267	1.044	1.13933	1.116	1.03	1.1	1.17733	1.07133	1.22733	1.11	1.21333	1.094	1.158	1.06733	1.052	1.03467	1.312	1.09	1.20667	1.27467	1.144	1.10933	1.05533	0.993333	1.02667	1.01333	1.074	0.954	1.12533	1.16733	0.924667	1.03733	1.068	1.01933	0.990667	1.04267	1.19933	0.977333	1.13733	1.16933	0.990667	1.102	1.05067
1.00733	0.995333	1.122	1.046	1.07467	1.11733	1.156	1.11867	1.038	1.13333	1.11533	1.03133	1.07333	1.178	1.054	1.25	1.13867	1.14333	1.114	1.12133	1.11133	1.054	1.034	1.16067	1.14267	1.194	1.24133	1.09067	1.074	1.05867	0.988	1.01333	1.034	1.092	0.984	1.08933	1.19867	0.957333	1.03933	1.04	0.975333	0.992667	1.01067	1.16467	1.02133	1.16533	1.144	1.01733	1.05333	1.05667
1.01333	0.991333	1.142	1.094	1.08067	1.12733	1.19067	1.142	1.05333	1.13733	1.11733	1.03667	1.058	1.13533	1.12067	1.24333	1.15467	1.15333	1.10333	1.146	1.09733	1.05467	1.022	1.128	1.112	1.18	1.24267	1.086	1.06467	1.09467	0.980667	1.00467	0.971333	1.042	1.00733	1.12067	1.18667	0.996	1.09933	1.056	0.975333	1.01667	1.00133	1.03933	1.054	1.186	1.15467	1.10133	1.018	1.09733
1.01267	1.00267	1.11533	1.08467	1.078	1.11	1.19867	1.13333	1.02667	1.11	1.136	1.03933	1.04267	1.09067	1.12867	1.24333	1.14733	1.16267	1.12267	1.08867	1.13333	1.05467	1.03533	1.198	1.09733	1.16733	1.26	1.09667	1.11067	1.11467	0.999333	1.018	1.02733	1.054	1.04133	1.12533	1.14867	1.03133	1.09667	1.07333	1.02867	1.02933	0.988667	1.03533	1.09133	1.156	1.15867	1.106	1.05467	1.096
1.01533	0.986	1.12133	1.07733	1.088	1.11533	1.17467	1.11667	1.04733	1.128	1.13067	1.04267	1.046	1.07667	1.13067	1.228	1.11	1.16	1.10133	1.084	1.136	1.074	1.048	1.17067	1.124	1.18933	1.208	1.18667	1.13667	1.13267	1.01533	1.00933	0.876667	0.984	0.994667	1.14467	1.15733	1.03	1.06667	1.09933	1.08333	1.03267	0.890667	0.858667	0.996	1.15333	1.17667	1.05733	1.00067	1.082
1.006	0.994	1.12333	1.05467	1.09867	1.128	1.17133	1.11933	1.042	1.122	1.10067	1.06867	1.022	1.106	1.13933	1.19933	1.13733	1.12067	1.10067	1.088	1.06933	1.08533	1.04933	1.348	1.058	1.17467	1.18133	1.15	1.11933	1.14067	1.048	1.01667	0.987333	1.05067	0.967333	1.124	1.15933	1.03533	1.064	1.12467	1.06933	1.03667	1.00333	1.028	1.00733	1.11533	1.17733	1.02467	1.034	1.10667
1.01	0.994	1.11667	1.04333	1.09	1.13467	1.2	1.12067	1.044	1.11067	1.098	1.066	1.02267	1.112	1.09533	1.18867	1.15867	1.09533	1.10067	1.09533	1.04333	1.042	1.058	1.26267	1.032	1.17867	1.20467	1.126	1.11333	1.17867	1.03933	0.982	1.01133	1.25667	1.01533	1.14733	1.18	1.03533	1.06	1.11933	1.04933	1.01667	1.044	1.00667	0.940667	1.09333	1.15467	0.968	1.12267	1.102
1.026	0.998	1.12667	1.04667	1.06	1.13867	1.174	1.12467	1.03333	1.12133	1.06867	1.06133	0.999333	1.222	1.08467	1.168	1.16267	1.104	1.09533	1.10867	1.08133	1.04667	1.11867	1.10467	1.034	1.23533	1.216	1.094	1.07867	1.16867	1.03667	1.016	0.976667	1.20467	1.02733	1.128	1.17	1.042	1.08067	1.09333	1.03467	1.01667	1.05	1.17733	0.905333	1.15	1.13733	0.968667	1.09267	1.1
1.02933	0.999333	1.146	1.04067	1.09067	1.13	1.16933	1.104	1.03267	1.126	1.06133	1.06467	0.99	1.19267	1.07	1.15533	1.17467	1.106	1.114	1.12667	1.16733	1.042	1.044	1.21733	1.19667	1.22467	1.21533	1.14067	1.108	1.162	1.02733	1.008	0.991333	1.06733	1.05067	1.148	1.15467	1.03133	1.06267	1.096	1.00133	1.00467	0.956667	1.16533	0.969333	1.154	1.14133	1.05267	1.10467	1.09067
1.00467	1.00133	1.138	1.06	1.08	1.12667	1.14867	1.12467	1.024	1.136	1.02267	1.054	1.03467	1.122	1.07467	1.16933	1.18733	1.106	1.07867	1.09267	1.142	1.06133	0.996667	1.268	1.19533	1.24533	1.24533	1.17067	1.15933	1.15067	0.996	1.03933	0.994667	1.00667	1.01933	1.09667	1.09867	0.941333	1.06533	1.04533	0.963333	1.02667	1.00867	1.16667	1.01333	1.16667	1.13467	1.06733	1.09067	1.03267
1.012	0.995333	1.142	1.06	1.10133	1.10933	1.182	1.10333	1.03	1.18267	1.02533	1.04	1.03467	1.09267	1.07467	1.158	1.18333	1.11	1.08933	1.184	1.076	1.07133	0.996667	1.28667	1.116	1.22267	1.24667	1.17867	1.16933	1.146	0.968	1.026	1.03467	1.028	0.988	1.168	1.13	0.969333	1.07333	1.09533	0.969333	1.026	1.01933	1.15133	0.998	1.16867	1.13067	1.024	1.14267	1.048
1.006	1.002	1.15	1.054	1.088	1.11	1.12067	1.09933	1.044	1.11533	1.04333	1.04467	1.02333	1.13067	1.06333	1.302	1.196	1.11	1.08933	1.17867	1.052	1.03533	1.05467	1.32533	1.072	1.24067	1.21533	1.118	1.14467	1.09667	1.03867	1.01267	1.07067	1.052	0.952667	1.17667	1.16667	0.975333	1.07133	1.13333	1.03867	1.02867	1.014	1.16	1.05	1.144	1.18067	1.03533	1.114	1.04733
1.02133	0.996667	1.13933	1.06533	1.07933	1.1	1.13467	1.11733	1.03267	1.13267	1.046	1.05467	1.05333	1.172	1.01667	1.066	1.24933	1.11267	1.08533	1.12067	1.11533	1.054	1.04533	1.27667	1.06667	1.24467	1.23733	1.17333	1.17067	1.16267	1.08733	1.01267	1.04	1.19267	0.99	1.19	1.192	0.950667	1.07067	1.14	1.02867	1.01533	1.05067	1.15	1.03733	1.17067	1.16867	1.08467	1.046	1.09867
1.00267	0.996	1.108	1.062	1.08867	1.10867	1.166	1.126	1.038	1.12067	1.08267	1.056	1.04267	1.11333	1.06333	1.19	1.24067	1.12	1.07333	1.19267	1.152	1.078	1.05733	1.28467	1.066	1.276	1.29733	1.17133	1.132	1.2	1.03933	1.01667	0.979333	1.04	1.00467	1.16133	1.16	1.04067	1.05667	1.08067	1.058	1.03467	1.03133	1.078	1.02933	1.16933	1.156	1.086	1.016	1.162
1.02267	1.02067	1.13067	1.04333	1.08933	1.11	1.176	1.12933	1.04933	1.164	1.08067	1.03733	1.03533	1.03733	1.05867	1.192	1.19533	1.13	1.086	1.032	1.16867	1.06867	1.068	1.29267	1.08933	1.28867	1.298	1.17	1.12067	1.19667	1.04267	1	1.00267	1.022	0.982667	1.13933	1.15867	1.008	1.08333	1.07867	1.052	1.02667	1.00133	1.01133	1.034	1.178	1.2	1.11867	1.00067	1.13467
1.008	1.00133	1.13333	1.054	1.07333	1.11067	1.162	1.138	1.04267	1.15	1.07933	1.05333	1.02133	1.04533	1.064	1.18	1.18333	1.11467	1.07533	1.09533	1.12733	1.072	1.19733	1.28867	1.12067	1.26333	1.294	1.18933	1.09733	1.152	0.996	1.01733	1.01867	0.882667	0.991333	1.14533	1.18733	1.04533	1.08267	1.06733	1.074	1.018	0.957333	1.05533	1.022	1.15867	1.194	1.05467	1.03667	1.15133
1.00333	1.01667	1.13667	1.09533	1.07533	1.11333	1.17133	1.136	1.05867	1.124	1.082	1.034	1.02133	1.07067	1.04533	1.15467	1.18267	1.11	1.07867	1.076	1.10133	1.068	0.945333	1.278	1.212	1.26533	1.28133	1.112	1.092	1.134	1.01867	1.02333	1.02333	0.907333	1.008	1.148	1.13067	1.09467	1.062	1.078	1.06867	1.02533	0.951333	1.05933	1.00267	1.14133	1.21067	1.00533	1.13333	1.124
1.03733	1.01067	1.122	1.05667	1.086	1.09133	1.198	1.146	1.03533	1.13333	1.066	1.04533	1.01133	1.08067	1.06667	1.144	1.17733	1.08133	1.07267	1.11667	1.128	1.05533	1.15467	1.19	1.17267	1.244	1.286	1.108	1.09867	1.11533	1.022	1.02	1.01733	0.946667	1.01067	1.09133	1.164	1.052	1.026	1.05733	1.03867	1.02067	1.07933	1.10467	0.99	1.14267	1.20333	1.00533	1.02333	1.096
0.995333	1.024	1.11333	1.05467	1.07467	1.122	1.186	1.134	1.05267	1.14267	1.052	1.02133	1.00533	1.068	1.06867	1.144	1.11667	1.06467	1.29933	1.096	1.14467	1.04667	0.996	1.19733	1.148	1.214	1.28733	1.124	1.10267	1.13	0.994	1.01733	0.997333	0.997333	1.024	1.11333	1.186	1.05733	1.03733	1.10933	1.02333	1.03067	1.048	0.96	1.00867	1.11267	1.20133	1.05867	1.02133	1.10267
1.012	0.995333	1.13067	1.05333	1.08	1.12467	1.18867	1.142	1.082	1.11933	1.06733	1.01933	0.95	1.03133	1.04467	1.14067	1.132	1.062	0.843333	1.104	1.14533	1.04067	1.068	1.228	1.17733	1.19733	1.28267	1.19333	1.12733	1.168	0.995333	1.022	0.935333	1.04667	1.13933	1.108	1.17333	1.036	1.036	1.07067	1.028	1.02867	1.012	0.971333	1.02533	1.146	1.214	1.05333	1.042	1.05067
1.03467	1.018	1.136	1.06133	1.07667	1.128	1.18	1.138	1.074	1.11933	1.02	1.01067	1.026	1.044	1.00333	1.16267	1.25733	1.05667	1.064	1.00933	1.08733	1.03667	1.02133	1.33067	1.16467	1.21667	1.24733	1.22867	1.11467	1.17067	0.981333	1.02133	1.01	1.098	1.204	1.08067	1.15133	0.955333	1.032	1.03733	1.00333	1.03867	0.990667	1.01	0.944	1.12533	1.16533	0.990667	1.08467	1.066
1.04733	1.00533	1.13133	1.06533	1.07467	1.13267	1.16533	1.12067	1.06067	1.12067	0.988667	0.991333	1.00333	1.12867	1.02467	1.14667	1.254	1.03733	1.064	1.03333	1.11067	1.04333	1.24667	1.346	1.11267	1.22733	1.232	1.25867	1.12333	1.138	0.959333	1.002	1.038	1.12067	1.15067	1.088	1.12933	1.00267	1.06733	1.038	1.01867	1.01267	0.923333	1.01333	0.942667	1.12733	1.15467	0.974	1.092	1.06667
1.03667	1.00267	1.11	1.05667	1.06533	1.122	1.16933	1.114	1.044	1.12467	0.984	1.006	1	1.17267	0.982667	1.12333	1.28133	1.03067	1.12067	1.09133	1.12333	1.07133	0.881333	1.35133	1.13467	1.24867	1.45333	1.172	1.13667	1.132	0.95	1.01867	0.951333	1.12467	1.05733	1.094	1.13467	1.00733	1.06667	1.028	1.014	1.01667	0.992	1.07867	0.990667	1.11333	1.148	1.016	1.076	1.078
1.02067	0.995333	1.12133	1.07533	1.068	1.14667	1.18733	1.124	1.038	1.13467	0.988	1.00333	0.981333	1.12067	1.05733	1.13	1.22467	1.04	1.018	1.07733	1.156	1.04467	1.094	1.29267	1.13467	1.24333	1.08333	1.19133	1.1	1.154	0.969333	1.00533	0.974667	1.058	0.999333	1.08733	1.13933	1.00867	1.06467	1.038	0.995333	1.01733	1.05133	1.182	1.01267	1.10867	1.13667	1.00333	1.05333	1.03467
1.02733	1.00467	1.12133	1.09467	1.076	1.126	1.15467	1.14267	1.05867	1.134	1.00133	1.014	0.982	1.156	0.975333	1.12933	1.162	1.07533	1.082	1.09867	1.17067	1.05267	1.096	1.33533	1.17067	1.25667	1.24933	1.16667	1.11	1.26267	0.992	1.024	0.981333	1.04867	0.987333	1.10333	1.13333	0.986	1.05933	1.09867	0.984667	1.014	1.00667	1.04133	0.936667	1.10933	1.144	1.01533	1.054	1.07133
1.016	1.00267	1.12667	1.096	1.09333	1.132	1.16133	1.11467	1.04333	1.10467	1.028	1.01867	0.999333	1.15533	0.919333	1.124	1.16467	1.108	1.092	1.10667	1.172	1.07	1.058	1.26467	1.202	1.252	1.25133	1.16733	1.118	1.35733	1.02133	1.008	1.00533	0.969333	0.944	1.152	1.17333	1.01733	1.068	1.15267	0.968	1.03733	1.00533	0.999333	0.991333	1.084	1.124	1.054	0.992	1.06067
1.01333	0.982	1.134	1.078	1.09733	1.12333	1.19133	1.13667	1.04533	1.104	1.03333	1.04667	1.04267	1.10933	1.00067	1.128	1.17467	1.08467	1.08	1.12	1.15067	1.07733	1.19867	1.27267	1.18	1.25933	1.24733	1.08067	1.108	1.144	1.07067	1.02267	0.980667	0.94	0.921333	1.164	1.134	1.02933	1.066	1.10867	0.984667	1.03133	1.00333	0.894	0.986667	1.124	1.15333	0.996	1.00933	1.06267
1.01667	0.982667	1.12133	1.06533	1.06667	1.12533	1.18	1.13067	1.05467	1.11067	1.064	1.046	1.07	1.04	1.01467	1.16933	1.18333	1.08467	1.032	1.156	1.20867	1.06933	0.936	1.156	1.16067	1.222	1.296	1.06867	1.08733	1.11867	1.032	1.02733	1.016	0.944	0.908667	1.16667	1.15333	1.01933	1.06933	1.09533	1.02133	1.038	0.928	0.877333	1.008	1.114	1.17933	1.02067	1.058	1.09467
1.014	1.02	1.12067	1.06533	1.09667	1.13133	1.19133	1.144	1.05533	1.10667	1.056	1.042	1.05267	1.00067	1.03267	1.16667	1.19533	1.10533	1.068	1.14067	1.104	1.08133	1.042	1.176	1.15667	1.19067	1.25467	1.13	1.098	1.12	1.02267	1.02	0.982667	1.008	0.872667	1.168	1.178	0.988	1.04133	1.06667	1.04933	1.018	0.886667	1.01933	0.929333	1.114	1.15867	0.950667	1.068	1.10133
1.02467	1.00533	1.11467	1.068	1.11067	1.12867	1.164	1.10867	1.04733	1.11133	1.06333	1.02867	1.008	0.99	0.997333	1.17533	1.17467	1.09067	1.224	1.12067	1.14333	1.066	1.02	1.21	1.14067	1.20467	1.23733	1.11	1.09333	1.14733	1.03467	1.03133	0.994	0.906667	0.996	1.13533	1.16467	1.03867	1.03667	1.074	1.03733	1.02267	1.11667	1.18	0.996	1.10867	1.17067	0.93	1.07867	1.098
1.00667	1.002	1.12667	1.074	1.10133	1.13067	1.17867	1.12	1.03867	1.112	1.04333	1.02733	1.02067	1.01933	1.02267	1.15267	1.172	1.11533	0.889333	1.09467	1.08867	1.06267	1.03267	1.30667	1.05733	1.18267	1.23333	1.196	1.118	1.15733	0.992667	1.024	0.962667	0.994	1.006	1.09267	1.16867	1.034	1.03	1.04533	0.962667	1.018	1.02933	1.17733	1.00267	1.13733	1.15333	0.994	1.08467	1.03467
1.02533	1.01133	1.122	1.04933	1.07333	1.112	1.17467	1.09867	1.04733	1.10267	1.08667	1.034	1.00333	1.06133	1.048	1.14067	1.20533	1.08467	1.11467	1.00733	1.04667	1.06533	1.04133	1.33133	1.022	1.226	1.21733	1.216	1.10667	1.178	0.976667	1.02133	0.936667	1.038	0.973333	1.09533	1.13733	1.02533	1.03733	1.03933	0.948667	1.00467	0.996	1.10933	0.845333	1.11667	1.16133	1.06867	1.05733	1.01533
1.03133	0.995333	1.11867	1.05	1.07933	1.11467	1.18133	1.11267	1.03067	1.14133	1.054	1.01467	1.00267	1.04533	1.01333	1.136	1.20533	1.008	1.056	1.00933	1.09933	1.07333	1.07133	1.34533	1.09	1.23067	1.25867	1.17667	1.094	1.12	0.953333	1.01533	0.952667	1.048	0.991333	1.09867	1.198	0.986667	1.03933	1.04867	0.926	1.00867	1.01733	1.06533	0.889333	1.12533	1.152	1.04733	1.082	1.01133
1.01867	1.00667	1.13867	1.062	1.092	1.13067	1.16933	1.10067	1.05133	1.09933	0.992	1.01733	1.006	1.036	1.04333	1.12	1.21267	1.004	1.01267	1.09067	1.07467	1.044	1.05267	1.244	1.13667	1.242	1.272	1.16533	1.16067	1.13467	0.958	1.00733	0.966667	1.14667	1.01867	1.09	1.18267	0.922	1.04733	1.05	1.02867	1.01333	1.03	1.10667	1.01867	1.144	1.14933	1.034	1.09067	1.04533
1.02067	1.00067	1.13067	1.08867	1.10267	1.12333	1.196	1.11733	1.034	1.10067	0.971333	1.024	0.996667	1.04267	0.988	1.13333	1.158	1.01733	1.06333	1.084	1.15933	1.03933	1.038	1.23867	1.09067	1.24533	1.24933	1.18267	1.15667	1.12467	0.958	1.00533	1.04	1.14333	1.06067	1.10933	1.12667	0.94	1.05067	1.05467	1.05133	0.998667	1.01333	1.00867	1.02	1.11133	1.15	1.02533	1.05867	1.134
1.024	0.984	1.11933	1.068	1.14	1.11133	1.16733	1.10333	1.03	1.11867	0.948	1.02867	1.00867	1.04133	0.987333	1.12333	1.206	1.04933	1.068	1.104	1.11467	1.03867	1.06867	1.242	1.13467	1.21533	1.28867	1.16	1.15267	1.18067	0.998	1.01133	1.07333	1.12733	1.026	1.09	1.106	0.977333	1.06533	1.07133	1.04533	1.034	0.954	0.94	0.96	1.14667	1.15333	1.094	1.06467	1.19067
1.032	0.996	1.12867	1.074	1.118	1.13	1.19333	1.10067	1.028	1.11933	0.962667	1.01733	1.006	1.12133	0.942	1.14733	1.25467	1.04867	1.152	1.08	1.15	1.05	1.084	1.22067	1.116	1.23533	1.27267	1.17333	1.118	1.17933	1.00933	0.998667	1.06067	1.082	1.016	1.138	1.06933	1.00133	1.08067	1.08267	1.022	1.02	0.964667	1.07333	1.04	1.11933	1.15267	1.00733	1.03667	1.15
1.01133	0.993333	1.116	1.056	1.11933	1.13867	1.18733	1.098	1.05133	1.13133	1.01267	1.034	1.02	1.13467	0.938667	1.12467	1.24667	1.06067	0.964	1.04467	1.116	1.056	1.08667	1.30533	1.15867	1.23133	1.24533	1.19867	1.11133	1.17867	0.99	1.01333	1.02333	1.01733	0.99	1.138	1.01	1.08333	1.06333	1.10933	1.03267	1.00667	1.03133	1.10733	0.914	1.12333	1.15667	0.97	1.078	1.11133
1.03267	0.986667	1.13467	1.084	1.09267	1.128	1.178	1.10067	1.03	1.114	1.02533	1.02467	0.917333	1.114	0.954	1.12867	1.19067	1.042	1.07733	1.07467	1.11467	1.08	1.09267	1.36467	1.224	1.25267	1.27533	1.17133	1.11733	1.208	1.038	1.01333	1.05133	0.996667	0.895333	1.15733	1.12533	1.07533	1.04467	1.16467	1.036	1	1.00533	1.09	0.951333	1.15267	1.164	1.00533	1.06867	1.09933
1.03067	0.990667	1.14067	1.05	1.06467	1.12133	1.162	1.12733	1.06267	1.114	1.00333	1.01667	1.00133	1.11933	0.969333	1.13133	1.21267	1.054	1.09	1.12933	1.14467	1.08267	1.09267	1.29267	1.16867	1.24733	1.23	1.15867	1.098	1.19933	1.07667	1.02533	0.948	1.004	0.857333	1.136	1.18867	1.01933	1.05267	1.12533	0.961333	0.996667	1.02267	1.056	1.01	1.13867	1.188	1.07067	1.06867	1.032
1.044	0.982667	1.15067	1.07467	1.09067	1.12933	1.174	1.13	1.046	1.14	1.01933	1.01867	1.022	1.14533	0.974	1.14533	1.228	1.068	1.07	1.10667	1.154	1.07267	1.05533	1.278	1.20267	1.234	1.28533	1.18133	1.122	1.16733	1.064	1.014	0.998667	0.989333	0.950667	1.15133	1.17133	1.00133	1.04	1.086	0.984	1.00733	1.00467	1.13333	1.01667	1.13867	1.21133	1.02067	1.05733	0.998
1.04733	0.975333	1.12067	1.042	1.104	1.12867	1.17933	1.11	1.05067	1.076	1.046	1.008	1.04333	1.19533	0.981333	1.13933	1.20733	1.082	1.06333	1.11733	1.12267	1.042	1.04933	1.27667	1.2	1.238	1.27867	1.14667	1.11333	1.13867	1.07933	1.00333	0.966	0.992	0.952	1.13133	1.15933	0.898667	1.04667	1.03	1.01867	1.01533	1	1.11467	0.984	1.14533	1.128	1.03533	1.072	1.09933
1.03533	0.994	1.10733	1.06533	1.08333	1.13067	1.188	1.10467	1.026	1.11667	1.06733	1.03667	1.02667	1.16467	1.03467	1.17933	1.17733	1.128	1.06867	1.12933	1.12067	1.02867	1.054	1.286	1.15067	1.24467	1.24333	1.11133	1.148	1.116	0.976667	1.022	0.975333	1.07533	1.02667	1.094	1.13667	0.966	1.05733	1.05267	1.02467	1.01	1.018	1.13667	1.04467	1.16667	1.15533	1.10333	1.098	1.096
1.00733	1.01	1.12467	1.084	1.11733	1.12333	1.18667	1.11533	1.048	1.096	1.05267	1.02933	0.991333	1.09933	1.06667	1.14133	1.21467	1.11	1.092	1.11333	1.17933	1.03267	1.04333	1.30533	1.17333	1.242	1.274	1.16733	1.13133	1.14067	0.988	0.994	0.980667	1.10267	0.978667	1.14467	1.138	1.004	1.04133	1.05533	1.01	1.014	1.032	1.15733	1.01467	1.158	1.16733	1.03067	1.08	1.084
1.012	0.991333	1.116	1.062	1.08667	1.10267	1.18	1.10067	1.062	1.076	1.08867	1.02667	1.01533	1.10333	1.02533	1.15267	1.22867	1.09067	1.07667	1.144	1.11733	1.01467	1.058	1.31133	1.15733	1.24667	1.25467	1.14467	1.15733	1.13267	0.96	0.995333	0.985333	1.02267	0.928	1.11667	1.13933	1.00667	1.052	1.05467	1.062	1.02867	1.026	1.14733	1.00867	1.188	1.18933	1.06533	1.02467	1.106
1.03133	0.978667	1.126	1.07933	1.11933	1.136	1.13933	1.13	1.05533	1.072	1.04067	1.04667	1.02667	1.13533	1.042	1.192	1.208	1.144	1.08933	1.10333	1.14667	1.08067	1.076	1.27733	1.13733	1.236	1.24733	1.20933	1.15133	1.172	0.931333	1.02667	0.99	0.962	0.972667	1.11267	1.158	0.964667	1.07267	1.068	1.036	1.04333	1.018	1.12467	1.03867	1.16533	1.216	1.08	1.10267	1.15733
1.02467	0.998667	1.122	1.056	1.096	1.144	1.162	1.12867	1.054	1.08333	1.06133	1.04733	1.01733	1.07667	1.01933	1.19267	1.21133	1.07667	1.08467	1.08533	1.12267	1.08933	1.07467	1.262	1.10733	1.24933	1.272	1.17467	1.09133	1.148	0.94	1.03267	1.01533	1.11733	1.01067	1.132	1.206	0.966	1.07867	1.08133	1.068	1.022	1.02133	1.15933	1.05667	1.15867	1.14067	1.06533	1.104	1.108
1.02667	0.989333	1.136	1.06533	1.07067	1.138	1.18	1.104	1.032	1.094	1.08933	1.046	1.01867	1.046	1.032	1.166	1.188	1.036	1.078	1.072	1.13333	1.084	1.06667	1.278	1.10933	1.21267	1.276	1.15	1.09533	1.19133	1.004	1.02867	1.02267	1.08333	1.01	1.14	1.21067	0.866667	1.06733	1.072	1.06733	1.014	1.01867	1.168	1.02333	1.168	1.164	1.06267	1.098	1.08067
1.02933	0.995333	1.11867	1.07533	1.104	1.13067	1.168	1.12867	1.03533	1.10667	1.056	1.04067	1.01533	1.146	1.062	1.17067	1.18067	1.10667	1.08267	1.13933	1.16067	1.06	1.07467	1.186	1.15267	1.202	1.288	1.084	1.09733	1.16467	1.042	1.01467	0.956	1.01333	0.972	1.138	1.198	0.962	1.06667	1.09867	1.06867	1.004	0.997333	1.144	1.04867	1.20467	1.20267	1.084	1.06467	1.11667
1.02	0.995333	1.12467	1.06867	1.09333	1.13133	1.16067	1.12667	1.05	1.06867	1.01867	1.058	1.028	1.152	1.026	1.17067	1.15733	1.07467	1.07	1.11333	1.142	1.04667	1.032	1.08267	1.17467	1.202	1.288	1.096	1.11133	1.152	0.99	1.03133	0.998	0.972	0.893333	1.08467	1.21933	0.967333	1.076	1.042	1.03933	1.012	0.982667	1.04467	1.06533	1.18933	1.228	1.09933	1.08	1.07933
1.00867	0.989333	1.1	1.05867	1.12667	1.12	1.14467	1.12067	1.04	1.068	1.05	1.04867	1.00667	1.17867	1.052	1.11933	1.16867	1.09133	1.06	1.07333	1.12	1.03333	0.990667	1.15467	1.14467	1.20267	1.27333	1.15933	1.142	1.174	0.988667	1.02267	0.944667	0.926667	0.919333	1.12267	1.21533	0.984667	1.06267	1.07	1.068	1.05533	1.02267	1.05133	1.06867	1.158	1.27467	1.08467	1.09	1.09067
1.03133	0.989333	1.136	1.038	1.09867	1.102	1.17467	1.098	1.05867	1.10267	1.01467	1.04867	1.01467	1.152	1.01	1.12933	1.22733	1.12	1.066	1.11733	1.08933	1.03	1.072	1.3	1.09667	1.21467	1.25667	1.176	1.13467	1.16067	1.00067	1.01933	0.996	0.978	0.98	1.13933	1.20667	0.995333	1.06733	1.07133	1.06267	1.13	1.06733	1.178	1.05133	1.132	1.212	1.044	1.08533	1.108
1.012	0.972667	1.12533	1.068	1.10867	1.11667	1.16867	1.10867	1.044	1.10267	1.03	1.02267	1.01933	1.12333	1.01733	1.13533	1.23933	1.118	1.092	1.13333	1.07667	1.034	1.07	1.36667	1.01267	1.184	1.216	1.24667	1.11267	1.11933	1.04333	1.028	1.032	1.014	0.928667	1.14	1.20133	0.97	1.032	1.088	1.10133	1.09667	1.06533	1.222	1.01333	1.17067	1.20467	1.01933	1.11667	1.11267
1.01	0.991333	1.12	1.06733	1.09467	1.12867	1.13933	1.138	1.034	1.082	1.062	1.01733	1.01933	1.04867	1.03667	1.152	1.216	1.104	1.07267	1.11933	1.07533	1.038	1.056	1.31933	1.09333	1.23533	1.23733	1.106	1.108	1.10733	1.00533	1.01533	1.03867	1.04933	0.958667	1.09733	1.178	0.977333	1.048	1.08667	1.00733	1.02933	1.01933	1.16667	1.018	1.19733	1.23133	1.082	1.07	1.126
1.06467	0.997333	1.124	1.05867	1.098	1.118	1.162	1.112	1.04133	1.08133	1.084	1.032	1.02067	1.01067	1.01867	1.16333	1.18133	1.136	1.08733	1.09933	1.08467	1.064	1.062	1.14133	1.102	1.21467	1.23467	1.038	1.10733	1.15867	0.998667	1.00267	1.00667	1.11667	0.972667	1.10533	1.074	1.00667	1.04533	1.044	1.01067	0.998667	0.996	1.03	1.02133	1.19867	1.218	1.08733	1.07667	1.09867
1.05933	0.974	1.11267	1.06933	1.096	1.142	1.17467	1.09867	1.04667	1.072	1.05667	1.01933	1.02467	1.01533	1.044	1.19533	1.226	1.106	1.07133	1.056	1.16667	1.05333	1.042	1.166	1.11533	1.212	1.25467	1.072	1.09733	1.178	0.96	1.00333	0.946667	1.11067	0.986	1.1	1.10467	1.05667	1.06667	1.04	1.02667	0.989333	1.02067	1.15733	1.06067	1.152	1.248	1.10667	1.07067	1.08267
1.026	0.996	1.11267	1.05	1.13	1.14733	1.174	1.08933	1.04867	1.07933	1.028	1.03467	1.006	1.048	1.04733	1.17667	1.204	1.022	1.088	1.05	1.19067	1.04467	1.03533	1.15733	1.128	1.20533	1.25467	1.152	1.092	1.21	0.972	1.01467	0.994667	1.02333	0.973333	1.10867	1.14733	1.016	1.066	1.06133	1.074	1.036	0.989333	1.11067	1.05533	1.16933	1.232	1.01867	1.06867	1.10267
1.01333	0.990667	1.12267	1.08467	1.06467	1.12533	1.13667	1.096	1.04067	1.062	1.038	1.04267	1.022	1.08067	0.999333	1.17467	1.21267	1.05333	1.05467	1.086	1.14333	1.04667	1.03333	1.13	1.16467	1.18333	1.236	1.09333	1.05467	1.16133	0.986	1.00733	1	0.982667	0.919333	1.10133	1.16933	0.945333	1.06467	1.05733	1.10467	1.05667	1.01667	1.10667	1.09	1.14467	1.21467	1.106	1.074	1.13467
1.012	0.978667	1.11133	1.07733	1.094	1.11933	1.166	1.10733	1.04933	1.07	1.02467	1.03067	1.00867	1.08133	1.01267	1.156	1.26733	1.07867	1.05933	1.08067	1.046	1.052	1.03	1.17733	1.062	1.196	1.22867	1.114	1.07667	1.086	0.982	1.02333	1.00667	0.938	0.925333	1.12467	1.16933	1.01667	1.06	1.052	1.04067	1.04867	1.018	1.084	1.046	1.16333	1.20067	1.07533	1.06667	1.15333
1.02067	0.984667	1.10933	1.08733	1.072	1.10667	1.15533	1.10267	1.05067	1.06467	1.02733	1.01867	0.994667	1.22467	1.024	1.13133	1.26067	1.06333	1.066	1.06467	1.03067	1.06933	0.998667	1.188	1.02067	1.174	1.232	1.20467	1.11	1.09467	1.02067	1.02867	1.00333	0.976667	0.973333	1.154	1.17467	1.06667	1.056	1.14867	1.05933	1.03733	1.01467	1.106	1.06	1.14733	1.172	1.08267	1.106	1.11867
1.02467	0.980667	1.11733	1.08333	1.36333	1.10267	1.16667	1.10733	1.04	1.06533	0.988	1.02333	0.978	1.29867	0.922667	1.13867	1.24733	1.05467	1.06733	1.11133	1.114	1.06467	1.03867	1.40067	1.144	1.18933	1.23867	1.18533	1.10867	1.12667	1.048	1.008	0.971333	0.988	0.964667	1.14733	1.17667	1.05	1.05333	1.12733	1.038	1.01867	1.07533	1.17933	1.04133	1.14467	1.18333	1.06333	1.07867	1.10133
1.03067	0.991333	1.12267	1.08533	0.843333	1.12533	1.134	1.116	1.04867	1.04467	1.02333	1.02267	1.00067	1.232	0.952667	1.13133	1.21533	1.082	1.062	1.10467	1.06467	1.06533	1.07067	1.41333	1.02333	1.25067	1.228	1.14467	1.08267	1.11933	1.01667	1.01067	0.961333	1.06067	0.915333	1.14667	1.17667	1.00133	1.06267	1.04867	1.03467	1.03933	1.06133	1.06933	1.03733	1.16067	1.22933	1.06733	1.07667	1.11933
1.02267	1	1.128	1.05267	1.09733	1.13067	1.162	1.10867	1.03467	1.056	1.01333	1.02867	1.02867	1.08067	0.982667	1.15	1.208	1.124	1.07933	1.22133	1.09867	1.06667	1.13733	1.26733	1.07333	1.248	1.21267	1.10733	1.106	1.13067	0.978	1.01733	0.97	1.002	0.932	1.13333	1.128	1.00933	1.062	1.03267	1.02333	1.04067	0.913333	1.004	1.02667	1.18733	1.12867	1.11467	1.06133	1.07733
1.01667	0.994667	1.12533	1.07067	1.09067	1.12933	1.17667	1.13333	1.062	1.04	1.028	1.00467	1.05667	1.18667	0.982667	1.16267	1.20867	1.14933	1.09733	1.134	1.10533	1.048	1.07467	1.168	1.13667	1.22467	1.22267	1.15667	1.15933	1.10867	0.966667	1.01733	0.989333	0.828667	0.900667	1.12533	1.07467	0.962	1.05333	1.05133	1.016	1.046	1.00533	1.11667	1.02533	1.15067	1.18867	1.07	1.06067	1.08867
1.02533	1.004	1.112	1.09267	1.09267	1.12667	1.14133	1.128	1.04867	1.064	1.07867	1.012	1.02667	1.178	1.034	1.19733	1.18933	1.168	1.112	1.15267	1.13867	1.04267	1.03133	1.28067	1.16533	1.22867	1.24467	1.144	1.10867	1.17333	0.982667	1.024	0.963333	0.828	0.872667	1.13733	1.09267	0.990667	1.03667	1.07	1.112	1.022	1.04667	1.08933	0.952	1.12067	1.192	1.06667	1.04533	1.11933
1.03733	0.997333	1.13867	1.06267	1.09067	1.12933	1.16133	1.13067	1.04733	1.07467	1.13133	1.018	1.03	1.24467	1.07133	1.18267	1.17067	1.138	1.10067	1.12533	1.19333	1.04	1.03	1.24333	1.18667	1.22133	1.264	1.13733	1.10267	1.222	1.026	1.004	1.02133	1.03733	0.859333	1.118	1.12667	1.056	1.032	1.068	1.114	1.03267	0.974667	0.974	0.993333	1.13133	1.17733	0.99	1.02267	1.14667
1.02	0.998	1.13667	1.06067	1.086	1.13133	1.184	1.102	1.05267	1.06133	1.11133	1.054	1.05933	1.16867	1.09267	1.176	1.17333	1.13	1.094	1.126	1.16933	1.056	1.03	1.12867	1.112	1.19933	1.24	1.106	1.112	1.19067	1.02867	1.01667	0.971333	1.04	0.953333	1.08667	1.16267	1.00267	0.992	1.07533	1.01933	1.02733	0.926	0.958667	1.02	1.14533	1.17467	1.01667	1.05733	1.076
1.016	1.01667	1.128	1.02533	1.09533	1.134	1.19733	1.09733	1.06467	1.06467	1.08933	1.07733	1.008	1.10667	1.10067	1.15667	1.18467	1.112	1.10667	1.118	1.13467	1.07667	1.03533	1.12133	1.18333	1.206	1.28	1.12067	1.092	1.144	0.992	0.992667	0.991333	1.034	0.969333	1.01933	1.13733	0.936667	0.988667	1.05533	1.006	1.028	0.992667	1.022	1.02533	1.10467	1.188	0.999333	1.076	1.03667
1.02733	1.02133	1.15867	1.056	1.11133	1.104	1.14667	1.10933	1.06067	1.048	1.05133	1.072	1.08067	1.06	1.076	1.20267	1.18	1.162	1.116	1.126	1.11	1.03	1.04	1.22733	1.14133	1.20867	1.25733	1.12533	1.104	1.14667	0.975333	0.994	0.990667	1.00467	0.906	1.01867	1.07533	1.02867	1.02133	0.984667	1.01267	1.02067	1.03933	1.05733	0.860667	1.124	1.182	0.98	1.10533	1.10133
1.03533	1.00867	1.13533	1.046	1.11533	1.13933	1.14	1.09667	1.05267	1.05267	1.06933	1.03533	1.02	1.08933	1.07267	1.19067	1.17933	1.12333	1.088	1.10933	1.096	1.024	1.032	1.23733	1.10533	1.18	1.27533	1.124	1.09533	1.15467	0.827333	0.984667	1.02267	0.994667	0.970667	1.068	1.08667	1.10333	1.05667	1.01	0.980667	1.004	0.968667	1.06867	0.924	1.15133	1.10467	1.036	1.08533	1.05867
1.02667	1.02133	1.13067	1.036	1.10267	1.12933	1.17333	1.10733	1.07	1.08267	1.114	1.02533	1.02533	1.13667	1.07933	1.21	1.19267	1.13133	1.07533	1.104	1.05267	1.03067	1.028	1.25267	1.08267	1.21733	1.272	1.064	1.108	1.12333	0.875333	0.997333	0.992667	1.04267	0.972	1.08533	1.124	0.999333	1.05067	1.03267	0.975333	1.02067	1.00733	1.07333	0.993333	1.14867	1.13667	1.038	1.052	1.04067
1.03733	1.00667	1.11667	1.086	1.09133	1.12933	1.154	1.11267	1.04933	1.08267	1.08133	1.038	1.02133	1.208	1.098	1.192	1.19267	1.106	1.09667	1.11267	1.04333	1.02667	1.052	1.16533	1.03533	1.25333	1.23933	1.10667	1.09467	1.12	0.96	0.996667	0.978667	1.01	0.982667	1.104	1.16267	0.970667	1.06067	1.03133	0.970667	1.02	0.979333	1.07733	1.01	1.15467	1.152	1.03467	1.05733	1.04933
1.01133	0.993333	1.12267	1.07533	1.11133	1.138	1.182	1.118	1.05467	1.06333	1.076	1.02933	1.02933	1.14733	1.084	1.19467	1.22333	1.06533	1.09933	1.11667	1.10067	1.05067	1.062	1.142	1.08	1.192	1.19267	1.084	1.06867	1.086	0.978	1.00267	0.966667	1.028	0.942667	1.11267	1.13333	0.992667	1.036	1.098	1.02333	1.02133	1.09267	1.072	0.926	1.12867	1.162	1.008	1.07067	1.074
1.046	0.991333	1.128	1.054	1.12	1.128	1.16733	1.10933	1.052	1.08933	1.04667	1.038	1.044	1.174	1.06667	1.158	1.22133	1.094	1.10333	1.09733	1.13333	1.028	1.04933	1.14933	1.09533	1.17133	1.23467	1.086	1.12733	1.114	1.00933	1.00867	0.98	1.018	0.934	1.10933	1.14533	1.01	1.04467	1.10533	0.996667	1.028	1.02267	1.256	0.978	1.15667	1.164	0.991333	1.06667	1.11067
1.01867	1.00267	1.11733	1.066	1.13	1.12533	1.15533	1.132	1.04933	1.11333	1.01467	1.04533	1.03933	1.17533	1.052	1.152	1.19733	1.11467	1.08533	1.06867	1.10733	1.056	1.054	1.2	1.094	1.19	1.186	1.174	1.08867	1.14267	0.988	1.02733	0.973333	0.951333	0.959333	1.11067	1.10467	1.004	1.05533	1.07667	1.004	1.016	0.999333	1.134	1.028	1.148	1.156	1.06067	1.06533	1.088
1.026	1.014	1.14333	1.054	1.124	1.13933	1.19867	1.09467	1.06	1.06733	1.04467	1.05667	1.02933	1.17467	1.03533	1.172	1.16733	1.096	1.06733	1.088	1.06	1.03	1.03867	1.246	1.10333	1.19733	1.19933	1.12	1.06533	1.14733	1.018	1.00133	0.988	0.984667	0.918	1.09867	1.12267	0.995333	1.038	1.08	1.00867	1.01533	1.02333	0.998	1.082	1.17533	1.16667	1.092	1.02467	1.09267
1.02867	0.991333	1.11067	1.062	1.10867	1.11933	1.16667	1.12	1.038	1.10067	1.03	1.05333	1.03067	1.11533	1.06467	1.182	1.17867	1.11067	1.07533	1.16533	1.05733	1.05133	1.06933	1.144	1.098	1.20333	1.2	1.122	1.09733	1.11667	0.990667	1.016	0.977333	1.056	0.926667	1.09733	1.13267	1.00467	1.04	1.05533	1.01933	1.02467	0.976	0.988	1.022	1.168	1.15667	1.07133	1.03	1.10933
1.03933	0.994667	1.14133	1.07333	1.09333	1.11667	1.18067	1.11267	1.04267	1.08867	1.05733	1.04867	1.02133	1.12133	1.04467	1.192	1.198	1.118	1.10133	1.104	1.062	1.06133	1.04	1.18333	1.09467	1.15667	1.194	1.166	1.14267	1.14333	0.978	1.01467	1.01867	1.02533	0.964667	1.12867	1.162	1.03467	1.04667	1.04267	1.058	1.038	1.026	1.02867	1.02333	1.13	1.13933	1.028	1.04667	1.16867
1.02133	1.00667	1.12	1.05333	1.09667	1.12333	1.17733	1.11933	1.05867	1.08067	1.06	1.03667	1.01533	1.08867	1.05267	1.18067	1.25733	1.112	1.08933	1.11267	1.10267	1.06	1.032	1.38733	1.09867	1.21	1.22867	1.168	1.11	1.184	0.967333	1.01533	0.998	1.07467	0.973333	1.13133	1.15	0.996	1.084	1.054	1.12933	1.03667	1.028	0.965333	1.00533	1.126	1.18933	1.03133	1.06133	1.17467
1.02733	1.01533	1.114	1.074	1.112	1.13467	1.19467	1.124	1.02067	1.08533	1.11	1.02933	1.012	1.148	1.05733	1.19933	1.22667	1.08467	1.08733	1.072	1.06533	1.05067	1.07733	1.26067	1.07533	1.22933	1.2	1.136	1.114	1.142	0.956667	1.008	0.971333	1.08267	0.922667	1.12267	1.16533	0.975333	1.062	1.07667	1.03867	1.014	0.924667	1.01867	1.008	1.11667	1.18533	0.993333	1.06333	1.07867
1.00267	1.03267	1.14	1.04333	1.09933	1.13933	1.19	1.10933	1.06867	1.09	1.08	1.02867	1.02933	1.156	1.06267	1.16467	1.23267	1.10667	1.06867	1.10333	1.09933	1.06867	1.04533	1.17467	1.02733	1.22467	1.20067	1.15267	1.12333	1.11933	0.973333	1.01	1.016	1.03933	0.96	1.086	1.148	0.978	1.042	1.09333	0.982	1.022	1.018	0.989333	0.918	1.11533	1.15267	0.940667	1.05933	1.06467
1.02933	1.006	1.15133	1.07667	1.08333	1.13133	1.172	1.12333	1.048	1.09267	1.01667	1.02067	1.02467	1.18333	1.032	1.17267	1.22667	1.11933	1.07467	1.114	1.14133	1.08733	1.04667	1.256	1.11867	1.22533	1.222	1.092	1.10133	1.12533	1.01133	1.01	1.032	1.044	1.04867	1.12733	1.14667	1.03933	1.05667	1.12133	1.00333	1.01533	1.00733	1.01867	0.923333	1.07733	1.13467	0.98	1.04467	1.054
1.04267	1.008	1.16	1.066	1.06533	1.12867	1.16867	1.10667	1.04733	1.07	1.04	1.06067	1.02067	1.12467	1.04133	1.17533	1.22133	1.14067	1.08133	1.16933	1.18933	1.06933	1.02733	1.218	1.17867	1.21933	1.238	1.08067	1.096	1.14867	1.04333	1.05	0.934667	1.032	0.961333	1.12733	1.162	1.09467	1.056	1.106	0.98	1.01733	0.996667	1.014	0.941333	1.09133	1.14267	1.01133	1.04	1.03467
1.046	1.02067	1.14067	1.08467	1.09867	1.12333	1.19333	1.10267	1.02867	1.07667	1.04333	1.05133	1.03	1.08467	1.07333	1.18067	1.26733	1.12933	1.092	1.16533	1.08533	1.05867	1.05333	1.14733	1.13267	1.224	1.27267	1.15067	1.09	1.14333	1.02067	1.032	1.004	0.956	0.914	1.10933	1.16133	1.064	1.056	1.034	0.978667	1.018	0.998	1.04733	0.948667	1.09867	1.14533	1.00467	1.06333	1.04733
1.038	1.006	1.15533	1.074	1.07933	1.136	1.214	1.10733	1.05267	1.09	1.07067	1.05467	0.978667	1.17333	1.00133	1.18133	1.346	1.09733	1.09667	1.10333	1.12267	1.048	1.034	1.19733	1.16667	1.186	1.268	1.14067	1.12933	1.16867	0.985333	1.03533	1.01333	0.912667	0.966	1.11133	1.16	1.04733	1.06467	1.04933	0.979333	1.01067	0.926	1.048	0.962667	1.156	1.16333	0.999333	1.08	1.05467
1.03333	1.00533	1.15133	1.07467	1.096	1.138	1.21533	1.11133	1.05333	1.102	1.05	1.03667	1.038	1.21	1.022	1.2	1.33733	1.06733	1.068	1.07667	1.10533	1.05	1.024	1.37067	1.11867	1.21467	1.238	1.21467	1.12467	1.15267	0.985333	1.016	0.962667	1.04067	0.978667	1.13333	1.15067	0.985333	1.06933	1.03667	0.976	1.02067	1.07533	1.14933	0.993333	1.14467	1.14467	0.995333	1.062	1.058
1.018	1.00267	1.14867	1.062	1.09333	1.14867	1.216	1.09933	1.06067	1.08733	1.082	1.04	1.01267	1.22467	1.06067	1.17133	1.30267	1.07067	1.074	1.09733	1.10867	1.03533	1.042	1.36867	1.112	1.218	1.25333	1.172	1.10933	1.11667	0.993333	1.02	0.998667	1.19	1.02667	1.15	1.17667	0.987333	1.05533	1.118	0.961333	1.038	1.08067	1.132	0.988	1.15133	1.154	1.02533	1.09467	1.04533
1.04067	1.00667	1.146	1.06667	1.08267	1.138	1.196	1.12333	1.06467	1.118	1.06	1.03933	1.00267	1.22933	1.06733	1.13467	1.312	1.08733	1.08067	1.096	1.094	1.058	1.06333	1.348	1.04267	1.24467	1.24533	1.168	1.10867	1.10333	1.00867	1.01867	0.970667	1.11067	0.948667	1.10733	1.172	1.032	1.05133	1.10933	0.992	1.01733	0.965333	1.126	0.976	1.152	1.16	1.04933	1.088	1.072
1.03067	1.016	1.14733	1.08533	1.10867	1.12533	1.18867	1.124	1.04867	1.09933	1.05333	1.02667	0.999333	1.21	1.02933	1.146	1.27267	1.15733	1.09533	1.11333	1.144	1.04267	1.06533	1.23867	1.082	1.254	1.23267	1.17533	1.09267	1.21467	1.00867	1.024	0.939333	1.02133	0.982667	1.07533	1.15867	1.05133	1.04667	1.048	0.996667	1.03533	0.964667	1.12067	1.01867	1.128	1.158	1.058	1.092	1.07333
1.03067	1.01933	1.162	1.07733	1.068	1.13333	1.19667	1.104	1.07267	1.102	1.054	1.028	1.01533	1.21067	1.032	1.156	1.24467	1.13733	1.124	1.15333	1.20667	1.06933	1.058	1.15	1.13667	1.22667	1.27333	1.09067	1.12533	1.26533	0.946667	1.01867	0.95	1.008	0.938	1.128	1.11333	1.056	1.04933	1.01533	1.006	1.012	1.01333	1.08067	1.04733	1.152	1.20333	1.08933	1.09133	1.08467
1.03667	1.02733	1.14867	1.06333	1.08733	1.12	1.21933	1.106	1.05333	1.09467	1.09	1.02067	1.09267	1.21867	1.02333	1.19533	1.24667	1.12867	1.114	1.256	1.14333	1.13267	1.05733	1.10933	1.166	1.20867	1.28067	1.09867	1.09333	1.23667	1.01533	1.006	1.03733	0.979333	0.981333	1.16333	1.11733	1.03267	1.02933	1.088	1.084	1.03733	1.02667	1.19933	1.02	1.13867	1.17733	1.01667	1.06733	1.104
1.02733	1.03	1.14467	1.03933	1.056	1.13133	1.17533	1.09133	1.06333	1.11467	1.11	1.03333	1.09667	1.09933	1.06067	1.21867	1.246	1.122	1.112	1.15267	1.11267	1.104	1.032	1.24533	1.23	1.19	1.27667	1.20133	1.14267	1.13	1.04133	1.01867	0.988	0.987333	0.904667	1.162	1.15533	1.006	1.02667	1.15467	1.094	1.02733	1.07133	1.20533	1.038	1.17533	1.18	1.072	1.11133	1.16333
1.03867	1.04067	1.11933	1.05933	1.06667	1.12667	1.15267	1.112	1.06333	1.086	1.12733	1.03533	1.02733	1.092	1.10533	1.23133	1.224	1.13067	1.11667	1.10333	1.08733	1.08667	1.052	1.32467	1.11133	1.23933	1.306	1.14067	1.12933	1.074	1.02933	1.00133	1.014	0.967333	0.931333	1.11933	1.15533	1.00133	1.04667	1.06267	1.04067	1.03533	1.066	1.15467	1.04267	1.21267	1.146	1.08267	1.11933	1.13067
1.03867	1.00867	1.14067	1.05533	1.072	1.13667	1.16667	1.084	1.03333	1.08467	1.08667	1.04067	1.03467	1.12133	1.06	1.21467	1.22	1.13333	1.08133	1.07133	1.05667	1.07467	1.06867	1.238	1.07133	1.22467	1.21867	1.17533	1.12733	1.08733	0.988	1.01933	0.998667	1.014	0.997333	1.092	1.13667	1.03467	1.04133	1.05533	1.05867	1.03533	1.02467	1.16533	1.08667	1.18133	1.20133	1.12933	1.05533	1.08667
1.048	1.028	1.12733	1.07533	1.12267	1.12267	1.168	1.10333	1.044	1.09133	1.07933	1.026	1.024	1.11733	1.08733	1.17	1.19867	1.108	1.08867	1.09133	1.06667	1.06933	1.06267	1.32533	1.08	1.236	1.24	1.142	1.124	1.12067	0.988	0.992667	1.008	1.07133	1.00867	1.19067	1.14867	1.02467	1.04333	1.05733	1.07467	1.03667	1.00067	1.11133	1.08867	1.244	1.17933	1.11533	1.112	1.12933
1.02267	1.02133	1.12933	1.06267	1.10933	1.118	1.16933	1.11133	1.05667	1.07733	1.09533	1.044	1.048	1.086	1.09667	1.16	1.166	1.122	1.08133	1.09467	1.14333	1.028	1.04267	1.264	1.12133	1.21733	1.25133	1.176	1.15	1.17067	0.986667	1.008	1.01733	0.994667	0.88	1.046	1.15867	1.05733	1.044	1.06267	1.06133	1.032	1.02	1.13533	1.06333	1.12133	1.18933	1.086	1.11067	1.126
1.02733	1.018	1.12133	1.05467	1.104	1.114	1.182	1.10533	1.04333	1.08667	1.06067	1.03467	1.02533	1.01733	1.114	1.17067	1.20667	1.13267	1.06133	1.09533	1.16133	1.03	1.05467	1.24933	1.13667	1.236	1.27267	1.138	1.134	1.148	0.976	1.00667	0.985333	0.984667	0.921333	1.09667	1.17333	0.975333	1.072	1.04667	1.072	1.028	1.01867	1.11867	0.958667	1.16267	1.20333	1.036	1.07133	1.10467
1.036	1.02067	1.13667	1.062	1.1	1.13733	1.14733	1.12667	1.03867	1.08067	1.05867	1.038	1.02267	1.01133	1.074	1.162	1.20133	1.136	1.08133	1.10067	1.16533	1.01733	1.07667	1.29333	1.156	1.216	1.19467	1.16467	1.19467	1.174	0.989333	1.02133	0.994	1.01333	1.01533	1.1	1.12667	0.994	1.08067	1.05333	1.12267	1.034	1.006	1.09667	1.04867	1.15	1.202	1.04333	1.076	1.12267
1.04067	1.00867	1.118	1.09067	1.076	1.12467	1.16933	1.11333	1.05733	1.092	1.04467	1.04333	1.02467	1.03467	1.08867	1.16133	1.21133	1.13	1.07667	1.078	1.08667	1.014	1.05667	1.26333	1.15533	1.19933	1.232	1.14333	1.10467	1.17	0.973333	1.01533	0.977333	1.14667	1.10467	1.15133	1.15133	0.986667	1.082	1.068	1.05333	1.038	0.995333	1.07267	1.04067	1.162	1.22133	1.06067	1.042	1.13867
1.03	1.02	1.13	1.06467	1.12533	1.13067	1.166	1.1	1.06133	1.10133	1.03733	1.04667	1.00333	1.08067	1.06267	1.156	1.204	1.126	1.068	1.068	1.12733	1.03	1.11333	1.29867	1.16333	1.20733	1.24067	1.142	1.09333	1.188	1.01733	1.04	0.99	1.26467	1.02333	1.162	1.16667	1.01133	1.06467	1.10733	1.058	1.03867	1.00533	1.058	1.02667	1.14267	1.21467	1.03867	1.06533	1.124
1.02667	1.02267	1.114	1.07667	1.07733	1.13133	1.16733	1.11667	1.042	1.078	1.01733	1.04933	1.00733	1.094	1.06	1.14467	1.22733	1.09	1.066	1.08467	1.13333	1.03067	1.08133	1.232	1.12133	1.238	1.282	1.08	1.10733	1.14	1.03333	1.03733	0.996667	1.09067	1.05733	1.05533	1.11867	1.05	1.056	1.068	1.03267	1.03933	1.01533	1.12667	1.04267	1.12	1.19933	1.05467	1.088	1.09467
1.02267	1	1.12467	1.09533	1.072	1.152	1.14867	1.11533	1.04533	1.084	0.970667	1.024	0.973333	1.11267	1.038	1.14467	1.19933	1.02467	1.06	1.096	1.148	1.06	1.01867	1.15667	1.15533	1.20467	1.30267	1.16267	1.118	1.14867	0.984667	1.014	0.964667	1.09467	0.956	1.096	1.10933	1.00067	1.044	1.048	1.15333	1.05533	1.02	1.15533	1.04267	1.14867	1.21133	1.052	1.078	1.08067
1.05867	1.00067	1.13267	1.08067	1.08	1.14333	1.16267	1.10533	1.056	1.062	0.973333	1.042	0.992	1.17	1.05867	1.13533	1.22667	1.05867	1.068	1.09067	1.15333	1.06	1.006	1.236	1.13133	1.224	1.27333	1.112	1.11133	1.164	0.973333	1.03267	1.01533	0.993333	0.904667	1.13333	1.13933	1.01133	1.07533	1.032	0.904667	1.03333	1.02133	1.16467	0.998	1.16933	1.18933	1.096	1.07267	1.08733
1.03133	1.00667	1.12	1.04867	1.10267	1.13867	1.168	1.082	1.052	1.08533	1.02	1.00867	0.999333	1.196	1.10933	1.146	1.25667	1.074	1.058	1.07467	1.10267	1.068	1.04467	1.21	1.11867	1.21133	1.27533	1.164	1.05467	1.16267	0.991333	1.04	1.00133	0.959333	0.932	1.12067	1.15733	1.01667	1.06733	1.12533	1.03667	1.03867	1.076	1.19867	1.04667	1.166	1.18667	1.08533	1.05533	1.102
1.04333	1.01867	1.10533	1.06667	1.09933	1.15067	1.18933	1.09467	1.04867	1.07933	1.05467	0.991333	0.995333	1.27133	1.15733	1.17	1.276	1.05667	1.06867	1.08733	1.08733	1.04	1.06267	1.234	1.076	1.21	1.248	1.12933	1.05267	1.14	1.07933	1.02733	1.02133	1.06933	1.04333	1.12733	1.15867	0.985333	1.05467	1.12533	1.05133	1.05267	1.046	1.16467	1.05667	1.19	1.18333	1.06467	1.136	1.07067
1.06533	1.008	1.11733	1.07267	1.1	1.146	1.182	1.118	1.062	1.08867	1.03667	0.992667	1.02267	1.27933	1.08533	1.138	1.246	1.06267	1.04467	1.17667	1.06933	1.02267	1.04333	1.19267	1.10133	1.17867	1.218	1.11	1.038	1.11467	1.06267	1.03067	1.026	1.13533	1.088	1.16333	1.152	0.986	1.054	1.126	1.03667	1.024	1.03467	1.17667	1.07667	1.19067	1.17933	1.09533	1.124	1.09933
1.032	1.00933	1.10267	1.066	1.07933	1.14867	1.15133	1.108	1.08867	1.066	1.05467	1.01133	1.01667	1.26667	1.44667	1.13	1.278	1.12133	1.056	1.19733	1.08667	1.054	1.024	1.146	1.10667	1.17067	1.18867	1.074	1.08733	1.122	1.064	1.022	1.00133	1.092	0.944	1.248	1.17467	0.982667	1.072	1.106	1.05533	1.044	1.05867	1.19933	1.03	1.18267	1.19533	1.07267	1.08933	1.10933
1.04267	1.012	1.10733	1.06933	1.09267	1.14467	1.15267	1.09667	1.05733	1.05667	1.066	1.038	1.03067	1.23867	1.05267	1.164	1.24533	1.134	1.08267	1.172	1.15	1.04867	1.014	1.15067	1.12133	1.17067	1.24933	1.08067	1.076	1.13533	1.03533	1.01267	0.990667	1.00467	0.95	1.06933	1.16667	1.02533	1.088	1.03	1.15533	1.01867	1.09867	1.17067	1.06933	1.18667	1.21267	1.096	1.07667	1.12333
1.04333	1.01133	1.122	1.07467	1.084	1.12867	1.18	1.08467	1.05267	1.05	1.05533	1.02733	1.052	1.204	1.06	1.18067	1.25667	1.128	1.09467	1.17	1.14067	1.076	1.01533	1.21667	1.14733	1.20467	1.25	1.07733	1.09067	1.13733	0.966	1.008	1.03533	1.03333	1.004	1.10733	1.17	1.04867	1.08067	1.06733	1.01133	1.014	1.054	1.16867	1.074	1.20333	1.17733	1.116	1.068	1.13067
1.054	1.01133	1.12867	1.07067	1.084	1.11867	1.18067	1.086	1.05533	1.066	1.14933	1.02467	1.10867	1.18733	1.06933	1.188	1.26533	1.13933	1.10467	1.134	1.03533	1.068	1.06333	1.15933	1.06333	1.164	1.254	1.08733	1.14467	1.11133	0.989333	1.01133	1.062	1.042	0.974	1.19533	1.19533	1.01733	1.074	1.12867	1.08867	1.03867	0.918	0.998	1.04467	1.16467	1.164	1.11	1.06133	1.116
1.03067	1.01133	1.13333	1.08733	1.09133	1.114	1.16733	1.10133	1.05133	1.07667	1.114	1.062	1.082	1.19067	1.1	1.238	1.276	1.16267	1.12333	1.11667	1.012	1.07	1.03267	1.134	1.01733	1.18533	1.23533	1.112	1.15	1.12267	1.03067	1.02467	0.961333	1.02467	0.968	1.102	1.176	1.11133	1.09067	1.096	1.06533	1.06867	0.942667	0.915333	1.11733	1.18	1.184	1.07267	1.02667	1.114
1.04333	1.018	1.124	1.07867	1.096	1.13467	1.18733	1.11667	1.05933	1.06467	1.138	1.052	1.07333	1.246	1.12867	1.244	1.26	1.16267	1.098	1.09533	1.09333	1.05133	1.02733	1.15667	1.084	1.19067	1.23933	1.106	1.11933	1.12	1.05	1.02133	0.989333	1.07933	0.985333	1.25	1.19533	1.09	1.094	1.07133	1.104	1.05533	1	1.04067	1.01267	1.12467	1.24467	1.05467	1.034	1.13867
1.05467	1.04533	1.10867	1.07533	1.09733	1.12533	1.18867	1.10533	1.046	1.058	1.10533	1.06	1.056	1.284	1.10467	1.22133	1.24733	1.208	1.09267	1.138	1.08133	1.06333	1.03933	1.18733	1.034	1.21333	1.24333	1.14133	1.13	1.11333	1.01	1.00933	1.008	0.995333	0.936	1.02267	1.14467	1.05267	1.07333	1.04933	1.06867	1.044	1.018	1.09067	0.892667	1.13267	1.18333	1.01333	1.06733	1.12
1.07	1.03333	1.11733	1.06067	1.10733	1.12267	1.18	1.09533	1.04733	1.064	1.11533	1.082	1.04267	1.36467	1.104	1.18867	1.23867	1.188	1.12267	1.16933	1.038	1.042	1.03667	1.22533	1.062	1.21733	1.24667	1.16333	1.12467	1.11467	1.006	1.00533	0.998	0.956667	0.944	1.108	1.156	1.05867	1.082	1.06733	1.00133	1.012	0.983333	1.018	0.997333	1.11533	1.17667	1.00733	1.078	1.114
1.04267	1.02067	1.132	1.09333	1.10467	1.12133	1.17067	1.098	1.05933	1.08267	1.09933	1.076	1.04267	1.42067	1.07333	1.202	1.22067	1.19667	1.14467	1.18267	1.09867	1.024	1.078	1.30267	1.11	1.23333	1.26933	1.17733	1.10067	1.142	1.018	1.004	0.963333	1.03333	0.994667	1.12133	1.174	1.05733	1.05667	1.09333	0.968	1.01267	0.983333	1.06667	1.03133	1.13267	1.158	1.056	1.06267	1.07867
1.042	1.014	1.11267	1.06	1.096	1.138	1.196	1.09333	1.07333	1.05867	1.09667	1.078	1.04667	1.178	1.116	1.21333	1.20933	1.18133	1.13667	1.17133	1.09667	1.036	1.062	1.32867	1.06667	1.24933	1.27067	1.14867	1.1	1.14733	0.976667	1.02	0.976	1.022	0.972	1.11333	1.17467	1.036	1.01533	1.08533	1.006	1.01333	0.984	1.05	0.93	1.13667	1.16667	1.04467	1.092	1.05067
1.03067	1.002	1.126	1.06067	1.09667	1.12333	1.17	1.12333	1.03933	1.06067	1.13	1.05	1.06	1.312	1.12867	1.23867	1.216	1.214	1.138	1.178	1.164	1.03667	1.06533	1.214	1.09933	1.22867	1.22	1.14867	1.10933	1.16267	0.99	1.028	0.985333	1.06067	1	1.12067	1.17867	1.03933	1.036	1.08667	1.02267	1.012	1.00533	1.04533	0.979333	1.09533	1.168	1.02667	1.05333	1.086
1.004	1.01467	1.148	1.05733	1.09467	1.12333	1.232	1.09267	1.04933	1.07933	1.14667	1.034	1.05467	1.366	1.116	1.256	1.20133	1.24533	1.12267	1.16333	1.15733	1.05133	1.066	1.258	1.138	1.234	1.20933	1.14333	1.076	1.216	1.00267	1.01733	1.01933	1.10267	0.996667	1.10467	1.15267	1.05933	1.044	1.066	0.994667	0.99	0.974667	0.994667	0.975333	1.11333	1.19333	0.965333	1.02933	1.06267
1.00333	0.986667	1.13	1.07733	1.08667	1.13467	1.22067	1.09133	1.04733	1.07467	1.09867	1.048	1.03133	0.871333	1.19133	1.30533	1.18267	1.192	1.09133	1.14667	1.152	1.05467	1.04067	1.152	1.15467	1.186	1.23867	1.15733	1.08533	1.17467	0.994667	1.02267	1.04133	1.05467	0.984667	1.11067	1.156	1.03467	1.01333	1.07933	0.977333	0.983333	0.984	0.988667	0.977333	1.12267	1.188	1.00733	1.05067	1.07067
1.02467	0.991333	1.11867	1.05	1.1	1.11533	1.22333	1.112	1.05667	1.09733	1.15733	1.05067	1.06267	1.68333	1.24933	1.208	1.2	1.20733	1.12	1.20933	1.08533	1.04067	1.034	1.14933	1.11533	1.19133	1.21133	1.13467	1.084	1.11667	0.982	1.02267	1.05267	0.998667	0.916667	1.132	1.126	1.03667	1.02933	1.02467	0.962667	0.998667	0.949333	0.985333	0.973333	1.11133	1.15933	1.01533	1.03467	1.038
1.00733	0.985333	1.14067	1.08667	1.09	1.13	1.21	1.128	1.05	1.1	1.14133	1.07867	1.078	1.20533	1.13867	1.22	1.19733	1.17667	1.16267	1.16867	1.08867	1.03133	1.01533	1.122	1.07933	1.164	1.206	1.124	1.10067	1.16933	1.00133	1.012	0.988667	0.994	0.940667	1.13267	1.168	0.983333	1.03867	1.072	1.01133	0.988667	0.95	1.028	0.939333	1.102	1.15333	1.00333	1.05867	1.06867
1.036	0.998667	1.12467	1.08333	1.086	1.13333	1.16333	1.1	1.04667	1.11	1.182	1.08267	1.08067	1.19333	1.126	1.23533	1.17867	1.21	1.162	1.21	1.048	1.06933	1.00533	1.31067	1.11	1.2	1.206	1.14533	1.10733	1.092	1.01733	1.002	1.03533	1.04267	0.938667	1.14467	1.17067	1.03667	1.03933	1.09	0.974667	1.01333	1.05267	1.03067	0.984667	1.13467	1.16067	0.967333	1.03733	1.03667
1.02667	0.989333	1.12667	1.078	1.098	1.12067	1.18333	1.104	1.04867	1.09333	1.11733	1.09467	1.082	1.16667	1.17933	1.26333	1.20667	1.21467	1.17	1.172	1.03133	1.09733	1.05667	1.36867	1.068	1.24467	1.19533	1.10267	1.09467	1.12867	1.05	0.996	1.06067	0.982667	0.977333	1.12667	1.15067	1.066	1.052	1.088	0.982667	1.05867	0.97	1.042	0.886667	1.13133	1.164	0.955333	1.022	1.07067
1.05067	0.995333	1.13133	1.07467	1.09267	1.13067	1.174	1.10267	1.048	1.10667	1.206	1.08533	1.06667	1.128	1.22067	1.25333	1.20133	1.232	1.114	1.14867	1.05667	1.11667	1.08	1.22333	1.03867	1.25733	1.22	1.13733	1.12133	1.11467	0.992	1.00733	1.014	1.07733	1.02533	1.12333	1.15667	1.03267	1.042	1.086	0.97	1.05933	1	1.09067	0.976667	1.14533	1.14133	0.983333	1.042	1.07667
1.06667	0.995333	1.14333	1.07333	1.08	1.136	1.19467	1.09467	1.048	1.12667	1.182	1.08333	1.054	1.07133	1.18133	1.25133	1.22333	1.162	1.128	1.13133	1.13933	1.102	1.082	1.206	1.06067	1.22667	1.25667	1.18067	1.208	1.09867	0.996667	0.995333	0.897333	1.10933	0.972	1.14333	1.15533	1.03867	1.06067	1.05333	0.980667	1.03267	1.026	1.02067	1.07733	1.114	1.16	0.975333	1.02267	1.06133
1.018	1.006	1.114	1.07533	1.09733	1.13	1.18667	1.12333	1.04667	1.11867	1.094	1.052	1.06267	1.09467	1.14	1.22667	1.236	1.09133	1.11733	1.06133	1.14733	1.084	1.05133	1.36867	1.16467	1.238	1.25	1.18533	1.17867	1.252	0.990667	1.00267	1.012	1.1	1.00933	1.12667	1.16	1.03067	1.04467	1.088	1.006	1.02133	1.02133	1.09333	1.112	1.132	1.162	1.01133	1.084	1.06067
1.044	1.018	1.102	1.064	1.10133	1.11933	1.158	1.09733	1.05733	1.08267	1.108	1.04267	1.05733	1.09533	1.07333	1.20267	1.24467	1.08533	1.09333	1.072	1.14867	1.04333	1.07467	1.37133	1.154	1.24867	1.28733	1.19467	1.13933	1.286	0.965333	1.006	0.914667	1.146	1.06533	1.12667	1.13267	1.00867	1.054	1.08667	0.978667	1.03333	1.022	1.062	1.022	1.13867	1.13133	1.05267	1.07933	1.09733
1.048	1.01133	1.10133	1.07	1.09933	1.12133	1.19733	1.09667	1.056	1.08133	1.06467	1.008	0.999333	1.16867	1.04467	1.16533	1.232	1.06333	1.072	1.05733	1.13867	1.048	1.14	1.30867	1.14333	1.26333	1.26933	1.184	1.12867	1.15933	0.984667	0.986	0.984667	1.16533	1.054	1.12467	1.15467	0.997333	1.06133	1.07933	0.998667	1.00133	0.979333	1.00467	1.07467	1.12867	1.13533	1.052	1.07533	1.07
1.03467	1.004	1.12933	1.08133	1.08	1.122	1.172	1.10467	1.06133	1.086	1.05933	1.028	0.986	1.226	1.006	1.13267	1.24133	1.06267	1.13467	1.07933	1.138	1.04067	1.01867	1.36333	1.16467	1.27533	1.27133	1.16933	1.106	1.142	0.991333	0.988	1.01267	1.05067	1.01867	1.12333	1.16	1.01533	1.08933	1.08667	1.01333	1.006	0.978	1.014	0.578633	1.142	1.16667	1.03667	1.06067	1.08333
1.03933	1.01267	1.096	1.05533	1.09533	1.13733	1.20667	1.10533	1.06	1.09667	0.972667	1.036	0.99	1.318	1.008	1.15133	1.218	1.12333	1.002	1.14667	1.15133	1.054	1.07267	1.336	1.248	1.27533	1.242	1.15533	1.114	1.14733	1.03933	1.07133	0.994	1.08867	1.04867	1.15333	1.16667	1.02733	1.10533	1.03467	1.03867	1.02467	0.982	1.09867	0.4787	1.12667	1.14333	1.02933	1.07133	1.06733
1.07733	1.00267	1.11733	1.08133	1.07333	1.12267	1.17867	1.098	1.05667	1.092	0.992667	1.05	1.02733	1.188	1.034	1.14533	1.22933	1.13733	1.08467	1.124	1.15133	1.046	1.06467	1.172	1.196	1.21867	1.28133	1.12267	1.12267	1.154	1.05	1.08533	1.022	1.12133	1.038	1.14	1.17533	0.991333	1.08	1.126	1.04067	1.01067	1.06933	1.10933	1.01467	1.13267	1.14267	0.973333	1.068	1.10867
1.02067	1.008	1.18533	1.09667	1.09867	1.138	1.15333	1.10867	1.07333	1.08933	1.03667	1.02667	1.014	1.21533	1.05867	1.166	1.24067	1.13533	1.08733	1.21133	1.186	1.066	1.04467	1.156	1.17133	1.19533	1.26	1.17067	1.12733	1.16067	1.068	1.072	1.014	1.10333	0.99	1.14067	1.16133	0.958	1.072	1.126	1.02933	1.00067	1.07267	1.15667	0.974667	1.15667	1.128	1.03067	1.08733	1.11
1.03867	1.004	1.25333	1.09467	1.10867	1.12667	1.19867	1.08467	1.07333	1.09933	1.04667	1.02667	1.01	1.24467	1.09067	1.19933	1.196	1.17467	1.12067	1.154	1.19533	1.064	1.04533	1.18933	1.21467	1.198	1.29133	1.18133	1.12067	1.26867	1.03333	1.04333	0.996667	1.04133	1.008	1.132	1.17133	0.979333	1.09	1.13133	1.002	1.01133	0.986667	1.1	1.02467	1.15267	1.12267	1.06333	1.06	1.08333
1.036	1.00267	1.254	1.08067	1.06667	1.13933	1.18467	1.07533	1.07333	1.10333	1.112	1.04467	1.092	1.308	1.08867	1.22	1.21333	1.186	1.10933	1.13533	1.08	1.04067	1.052	1.35733	1.12267	1.204	1.272	1.17867	1.1	1.12267	1.04467	1.05067	1.01267	1.05933	1.05133	1.15333	1.154	1.014	1.09867	1.11133	1.00133	1.03267	0.997333	1.12867	1.05467	1.162	1.12733	1.1	1.09533	1.08933
1.02667	1.012	1.226	1.07467	1.102	1.14067	1.178	1.094	1.07533	1.106	1.19733	1.05533	1.076	1.258	1.088	1.21	1.22333	1.10933	1.10533	1.124	1.07467	1.05267	1.066	1.27	1.10533	1.21467	1.28	1.16467	1.088	1.11667	1.022	1.03667	1.01333	1.186	1.00533	1.17467	1.172	1.01067	1.09533	1.09133	1.06267	1.03133	1.014	1.122	1.03467	1.15867	1.13267	1.06933	1.09267	1.10267
1.02867	1.00067	1.18	1.07533	1.06333	1.13	1.17533	1.116	1.06333	1.092	1.11867	1.064	1.00333	1.208	1.09067	1.21133	1.21467	1.12667	1.11933	1.14867	1.15267	1.032	1.03733	1.30933	1.10067	1.22333	1.25467	1.11067	1.09133	1.15133	1.00533	1.01933	1.014	1.07067	0.992	1.19133	1.18333	1.02933	1.08067	1.09067	1.06133	1.012	1.01267	1.168	0.938667	1.16533	1.16867	1.04733	1.104	1.07933
1.01933	1.01133	1.17267	1.08933	1.094	1.11933	1.17867	1.08533	1.05467	1.086	1.086	1.05867	1.032	1.262	1.06733	1.206	1.236	1.128	1.11067	1.158	1.13867	1.05267	1.22267	1.22933	1.18	1.20533	1.28667	1.10467	1.07667	1.17733	1.034	1.02067	1.00333	0.944	0.984	1.158	1.156	1.05267	1.08867	1.09067	1.02133	1.026	1.03733	1.154	1.02933	1.166	1.20333	1.04933	1.08333	1.11067
1.00933	1.018	1.136	1.076	1.09533	1.14267	1.2	1.112	1.05533	1.07667	1.05267	1.058	1.06533	1.21667	1.12133	1.21133	1.21	1.20933	1.098	1.14533	1.10067	1.05067	0.885333	1.19267	1.08467	1.18467	1.28333	1.092	1.10267	1.14867	1.05067	1.044	1.00667	1.012	1.01	1.13067	1.15533	1.024	1.08267	1.09467	1.04467	1.04867	1.028	1.094	1.07467	1.16933	1.21133	1.07533	1.09667	1.12
1.02733	1.01733	1.13533	1.076	1.10333	1.14333	1.18133	1.1	1.05	1.07667	1.17333	1.04467	1.05133	1.25467	1.15	1.24267	1.224	1.168	1.12067	1.16067	1.14867	1.04067	1.05133	1.064	1.13067	1.21	1.248	1.10467	1.116	1.162	1.05067	1.028	1.00867	1.128	1.04733	1.15067	1.164	0.937333	1.05933	1.09533	1.062	1.106	1.00333	1.10733	1.07067	1.14867	1.294	1.09133	1.1	1.116
1.00867	1.00867	1.11267	1.096	1.11067	1.148	1.196	1.098	1.05133	1.068	1.12667	1.06867	1.07333	1.282	1.138	1.22	1.20733	1.26133	1.10667	1.162	1.07467	1.03133	1.046	1.12467	1.11133	1.19867	1.28067	1.086	1.07867	1.12733	1.04933	1.01867	1.02267	1.14733	1.01933	1.14333	1.196	0.995333	1.06267	1.11067	1.04867	1.066	1.032	1.09533	1.02333	1.15	1.25667	1.01467	1.08667	1.11867
1.01133	1.01133	1.08533	1.08867	1.09067	1.146	1.17933	1.09267	1.05	1.08733	1.1	1.04067	1.022	1.21467	1.12267	1.24067	1.196	1.16933	1.12533	1.146	1.05867	1.02267	1.046	1.166	1.09467	1.186	1.26733	1.06	1.118	1.1	1.01733	1.01133	1.00467	1.11933	1.01867	1.11933	1.174	1.00333	1.07267	1.05533	1.07333	1.04733	1.002	1.03267	0.962667	1.166	1.264	1.026	1.06933	1.13067
0.976	1.00933	1.11333	1.08333	1.09333	1.136	1.17067	1.08667	1.068	1.08	1.12533	1.03533	1.048	1.21333	1.08267	1.214	1.186	1.15333	1.10733	1.12733	1.06333	1.06267	1.038	1.16267	1.04733	1.16733	1.23933	1.16533	1.14	1.094	0.994	0.996667	1.00667	1.1	0.975333	1.11933	1.14533	1.01933	1.084	1.06533	1.04333	1.03	0.960667	1.002	1.026	1.13667	1.19867	1.08267	1.06067	1.09133
1.01333	0.993333	1.10067	1.09	1.08467	1.13467	1.18733	1.08867	1.04267	1.07667	1.11533	1.036	1.088	1.22267	1.12867	1.17533	1.272	1.18533	1.128	1.158	1.09533	1.07667	1.04533	1.308	1.08533	1.19933	1.18067	1.188	1.14867	1.13333	1.01067	1.00333	1.01667	0.968	0.925333	1.13533	1.14267	1	1.07333	1.084	1.02667	1.04333	0.994	1.00067	1.02733	1.17333	1.20933	1.06	1	1.09867
1.002	0.996667	1.11733	1.08133	1.08267	1.15	1.16667	1.09733	1.05733	1.07467	1.12933	1.06133	1.07467	1.232	1.14333	1.24067	1.26067	1.172	1.1	1.14267	1.052	1.06867	1.04733	1.35133	1.06867	1.20133	1.2	1.19733	1.142	1.13067	1.03867	0.998	1.03	0.964	0.938667	1.16133	1.134	1.00067	1.06133	1.116	1.062	1.02467	0.982667	1.02267	1.02267	1.14667	1.18933	1.022	1.07867	1.068
1.00267	1.024	1.09533	1.06867	1.10133	1.13533	1.20533	1.09867	1.06067	1.09133	1.12667	1.078	1.06667	1.16933	1.156	1.19	1.22667	1.15733	1.10867	1.18067	1.07733	1.08133	1.086	1.346	1.01333	1.242	1.20333	1.19733	1.11733	1.118	1.05933	1.01467	1.03267	1.03	0.987333	1.176	1.16	1.026	1.056	1.10133	1.02	1.036	0.988667	1.01267	0.964667	1.17533	1.15533	0.996	1.05067	1.094
0.994	1.02133	1.098	1.068	1.09267	1.13867	1.16933	1.08933	1.05267	1.08667	1.106	1.07267	1.05267	1.19067	1.07133	1.19267	1.23533	1.23133	1.10133	1.166	1.12133	1.07867	1.06333	1.336	1.11333	1.422	1.188	1.10467	1.12867	1.12867	1.03867	1.08067	1.01933	1.07733	0.952667	1.16333	1.16467	1.034	1.04467	1.104	1.012	1.03	0.979333	1.002	0.909333	1.122	1.182	0.952	1.03333	1.09333
0.991333	1.03933	1.114	1.054	1.08067	1.142	1.16667	1.09467	1.04333	1.074	1.058	1.04733	1.03333	1.09267	1.11133	1.198	1.23533	1.146	1.116	1.13533	1.148	1.084	1.06	1.16667	1.17667	1.216	1.216	1.17667	1.08467	1.16133	1.062	1.04267	0.999333	1.06133	0.966667	1.12533	1.18933	0.96	1.05267	1.09133	0.972	1.01467	1.06333	1.09533	1.14867	1.15867	1.17733	0.978667	1.058	1.08867
0.99	1.01267	1.10333	1.08933	1.09533	1.14467	1.14733	1.12933	1.08267	1.08667	1.22867	1.06533	0.992	1.08267	1.13067	1.24067	1.24667	1.162	1.11067	1.09733	1.18667	1.066	1.02667	1.20933	1.15933	1.216	1.254	1.19533	1.11533	1.26	1.006	1.04533	0.975333	0.993333	0.961333	1.10733	1.18	0.97	1.03	1.04267	0.978	1.00533	1.00733	1.10333	0.982667	1.11	1.11133	1.00867	1.07267	1.07067
1.00467	1.00933	1.12533	1.08333	1.086	1.14267	1.15533	1.11467	1.058	1.07	0.976667	1.052	1.03867	1.074	1.11667	1.20133	1.23867	1.16133	1.09933	1.08533	1.164	1.04067	1.07	1.30533	1.24333	1.158	1.23733	1.16667	1.10067	1.17267	0.961333	1.022	0.994	0.901333	0.853333	1.098	1.172	1.03733	1.02267	1.03667	0.996	1.00867	1.00067	1.002	1.056	1.10533	1.124	1.01067	1.03533	1.08467
0.997333	1.00333	1.09867	1.07333	1.07933	1.12933	1.144	1.11067	1.07933	1.05	1.10333	1.038	1.026	1.14867	1.08067	1.20067	1.232	1.12267	1.106	1.06667	1.13933	1.03467	1.04867	1.32333	1.024	1.21067	1.26333	1.15	1.1	1.12267	0.948	0.998	1.02667	0.986667	0.926667	1.13133	1.182	0.992667	1.03533	1.08867	1.00067	1.00267	0.984667	0.953333	1.06867	1.12267	1.15333	1.01667	1.046	1.082
0.996	1.01667	1.08867	1.07133	1.082	1.13067	1.11733	1.106	1.06733	1.05933	1.09333	1.03467	1.026	1.17	1.01333	1.174	1.23733	1.04067	1.07733	1.07933	1.15733	1.05333	1.05867	1.29533	1.10133	1.218	1.266	1.18133	1.12733	1.13533	0.98	0.995333	0.999333	1.06267	0.976	1.13467	1.14933	1.03467	1.06333	1.08667	1.03733	1.02133	0.987333	1.108	1.004	1.12867	1.17467	1.06733	1.05867	1.08
1.00267	1.038	1.106	1.06067	1.07867	1.134	1.12467	1.10467	1.06667	1.094	1.024	1.04933	1.02067	1.274	1.01067	1.144	1.25	1.08	1.06267	1.092	1.12133	1.04733	1.08067	1.25533	1.194	1.246	1.27333	1.10867	1.16333	1.13667	1.01733	0.998667	0.927333	1.07467	1.004	1.14667	1.16133	1.05667	1.06067	1.03933	1.032	1.016	1.00867	1.10467	0.914667	1.1	1.12467	1.03333	1.068	1.06733
1.008	1.03933	1.12067	1.09467	1.09667	1.13867	1.13333	1.09733	1.06267	1.08667	1.03667	1.04267	1.03333	1.20067	0.986667	1.15333	1.23	1.11	1.07667	1.07267	1.13133	1.04133	1.104	1.19067	1.12333	1.218	1.26267	1.074	1.14333	1.14533	1	1.012	0.916667	1.11533	1.02	1.102	1.14667	1.11533	1.01933	1.05533	1.01533	0.999333	1.00733	1.104	1.004	1.10667	1.14067	0.992667	1.05733	1.08333
1.01667	1.03933	1.11467	1.05533	1.112	1.12	1.13133	1.09933	1.05933	1.078	1.02867	1.04133	1.04333	1.23067	1.05667	1.154	1.21933	1.12533	1.08933	1.12533	1.12533	1.06067	1.09333	1.168	1.14933	1.21333	1.25	1.07333	1.11	1.19667	0.976667	1.00467	0.938667	1.15867	1.006	1.09867	1.194	1.054	1.032	1.02867	0.989333	0.998667	0.996	1.04867	1.04867	1.11867	1.15533	1.06133	1.06467	1.05667
1.01667	1.01933	1.12867	1.07933	1.11267	1.138	1.138	1.116	1.06333	1.05733	1.082	1.048	1.01733	1.17867	1.10067	1.19533	1.14267	1.136	1.09867	1.10933	1.132	1.06933	1.02267	1.21733	1.11667	1.21533	1.23533	1.12267	1.09067	1.208	0.952667	1.01	0.994	1.00267	0.945333	1.11733	1.13933	1.062	1.08067	1.068	1.02	0.99	1.02867	1.07667	1.01733	1.096	1.16267	1.03533	1.08667	1.06333
0.983333	1.02133	1.13133	1.068	1.06667	1.14333	1.12067	1.08733	1.10267	1.054	1.078	1.048	1.032	1.168	1.026	1.18533	1.17267	1.138	1.12333	1.23067	1.136	1.04267	1.036	1.20933	1.128	1.22	1.25	1.12267	1.08867	1.16267	1.01933	1.01867	1.02333	0.888	0.962	1.12	1.148	1.044	1.11267	1.05867	1.018	1.006	1.03333	1.09333	0.990667	1.14333	1.15933	1.01667	1.07733	1.05667
1.00667	1.00933	1.10667	1.08	1.07867	1.14733	1.116	1.11467	1.092	1.09067	1.05667	1.044	1.06467	1.13933	1.066	1.19267	1.17267	1.192	1.102	1.23267	1.072	1.052	1.026	1.17333	1.08533	1.18667	1.22667	1.12133	1.10733	1.154	1.004	1.01667	1.02067	1.008	1	1.11133	1.16533	0.988667	1.106	1.09267	0.995333	0.998667	1.022	1.03133	1.00467	1.12467	1.15467	1.04333	1.056	1.07533
1.02	1.006	1.114	1.06867	1.11333	1.14333	1.142	1.126	1.044	1.07267	1.12467	1.03933	1.05867	1.15667	1.08133	1.22467	1.176	1.12733	1.102	1.12067	1.092	1.05067	1.03067	1.24067	1.12	1.206	1.21467	1.138	1.11733	1.08733	1.016	1.028	1.05467	1.03933	0.984667	1.156	1.18	0.967333	1.07667	1.164	1.01133	0.994667	0.946	1.00133	1.04	1.11333	1.15933	1.07333	1.09	1.076
1.01533	1.00867	1.11333	1.07067	1.084	1.144	1.16067	1.09133	1.188	1.06533	1.10267	1.03533	1.032	1.17933	1.18067	1.19467	1.16533	1.12133	1.104	1.10533	1.07867	1.06333	1.058	1.43667	1.07	1.216	1.22867	1.268	1.144	1.12067	1.10067	1.026	0.99	1.04467	0.892	1.13933	1.17467	0.979333	1.03533	1.10333	1.012	1.00467	1.002	1.014	0.994	1.14733	1.17467	1.03	1.07067	1.066
1.01	1.01667	1.11333	1.08333	1.08267	1.14667	1.15067	1.09667	0.924	1.06933	1.12067	1.042	1.00667	1.2	1.146	1.178	1.15733	1.12333	1.12467	1.09267	1.06133	1.05867	1.04333	1.378	1.048	1.25333	1.21933	1.23067	1.16467	1.122	1.07133	1.01	0.967333	1.018	0.924667	1.10133	1.18333	1.05667	0.997333	1.02333	1.068	1.048	1.05933	1.01533	0.92	1.11333	1.186	0.980667	1.06933	1.08333
1.01867	1.032	1.13067	1.04533	1.1	1.13533	1.16267	1.094	1.05133	1.09133	1.09933	1.03733	1.03933	1.22067	1.07933	1.16067	1.15467	1.14933	1.116	1.14067	1.08	1.05067	1.052	1.25067	1.16467	1.25733	1.224	1.21667	1.10867	1.12467	0.950667	1.01533	0.942	1.02	0.94	1.09067	1.18133	1.03067	1.042	1.06267	1.02533	1.028	0.943333	1.01667	0.962	1.142	1.17333	0.984667	1.086	1.15933
1.028	1.04067	1.12067	1.06733	1.18933	1.142	1.16267	1.112	1.056	1.086	1.05733	1.03467	1.02267	1.236	1.058	1.168	1.16067	1.12067	1.04467	1.10667	1.14133	1.04133	1.09267	1.302	1.23933	1.29467	1.28067	1.15267	1.104	1.164	0.964667	1.00733	0.996	1.06733	0.933333	1.10133	1.17933	1.03533	1.034	1.04933	0.996	1.01267	0.936667	1.008	0.962667	1.098	1.12733	0.996	1.032	1.116
1.02467	1.01733	1.12133	1.05867	0.971333	1.154	1.146	1.12067	1.064	1.084	1.07133	1.02067	1.04133	1.274	1.06467	1.176	1.16133	1.12	1.24733	1.13867	1.21533	1.04	1.094	1.27933	1.18267	1.25267	1.33533	1.20533	1.118	1.28133	0.972	1.02867	1.018	1.00867	0.927333	1.09667	1.16467	1.08133	1.012	1.054	0.997333	1	0.995333	1.05067	0.929333	1.082	1.08733	0.980667	1.01933	1.04533
0.994667	1.018	1.11133	1.064	1.07733	1.136	1.14867	1.114	1.05867	1.07533	1.08467	1.05267	1.02333	1.18333	1.07333	1.21333	1.16733	1.12933	0.937333	1.18333	1.14733	1.04933	1.048	1.33267	1.102	1.25467	1.274	1.11533	1.11333	1.20267	0.990667	1.03533	0.978667	0.942667	0.943333	1.13067	1.16133	1.09867	1.052	1.04933	1.02067	1.012	1.016	1.068	0.971333	1.13533	1.138	1.00867	1.04333	1.064
0.994	1.02667	1.11933	1.076	1.09133	1.13667	1.16067	1.11533	1.05933	1.082	1.05733	1.036	1.028	1.114	1.09533	1.19867	1.17267	1.132	1.12667	1.19667	1.16133	1.08667	1.03333	1.26333	1.17933	1.196	1.26267	1.064	1.096	1.192	0.979333	1.032	1.00667	1.03667	0.961333	1.13133	1.18733	1.074	1.032	1.094	0.988	1.014	0.992667	1.048	1.00133	1.13	1.15733	1.02933	1.04333	1.06867
1.03867	1.02467	1.12467	1.056	1.09333	1.15	1.17667	1.10667	1.066	1.09267	1.10333	1.03467	1.026	1.10467	1.076	1.20067	1.168	1.17867	1.08933	1.116	1.13467	1.098	1.05333	1.162	1.09333	1.18333	1.20533	1.11133	1.11267	1.21267	1.016	1.01533	1.01133	1.088	0.97	1.14067	1.17467	1.08	1.044	1.106	0.972	1.02667	0.985333	1.02733	0.976667	1.14	1.16867	1.01667	1.07933	1.05333
1.01467	1.018	1.124	1.06933	1.10933	1.162	1.156	1.09	1.06067	1.08467	1.10267	1.03533	1.05267	1.19333	1.06733	1.222	1.16933	1.13933	1.10067	1.09133	1.16933	1.07933	1.046	1.172	1.14467	1.196	1.254	1.108	1.08533	1.146	1.02667	1.02	0.989333	1.062	0.934	1.144	1.132	1.07067	1.076	1.08933	0.986	1.034	1.012	1.05267	0.977333	1.10667	1.16467	1.02	1.09533	1.068
0.998	1.03333	1.13467	1.05933	1.07533	1.15067	1.13267	1.102	1.06267	1.08533	1.11133	1.04333	1.05667	1.16867	1.084	1.21	1.16133	1.09133	1.07867	1.09667	1.092	1.088	1.04733	1.16667	1.16333	1.192	1.24467	1.15733	1.09133	1.104	0.994	1.008	0.980667	1.086	1.044	1.12933	1.048	0.97	1.09533	1.04	0.988667	1.01133	1.04467	1.08333	0.989333	1.12067	1.15533	1.03333	1.09267	1.04533
1.00533	1.00867	1.11867	1.056	1.09667	1.15933	1.148	1.12133	1.04667	1.07133	1.054	1.044	1.032	1.22333	1.09333	1.18133	1.184	1.084	1.08733	1.09267	1.08933	1.066	1.03467	1.28933	1.12067	1.20733	1.222	1.21067	1.116	1.108	0.984	0.99	0.992667	1.08533	1.08733	1.112	1.052	1.00533	1.04933	1.068	1.00333	1.032	1.03867	1.084	0.992	1.14867	1.16667	1.03733	1.02533	1.064
0.992	1.03733	1.124	1.042	1.11467	1.14667	1.15867	1.106	1.06933	1.066	1.07533	1.038	1.03867	1.25	1.078	1.15133	1.18733	1.12667	1.086	1.14467	1.08133	1.05667	1.026	1.24733	1.07867	1.23	1.22733	1.172	1.112	1.094	0.988	1.014	0.972	1.13467	1.01133	1.118	1.12667	1.03267	1.03333	1.05533	0.998667	1.02733	1.002	1.07733	1.01467	1.15733	1.18	1.008	1.046	1.07333
1.024	1.024	1.11133	1.05267	1.09867	1.146	1.15067	1.09733	1.07333	1.07867	1.068	1.02533	1.03733	1.19733	1.10333	1.16733	1.16867	1.132	1.08333	1.108	1.11133	1.05067	1.06333	1.24133	1.16333	1.21133	1.20933	1.146	1.114	1.13133	0.990667	1	0.978	1.12467	1.01067	1.11467	1.138	1.034	1.068	1.07267	1.00667	1.026	1.01	1.07533	0.978	1.12733	1.15267	1.02133	1.072	1.09733
1.01267	1.034	1.11133	1.03333	1.13733	1.136	1.13733	1.09333	1.088	1.06867	1.052	1.02333	1.05867	1.23	1.06133	1.18067	1.18067	1.16533	1.096	1.15	1.11533	1.038	1.11933	1.22467	1.116	1.204	1.29867	1.198	1.12333	1.15	1.02	1.01067	1.014	1.03867	0.979333	1.124	1.142	1.04	1.07	1.094	1.03333	1.00333	0.995333	1.05	1.00133	1.15067	1.17933	0.996667	1.09267	1.08667
1.02733	1.04533	1.12	1.03933	1.09267	1.144	1.14933	1.106	1.07533	1.09	1.07867	1.032	1.04267	1.23533	1.07867	1.18933	1.172	1.16667	1.09933	1.14	1.14267	1.05	1.07733	1.39867	1.13667	1.252	1.40133	1.17933	1.12333	1.15333	1.04933	1.03267	1.08	1.038	0.956667	1.15867	1.184	1.02933	1.076	1.108	1.038	1.00667	1.00267	1.128	0.967333	1.13467	1.14867	1.03733	1.06733	1.09
1.00067	1.03733	1.12	1.054	1.092	1.146	1.15533	1.10467	1.062	1.078	1.086	1.06067	1.03333	1.266	1.08067	1.18467	1.178	1.14267	1.10067	1.19	1.14267	1.036	1.06733	1.34267	1.12	1.28533	1.24733	1.16933	1.14133	1.202	1.044	1.03133	1.06933	0.999333	0.950667	1.20267	1.19333	1.05267	1.08	1.14267	1.032	1.00533	1.022	1.13933	1.00667	1.20267	1.152	1.06333	1.07133	1.10133
1.01067	1.01133	1.11533	1.066	1.092	1.148	1.12667	1.10333	1.06933	1.08733	1.096	1.04933	1.03533	1.22133	1.074	1.20067	1.17267	1.15133	1.08733	1.168	1.10067	1.044	1.04533	1.194	1.15467	1.21933	1.24933	1.15467	1.11	1.14267	1.06533	1.032	1.02133	1.01333	0.959333	1.14	1.198	1.036	1.08133	1.13333	1.04667	1.00667	0.985333	1.08	1.02333	1.16867	1.14867	1.04333	1.01067	1.08733
1.008	1.02067	1.112	1.06667	1.094	1.144	1.14867	1.11267	1.05467	1.078	1.12933	1.052	1.04933	1.18	1.03867	1.20933	1.17267	1.21133	1.12867	1.128	1.12867	1.02867	1.04867	1.23933	1.12933	1.25467	1.29667	1.142	1.114	1.15067	1.02733	1.02933	0.982667	1.02067	0.976	1.15333	1.18933	1.02333	1.07733	1.12533	1.04333	1.04867	0.998667	1.05867	1.05067	1.154	1.14467	1.06267	1.05733	1.10067
1.024	1.02933	1.11067	1.08467	1.102	1.14	1.158	1.11133	1.05533	1.06667	1.12333	1.05133	1.06667	1.15267	1.102	1.204	1.19733	1.14533	1.11733	1.10933	1.13867	1.05467	1.04467	1.24	1.134	1.22867	1.252	1.13467	1.12067	1.16267	1.02133	1.02267	0.988	1.09333	1.07333	1.16267	1.17733	0.986	1.06333	1.02333	1.03	1.04533	1.02	1.09933	1.04933	1.10733	1.14467	1.05	1.058	1.118
1.036	1.02667	1.11467	1.072	1.09867	1.14133	1.15867	1.09	1.074	1.06467	1.11733	1.032	1.058	1.11267	1.11	1.23333	1.22133	1.2	1.10133	1.12333	1.13333	1.032	1.04133	1.19933	1.124	1.19	1.28333	1.16333	1.13867	1.166	0.99	1.03133	0.930667	1.074	1.07533	1.06867	1.17867	1.02	1.05467	1.004	1.02933	1.016	1.02	1.06333	0.912	1.14733	1.16533	0.998667	1.07867	1.12
1.03133	1.02267	1.10267	1.052	1.07867	1.12867	1.13533	1.098	1.06267	1.06867	1.08133	1.04	1.05267	1.05333	1.102	1.23533	1.20067	1.09733	1.08133	1.116	1.13933	1.01733	1.06	1.26	1.15533	1.22933	1.26467	1.11867	1.10533	1.14867	0.989333	1.01667	0.976	1.082	1.05467	1.09467	1.15867	1.04933	1.05133	1.038	1.02733	1.02533	0.99	1.046	0.965333	1.09	1.17	1.03467	1.046	1.142
0.994667	1.036	1.09133	1.06267	1.08533	1.11533	1.14467	1.09867	1.06267	1.06067	1.09267	1.00933	1.01533	1.102	1.08533	1.17	1.17067	1.072	1.10667	1.10067	1.11667	1.02467	1.05333	1.21467	1.17267	1.22867	1.25933	1.098	1.10133	1.154	0.982667	1.008	1.01733	1.16933	1.04067	1.12333	1.17667	1.018	1.05267	1.08667	1.00867	1.01667	0.996667	1.02267	1.01533	1.226	1.14867	1.06733	1.05867	1.05133
1.01867	1.01467	1.092	1.05467	1.074	1.12267	1.16867	1.10733	1.06067	1.06867	1.074	1.032	1.03933	1.202	1.11933	1.16867	1.178	1.108	1.08867	1.09667	1.14	1.09467	1.05067	1.18933	1.118	1.17533	1.30333	1.14067	1.098	1.15	0.973333	1.00667	1.01	1.146	1.03667	1.15867	1.18333	1.02067	1.042	1.09733	1.02933	1.01467	0.981333	1.05	0.987333	1.03067	1.15933	1.03333	1.048	1.09867
1.02	1.02333	1.09933	1.086	1.07067	1.13667	1.17133	1.10933	1.07933	1.06	1.05067	1.04267	1.03133	1.10733	1.048	1.18933	1.18067	1.10267	1.104	1.11	1.12867	1.12467	1.03133	1.21267	1.12867	1.19933	1.27067	1.13733	1.08733	1.144	0.999333	1.018	0.986	1.144	1.04067	1.146	1.16933	1.054	1.07267	1.07133	1.02533	1.01267	0.981333	1.02867	0.929333	1.18	1.17267	0.988	1.05733	1.09267
0.999333	1.01667	1.12333	1.048	1.07867	1.152	1.16	1.11467	1.072	1.064	1.05733	1.04133	1.00933	1.08	1.05267	1.166	1.19933	1.108	1.07533	1.14267	1.102	1.10733	1.00667	1.22467	1.12667	1.18	1.23733	1.13533	1.09	1.11267	1.02333	1.02667	1.02733	1.10733	0.986667	1.118	1.174	1.07267	1.092	1.05133	1.02867	1.04867	0.941333	0.952	0.984	1.19267	1.142	1.03733	1.054	1.06
1.01267	1.01467	1.108	1.06933	1.09533	1.142	1.15667	1.09867	1.056	1.08333	1.04333	1.07	0.995333	1.18	1.06267	1.16867	1.19133	1.10467	1.1	1.132	1.086	1.07667	1.02267	1.366	1.098	1.24533	1.21067	1.15467	1.106	1.15467	1.036	1.07467	1.07933	1.09267	0.929333	1.14133	1.15333	1.13733	1.09	1.062	1.014	1.01467	0.974	1.00867	0.968667	1.00933	1.13933	1.03067	1.05533	1.01267
1.01933	1.01667	1.11133	1.05867	1.06733	1.13867	1.14133	1.11467	1.06	1.10933	1.094	1.088	1.02867	1.10133	1.02867	1.17867	1.18067	1.13933	1.09	1.06533	1.11133	1.064	1.06267	1.24333	1.11067	1.21667	1.29	1.14733	1.116	1.158	1.056	1.058	1.04933	1.03933	0.935333	1.14933	1.16467	1.026	1.09667	1.126	1.01867	1.014	1.008	1.10933	0.928667	1.15067	1.15333	0.993333	1.072	1.11067
1.006	1.014	1.122	1.03333	1.092	1.14533	1.154	1.1	1.07467	1.07733	1.06533	1.056	1.03067	1.12067	1.05933	1.18067	1.18667	1.10733	1.042	1.106	1.10533	1.06667	1.09333	1.24333	1.112	1.22733	1.22667	1.12533	1.118	1.15	1.03133	1.03467	1.018	1.05733	1.01733	1.188	1.18467	0.99	1.08867	1.24	1.014	1.00467	1.09533	1.17733	0.962	1.07667	1.16733	1.01267	1.08533	1.10067
1.022	1.00733	1.132	1.05867	1.11267	1.14933	1.14533	1.07733	1.054	1.07667	1.09	1.022	1.018	1.13333	1.05667	1.17267	1.17867	1.106	1.08933	1.13933	1.11733	1.03667	1.06733	1.21867	1.13	1.21533	1.258	1.136	1.134	1.148	1.06467	1.02867	1.02867	1.05067	1.01467	1.19533	1.19067	0.988	1.06467	1.212	0.952667	1.03067	1.05733	1.19467	0.982	1.17533	1.152	1.02667	1.064	1.03533
1.00533	1.02067	1.11733	1.044	1.08667	1.14467	1.162	1.10267	1.06667	1.08133	1.07	1.03067	1.02867	1.12933	1.10867	1.18867	1.188	1.07333	1.08733	1.10467	1.128	1	1.03333	1.21067	1.12	1.20933	1.22533	1.14733	1.11667	1.17933	1.084	1.01733	0.983333	1.088	1.03333	1.16333	1.16867	0.994	1.06467	1.08533	0.977333	1.04	1.008	1.03867	1.01867	1.212	1.134	1.08933	1.07533	1.03467
1.01067	1.03867	1.12133	1.064	1.066	1.13533	1.12533	1.09067	1.07533	1.09133	1.06267	1.02267	1.02067	1.138	1.02267	1.19	1.254	1.116	1.092	1.11	1.11667	1.01267	1.05667	1.23067	1.06333	1.204	1.21467	1.12133	1.088	1.18733	1.04933	1.036	0.966	1.112	1.02733	1.12133	1.16933	0.992667	1.066	1.03933	1.00533	1.02933	1.01533	1.034	1.084	1.16333	1.15467	1.06267	1.084	1.09
1.00933	1.03067	1.11267	1.06333	1.11933	1.132	1.144	1.094	1.09067	1.07933	1.06	1.02867	1.038	1.10267	1.034	1.166	1.24133	1.12933	1.07733	1.09267	1.086	1.02267	1.036	1.12067	1.10533	1.17133	1.21133	1.06333	1.06133	1.18867	0.985333	1.02333	0.986667	1.116	0.995333	1.13267	1.19933	0.994	1.06467	1.06667	1.03067	1.03867	0.973333	1.04667	1.06667	1.11467	1.15867	1.03333	1.08933	1.12467
0.988667	1.01533	1.126	1.06467	1.07	1.13133	1.13267	1.08467	1.084	1.09467	1.01667	1.03867	1.03133	1.114	1.018	1.15133	1.238	1.11533	1.076	1.10267	1.1	1.03867	1.02333	1.10467	1.10533	1.18	1.24	1.08867	1.094	1.16733	1.03733	1.022	0.974	1.098	0.996667	1.13533	1.194	0.995333	1.07667	1.05267	1.07067	1.01867	0.937333	0.969333	0.995333	1.11467	1.166	0.956	1.11133	1.16267
1.00467	1.01933	1.11733	1.07667	1.06867	1.13333	1.14533	1.09267	1.08	1.12667	1.002	1.03733	1.02133	1.154	1.02733	1.15267	1.18067	1.06533	1.09333	1.09533	1.112	1.082	1.03467	1.204	1.15333	1.18733	1.21067	1.14333	1.10067	1.166	1.032	1.00333	1.01267	1.10067	0.966667	1.134	1.18467	0.944	1.06267	1.06133	1.044	1.02	1.002	1.03733	1.00533	1.1	1.19133	1.03667	1.06133	1.14067
1.00133	1.00933	1.12733	1.06667	1.09333	1.15867	1.16133	1.11067	1.06667	1.07933	1.03667	1.04267	1.02467	1.16467	1.03333	1.16133	1.19533	1.09467	1.108	1.098	1.08267	1.04267	1.056	1.376	1.09867	1.20667	1.212	1.138	1.098	1.102	0.976667	0.995333	1.03133	1.00133	0.982667	1.146	1.178	0.990667	1.06867	1.104	1.00467	1.02333	0.982	1.08333	0.933333	1.08933	1.14133	1.004	1.026	1.05133
0.992667	1.032	1.112	1.07933	1.08933	1.15467	1.168	1.10933	1.06733	1.07733	1.05867	1.05	1.03067	1.19133	1.04	1.182	1.18133	1.09933	1.08867	1.12533	1.06333	1.04867	1.07333	1.15	1.05267	1.22267	1.24467	1.10733	1.08133	1.05933	1.03067	0.994	1.028	0.971333	0.962667	1.188	1.18067	1.02267	1.05733	1.12333	1.01333	1.01667	1.03	1.064	0.923333	1.142	1.18733	1.012	1.05667	1.08067
1.01467	1.012	1.10867	1.05	1.076	1.14667	1.172	1.07933	1.05667	1.09533	1.06733	1.04133	1.02867	1.08067	1.028	1.154	1.17933	1.11067	1.06867	1.144	1.08333	1.03733	1.04467	1.08867	1.082	1.18533	1.24867	1.09267	1.08667	1.07067	1.06067	1.00067	0.978	1.05333	1.006	1.104	1.18267	1.03733	1.07467	1.09667	0.992	1.012	1.00133	1.052	0.965333	1.188	1.21733	0.992667	1.07067	1.05067
1.01067	1.014	1.12667	1.05933	1.09533	1.158	1.14933	1.096	1.06867	1.048	1.042	1.02333	1.03667	1.05067	1.03933	1.16267	1.18267	1.09467	1.07933	1.104	1.09467	1.03867	1.032	1.168	1.08467	1.17267	1.198	1.078	1.09667	1.10333	1.02133	1.044	1.02467	1.12867	0.984667	1.14067	1.18133	1.00133	1.04733	1.11133	0.964	0.988667	0.988	1.088	0.979333	1.12667	1.22733	1.04067	1.086	1.04733
0.995333	1.01067	1.104	1.04533	1.08067	1.142	1.12667	1.11667	1.076	1.07133	1.04667	1.01267	1.024	1.07267	1.02533	1.17733	1.18733	1.13533	1.06	1.10267	1.11	1.11933	1.02667	1.266	1.09467	1.21333	1.18733	1.14733	1.11933	1.13933	1.04267	1.03867	0.999333	1.03533	0.922	1.14067	1.16467	0.988	1.06267	1.084	0.992	1.02267	1.012	1.17133	0.992667	1.15133	1.22067	0.988	1.09667	1.04467
1.006	1.014	1.12	1.06133	1.082	1.14933	1.16267	1.08333	1.086	1.07733	1.07733	1.044	1.00867	1.00867	1.06	1.18333	1.21667	1.082	1.06467	1.078	1.068	1.104	1.084	1.194	1.08933	1.186	1.26	1.13533	1.11933	1.164	1.01933	1.03733	0.988	1	0.996667	1.13467	1.154	1.04133	1.05933	1.04533	1.016	1.012	1.02	1.11667	0.953333	1.138	1.17133	1.05133	1.10333	1.09867
0.996	1.01467	1.11533	1.06467	1.06333	1.15133	1.14	1.092	1.06667	1.08067	1.06667	1.048	1.014	1.04467	1.07	1.18	1.224	1.072	1.07733	1.10533	1.04733	1.082	1.034	1.256	1.06867	1.20333	1.25933	1.13533	1.16667	1.14333	0.957333	1.01333	1.01267	1.104	1.05333	1.156	1.18067	1.06467	1.04733	1.07733	0.996	1.02	1.03533	1.12467	1.04867	1.18267	1.20533	1.13867	1.064	1.138
1.03	0.988	1.11267	1.07533	1.07	1.16067	1.15867	1.12867	1.062	1.06467	1.06267	1.03067	0.992	1.02	1.03267	1.16467	1.18733	1.05533	1.072	1.06933	1.10067	1.06933	1.02533	1.19933	1.086	1.19867	1.244	1.09667	1.12067	1.10133	1.00667	1.03467	1.04467	1.12267	1.118	1.104	1.184	1.11067	1.04933	1.06867	1.016	1.01933	1.06933	1.12	1.09267	1.15333	1.166	1.12933	1.08267	1.08533
1.01	1	1.11067	1.06067	1.06467	1.15067	1.134	1.15133	1.06067	1.08867	1.02867	1.04667	1.00067	1.06933	1.02867	1.144	1.18667	1.02	1.074	1.06333	1.12733	1.05	1.028	1.20133	1.084	1.20267	1.22133	1.16533	1.12067	1.156	1.03867	1.046	1.024	1.142	1.01533	1.13867	1.162	1.01067	1.05467	1.06467	1.108	1.00867	1.02067	1.17667	1.05333	1.182	1.14333	1.03333	1.078	1.09
0.988667	1.02133	1.134	1.064	1.084	1.14933	1.14867	1.132	1.07267	1.072	1.00867	1.04	0.971333	1.06667	0.961333	1.11667	1.18267	1.03267	1.07867	1.06933	1.11933	1.02267	1.068	1.27733	1.1	1.22733	1.21333	1.15133	1.138	1.18133	1.01733	1.024	0.974	1.11933	1.84667	1.126	1.14933	0.967333	1.07	1.06933	1.19333	1.01733	1.01667	1.16533	1.03067	1.20733	1.168	1.00467	1.05467	1.10667
0.992	1.03133	1.144	1.07067	1.074	1.15467	1.176	1.124	1.084	1.098	1.01	1.02533	0.988667	1.05733	0.926	1.11533	1.19	1.07533	1.08133	1.086	1.10267	1.042	1.094	1.47867	1.11333	1.33333	1.21467	1.26	1.12733	1.17267	1.00067	1.02533	0.976667	0.942	0.938	1.12733	1.14533	0.964	1.07333	1.08267	1.06933	1.01067	1.022	1.104	1.06933	1.13533	1.19533	1.10267	1.07333	1.116
1.00467	1.01733	1.12133	1.03667	1.07333	1.16467	1.112	1.116	1.052	1.08133	1.00533	1.01533	0.998667	1.07267	1.02667	1.126	1.19467	1.06667	1.06333	1.07133	1.13533	1.03867	1.108	1.38467	1.09533	1.32267	1.244	1.21667	1.14867	1.15067	1.01667	1.03333	1.01933	1	0.948667	1.12533	1.14267	1.03467	1.06733	1.12667	1.03933	1.094	1.014	1.122	1.09667	1.16467	1.31933	1.12533	1.06533	1.07733
0.986667	1.02533	1.148	1.078	1.05333	1.13667	1.15	1.132	1.04867	1.09733	1.03533	1.042	1.006	1.124	1.01	1.14467	1.18	1.06	1.076	1.074	1.12733	1.03667	1.078	1.30533	1.16867	1.232	1.268	1.21267	1.17867	1.142	1.05533	1.02733	1.02667	1.00533	0.944	1.15	1.16733	1.01467	1.07067	1.09867	1.03867	1.148	1.00133	1.11333	1.048	1.188	1.214	1.13	1.07933	1.12333
1.00333	1.008	1.13267	1.06133	1.08867	1.16933	1.174	1.12667	1.06667	1.09733	1.018	1.04067	1.01333	1.17267	1.01467	1.142	1.18067	1.05733	1.06933	1.078	1.15067	1.06	1.08867	1.316	1.19533	1.224	1.27867	1.18133	1.10667	1.2	1.07067	1.03733	1.002	0.996	0.965333	1.14067	1.16067	1.00933	1.046	1.07867	1.04133	1.09733	1.00867	1.114	1.062	1.16733	1.23333	1.05467	1.05267	1.13467
0.998667	1.01067	1.13867	1.036	1.09333	1.16067	1.16467	1.13267	1.05333	1.098	1.036	1.04067	1.02667	1.114	0.990667	1.13533	1.16867	1.062	1.07533	1.102	1.164	1.046	1.09467	1.29467	1.302	1.23867	1.23467	1.14133	1.09067	1.16667	1.04733	1.02933	1.01867	1.04	0.88	1.13867	1.16267	1.03733	1.05467	1.11	1.03733	1.078	1.016	1.05267	0.96	1.11067	1.17133	0.992667	1.01667	1.14867
0.992	1.00933	1.14	1.064	1.08333	1.12	1.17533	1.10467	1.06733	1.08733	1.01467	1.012	1.022	1.09467	0.914	1.14467	1.166	1.066	1.07533	1.15067	1.15467	1.042	1.094	1.162	1.168	1.21267	1.33533	1.098	1.08733	1.18467	0.976667	1.02267	0.983333	1.00133	0.975333	1.13067	1.16	0.989333	1.07467	1.056	1.04133	1.058	0.979333	0.978	0.984	1.148	1.18267	1.06	1.03267	1.136
1.01	1.014	1.14267	1.05533	1.08733	1.13333	1.16067	1.13267	1.04067	1.09	0.993333	1.00467	1.034	1.08	0.965333	1.146	1.17733	1.09733	1.06933	1.12667	1.12867	1.04533	1.02067	1.13867	1.16067	1.21533	1.302	1.14867	1.09733	1.19667	0.958667	1.01067	1.008	0.914667	1.02133	1.134	1.142	1.05	1.04667	1.07333	1.03667	1.04333	1.00667	0.968	0.982	1.12667	1.17867	1.04933	1.06867	1.08267
0.998667	1.008	1.12867	1.07	1.086	1.13533	1.16733	1.13133	1.04667	1.092	1.02	1.018	1.02	1.08133	0.996667	1.14933	1.168	1.11333	1.08267	1.08867	1.142	1.038	1.03467	1.338	1.166	1.20133	1.30533	1.10467	1.10867	1.16333	0.964	1.024	1.024	1.048	1.00533	1.10867	1.13467	1.12067	1.05	1.088	1.00667	1.00733	1.02	1.08933	0.960667	1.12333	1.16667	0.952	1.07133	1.10333
1.01	1.01267	1.10467	1.08267	1.08467	1.12667	1.14533	1.13733	1.03933	1.074	1.01067	0.999333	1.00733	1.158	1.044	1.15133	1.17133	1.09533	1.07733	1.09533	1.09667	1.058	1.06333	1.266	1.07	1.21533	1.29267	1.122	1.11467	1.15067	1.00333	1.006	0.989333	1.04467	0.999333	1.10667	1.15333	1.07733	1.05867	1.052	1.01333	0.992667	1.00133	0.993333	0.967333	1.092	1.10533	0.967333	1.054	1.092
1.008	1.01067	1.11867	1.04933	1.10333	1.12467	1.192	1.106	1.07067	1.09533	1.04133	1.03067	1.01	1.162	1.05133	1.13667	1.15933	1.07533	1.06467	1.10067	1.10333	1.06133	1.07	1.14867	1.05733	1.226	1.23533	1.12533	1.07133	1.13667	0.986	1.02	1.01133	1.10267	0.992	1.094	1.14667	1.11	1.06667	1.08533	1.006	1.01133	0.938	1.038	0.993333	1.10533	1.09667	1.03467	1.074	1.04733
1.02333	1.00733	1.13533	1.06133	1.108	1.12067	1.17667	1.10867	1.05667	1.12333	1.08133	1.01333	0.998667	1.14	1.03667	1.11667	1.168	1.09933	1.07067	1.08933	1.12733	1.05067	1.05	1.12867	1.09933	1.194	1.22867	1.04867	1.08467	1.11	0.993333	1.022	0.926	1.07733	0.966	1.10533	1.138	1.108	1.06067	1.02333	0.994667	1.008	1	1.06467	0.924667	1.078	1.10867	0.988667	1.07333	1.044
1.00333	1.02467	1.10733	1.05933	1.09933	1.12867	1.178	1.12533	1.06	1.08667	1.02667	1.04067	0.997333	1.14533	0.988667	1.13933	1.18	1.08467	1.06333	1.09867	1.08	1.03867	1.01267	1.11133	1.142	1.18	1.236	1.078	1.084	1.14933	0.958667	1.016	0.977333	1.07933	1.05267	1.10267	1.14533	1.10733	1.05133	1.06133	0.980667	1.00333	1.05333	1.04733	0.974	1.11533	1.15733	0.956	1.088	1.04667
0.998667	1.03867	1.11867	1.07467	1.09333	1.13667	1.15333	1.10733	1.08	1.10067	1.032	1.014	0.998	1.17533	0.986	1.15067	1.18133	1.09067	1.08133	1.11733	1.15667	1.03467	0.972667	1.16867	1.09267	1.20533	1.18867	1.05467	1.11067	1.13267	1.02867	1.012	0.994	1.07867	1.018	1.11133	1.152	1.02267	1.07667	1.06267	0.962667	1.004	1.03133	1.008	0.993333	1.134	1.23467	1.05933	1.05667	1.06333
0.995333	1.02133	1.148	1.06867	1.116	1.12733	1.16333	1.104	1.054	1.1	1.014	1.034	1.00733	1.24	1.03133	1.16133	1.184	1.118	1.084	1.15067	1.11667	1.05733	1.01333	1.12333	1.072	1.192	1.21733	1.04733	1.1	1.13067	1.02533	1.026	1.01133	1.12867	0.964	1.114	1.14267	1.25533	1.06733	1.11533	0.988667	1.01733	0.995333	1.048	0.969333	1.14933	1.18933	1.062	1.056	1.03933
1	1.02667	1.10933	1.06067	1.086	1.12733	1.16267	1.11333	1.06533	1.08467	1.054	1.02133	1.01	1.212	1.02267	1.16933	1.18267	1.088	1.07533	1.166	1.07867	1.048	1.01333	1.09667	1.03733	1.216	1.23467	1.102	1.09933	1.07533	1.02267	1.016	0.988	1.09867	0.868667	1.11667	1.13533	1.232	1.04867	1.08133	1.03667	1.004	0.964	1.08533	0.92	1.13067	1.16867	0.990667	1.04733	1.088
1.00067	1.026	1.13467	1.044	1.10733	1.144	1.16133	1.10733	1.076	1.07867	1.08	1.036	1.02867	1.234	1.09467	1.20933	1.178	1.09867	1.08	1.13933	1.04667	1.04467	1.01	1.16333	1.07133	1.15333	1.19667	1.16133	1.11267	1.098	1	1.01733	1.016	1.052	0.874	1.14133	1.13333	1.16467	1.05133	1.082	1.006	0.994	0.970667	1.12533	0.991333	1.12067	1.15133	1.018	1.03533	1.12533
1.03467	1.04	1.128	1.056	1.07533	1.13533	1.16133	1.11333	1.062	1.102	1.11533	1.02	1.02933	1.19667	1.08133	1.19667	1.10133	1.13733	1.06867	1.132	1.06	1.04333	1.04667	1.30067	1	1.18133	1.22067	1.138	1.08133	1.10467	1.02467	1.016	1.032	0.88	1.08333	1.15133	1.118	1.05933	1.07933	1.08733	0.990667	1.05133	0.972667	1.10067	0.98	1.14	1.144	1.046	1.06267	1.09133
1.01	1.06333	1.13933	1.064	1.11067	1.13067	1.18	1.11533	1.06133	1.092	1.064	1.01667	1.046	1.11733	1.06867	1.19267	1.13067	1.15467	1.08733	1.13667	1.04	1.03667	1.05667	1.22	1.01067	1.17333	1.17467	1.134	1.11467	1.112	1.03467	1.03267	0.995333	0.958	0.933333	1.16333	1.14067	1.07733	1.038	1.14067	1.02267	1.07867	1.06133	1.14333	0.973333	1.15467	1.18533	1.05133	1.10133	1.06467
1.02467	1.062	1.09733	1.064	1.092	1.12933	1.15733	1.11867	1.05333	1.09133	1.07	1.02867	1.06333	1.05667	1.066	1.17867	1.13533	1.17733	1.09133	1.138	1.036	1.06733	1.06333	1.24267	1.02667	1.17467	1.21867	1.13867	1.12733	1.10933	1.02733	1.02667	1.00333	1.19133	0.954667	1.16333	1.124	1.01667	1.05733	1.09467	1.04067	1.03733	1.09	1.172	1.012	1.16467	1.168	1.03533	1.15333	1.07333
0.994667	1.02333	1.09867	1.068	1.07667	1.13	1.15067	1.108	1.058	1.09733	1.09	1.082	1.04333	0.976	1.09133	1.204	1.15067	1.15733	1.07933	1.10733	1.076	1.07667	1.03933	1.26	1.184	1.18667	1.234	1.174	1.108	1.12867	1.03067	1.02933	0.982	1.054	1.038	1.17333	1.11533	1.01267	1.05667	1.088	1.054	1.034	1.03333	1.08933	1.036	1.17	1.16333	1.05	1.07333	1.13867
1.01933	1.02733	1.09933	1.07333	1.05933	1.12467	1.17333	1.10933	1.06333	1.106	1.12867	1.08333	1.04667	0.986	1.108	1.19933	1.18733	1.08667	1.082	1.08867	1.116	1.06333	1.04067	1.288	1.12267	1.22	1.19867	1.14733	1.098	1.14867	1.00867	1.02067	0.999333	1.08667	0.952667	1.108	1.12733	0.958667	1.05133	1.056	1.02533	1.02267	0.996667	1.05067	1.05467	1.17933	1.158	1.102	1.082	1.08067
0.988	1.036	1.11067	1.084	1.06133	1.154	1.178	1.11333	1.07067	1.094	1.112	1.046	1.03	1.09067	1.02933	1.206	1.19333	1.05867	1.08733	1.08933	1.13267	1.058	1.05933	1.19867	1.14667	1.21533	1.25333	1.14933	1.11867	1.13867	1.00933	1.01067	0.998	1.056	1.01533	1.074	1.14333	0.98	1.056	1.03667	1.03867	1.02133	1.02667	1.18533	1.07533	1.158	1.19933	1.08933	1.11533	1.07867
1.00067	1.02667	1.10467	1.072	1.10733	1.13067	1.176	1.12933	1.06	1.11133	1.03067	1.05733	0.993333	1.06867	1.048	1.14733	1.18867	1.01467	1.06133	1.06467	1.12133	1.04733	1.05	1.178	1.11933	1.23333	1.22867	1.13133	1.12333	1.19267	0.98	1.01333	1.03267	0.984	1.07	1.138	1.14267	1.024	1.05333	1.08133	1.04133	1.02733	1.024	1.15667	1.04867	1.18667	1.16667	1.054	1.06933	1.098
0.992667	1.04067	1.11533	1.07267	1.08733	1.14533	1.162	1.11733	1.04533	1.102	1.05533	1.052	1.02067	1.10133	1.096	1.15267	1.182	1.04267	1.07267	1.06933	1.088	1.034	1.026	1.25	1.11667	1.20267	1.17933	1.07	1.102	1.18267	0.991333	1.02467	0.999333	1.06067	0.966	1.136	1.14733	1.05267	1.064	1.04733	1.09667	1.01533	1.02533	1.21067	1.02533	1.168	1.16467	1.068	1.06267	1.12267
0.998	1.04333	1.10533	1.07467	1.08533	1.15867	1.15467	1.11333	1.03933	1.118	0.986	1.04067	0.996	1.16267	0.908	1.138	1.20333	1.08067	1.05133	1.07667	1.118	1.028	1.03467	1.132	1.108	1.18133	1.216	1.04133	1.07533	1.13533	0.996667	1.006	0.992667	1.21267	1.05867	1.13867	1.15867	1.03667	1.01867	1.056	1.012	1.026	1.02067	1.16467	1.00667	1.13933	1.16333	1.08267	1.07333	1.13667
1.01133	1.04333	1.11733	1.07	1.10267	1.122	1.146	1.12467	1.04533	1.10667	0.987333	1.03667	1.01267	1.16733	0.956	1.13667	1.186	1.084	1.07867	1.08733	1.124	1.042	1.022	1.086	1.11267	1.16533	1.292	1.05133	1.10267	1.12533	0.99	1.02333	0.992	1.09867	1.05667	1.14667	1.16867	0.97	1.052	1.12733	1.05533	1.02933	1.02267	1.002	1.03067	1.18267	1.17067	1.07267	1.08067	1.14533
1.02467	1.05067	1.11467	1.076	1.07733	1.11933	1.17	1.11733	1.05933	1.134	0.993333	1.02467	1.012	1.18267	1.03133	1.15267	1.186	1.09133	1.07533	1.07667	1.138	1.04133	1.03533	1.13933	1.14533	1.158	1.204	1.132	1.12267	1.134	1.01133	0.997333	1.00733	1.1	0.974667	1.13733	1.14933	0.991333	1.048	1.10733	1.05533	1.006	0.93	0.984	1.07867	1.13933	1.176	1.084	1.07733	1.09333
0.993333	1.03067	1.10067	1.07333	1.06	1.132	1.15867	1.10533	1.04533	1.09333	1.05733	1.048	1.00867	1.16267	1.024	1.146	1.18733	1.1	1.08067	1.094	1.072	1.05133	1.022	1.2	1.112	1.19333	1.24133	1.10733	1.1	1.14667	0.975333	1.03733	1.00867	1.08	0.908667	1.12267	1.15	1.00533	1.066	1.10933	1.10333	1.022	1.02933	1.05733	1.07933	1.114	1.16067	1.02733	1.03733	1.096
0.993333	1.03333	1.10267	1.06667	1.12	1.13533	1.17067	1.12067	1.042	1.106	1.028	1.022	1.008	1.10733	0.982667	1.156	1.18533	1.10133	1.08267	1.148	1.06667	1.05067	1.02867	1.126	1.05067	1.17667	1.232	1.128	1.10533	1.106	1.00667	1.02867	1.01733	1.06867	0.868667	1.13	1.15667	1.01333	1.086	1.15067	1.096	1.024	1.05067	1.17467	0.988667	1.14	1.18867	0.989333	1.06533	1.106
1.02067	1.03733	1.11733	1.074	1.09133	1.12133	1.168	1.12133	1.05733	1.116	1.05733	1.02267	1.018	1.018	1.00667	1.15	1.184	1.178	1.08667	1.14067	1.04267	1.04533	1.05133	1.17933	1.07933	1.16867	1.22933	1.192	1.11267	1.12533	1.06133	1.03333	0.992667	1.07333	0.932	1.15533	1.18267	0.998	1.072	1.07333	0.978667	1.01467	1.03333	1.174	0.983333	1.17333	1.17667	1.094	1.06133	1.10867
1.01267	1.01133	1.10533	1.07267	1.10533	1.12067	1.15467	1.11333	1.05267	1.124	1.08133	1.042	1.03	1.044	1.01	1.17533	1.19133	1.074	1.08133	1.142	1.104	1.04467	0.998	1.34533	1.05533	1.25	1.22667	1.186	1.11933	1.138	1.05933	1.02867	1.02467	0.862	0.956	1.15067	1.21067	1.00467	1.08533	1.06933	0.981333	1.01333	0.986667	1.14667	1.02667	1.166	1.14533	1.11667	1.08733	1.08
0.981333	1.012	1.12867	1.05467	1.094	1.13133	1.14467	1.09667	1.05333	1.12067	1.106	1.03333	1.03867	1.04	1.028	1.16867	1.17933	1.07133	1.08	1.07	1.01867	1.01933	1.05333	1.34333	0.982667	1.24533	1.20067	1.092	1.11533	1.08667	1.05467	1.04667	1.016	0.807333	0.969333	1.20067	1.22733	0.962667	1.068	1.10867	1.066	1.02733	0.974667	1.09	1.08533	1.184	1.174	1.07933	1.02267	1.09533
0.990667	1.02333	1.10867	1.072	1.08467	1.14067	1.146	1.09933	1.04467	1.108	1.03467	1.04133	1.022	1.05467	1.07467	1.14133	1.184	1.05	1.088	1.07333	1.078	1.04267	1.05667	1.14267	0.972667	1.196	1.194	1.13	1.082	1.09	1.05667	1.02467	1.008	1.04133	0.944667	1.15867	1.23533	1.01733	1.036	1.09267	1.11067	1.07067	0.966667	0.972667	1.04733	1.146	1.21133	1.05267	1.088	1.13733
0.988667	1.034	1.11933	1.09467	1.108	1.13133	1.13467	1.09467	1.04467	1.09533	1.04533	1.01867	1.01467	1.11333	1.05733	1.14133	1.164	1.064	1.06667	1.082	1.15867	1.06333	1.05333	1.306	1.08933	1.21267	1.21067	1.112	1.09333	1.122	1.014	1.02	1.02667	1.018	1.008	1.092	1.17267	0.968	1.052	1.07867	1.06133	1.044	1.016	1.122	0.988	1.13	1.35	1.09	1.1	1.11533
0.990667	1.04267	1.11933	1.08267	1.10867	1.13267	1.14267	1.10733	1.056	1.12333	1.01067	1.01533	1.01133	1.058	1.01067	1.15133	1.19267	1.07733	1.06467	1.054	1.166	1.07267	1.05867	1.154	1.22133	1.18667	1.20267	1.108	1.07133	1.146	0.956667	1.016	0.947333	1.05267	1.004	1.06133	1.15133	0.998667	1.03667	1.01867	1.09933	1.02733	1.01667	1.08067	0.907333	1.11533	1.168	1.03533	1.066	1.14067
1.026	1.046	1.11867	1.10333	1.088	1.13133	1.16267	1.09733	1.05667	1.11133	0.996	1.03333	1.01867	1.03	1.02467	1.15	1.196	1.02	1.08467	1.08733	1.11733	1.06067	1.03267	1.158	1.144	1.16733	1.21667	1.06533	1.06867	1.15667	0.930667	1.00933	0.930667	1.13933	1.004	1.098	1.13933	1.01533	1.06333	1.034	0.988	1.034	0.988667	1.06733	1.00267	1.13333	1.22733	1.008	1.06467	1.12933
1.01133	1.042	1.122	1.07933	1.10467	1.12933	1.14533	1.10667	1.05333	1.12	1.00667	1.046	1.00867	0.994	1.02	1.132	1.208	1.062	1.07067	1.07467	1.10267	1.06667	1.05533	1.128	1.118	1.154	1.192	1.09333	1.09133	1.14067	0.958	1.02067	0.978	1.09467	0.922667	1.14667	1.14333	0.958667	1.06533	1.05267	0.949333	1.014	1.07867	1.11733	0.985333	1.132	1.19667	0.996667	1.07667	1.04533
0.989333	1.04867	1.09733	1.07867	1.078	1.12733	1.12733	1.104	1.05	1.14067	1.042	1.03333	0.999333	0.996	0.976667	1.136	1.18133	1.084	1.06333	1.072	1.03133	1.07133	1.02	1.22067	1.152	1.17067	1.22	1.17333	1.096	1.16	0.986	1.012	1.01	1.072	0.908667	1.13667	1.134	0.976667	1.07267	1.054	0.982	1.044	1.02733	1.09667	0.964667	1.156	1.20333	1.03	1.06	1.05267
1	1.03467	1.12067	1.074	1.08333	1.124	1.14733	1.112	1.046	1.10933	1.03	1.04267	1.004	0.989333	0.998	1.13	1.20067	1.08	1.086	1.07667	1.03333	1.04867	1.03467	1.32267	1.10667	1.25333	1.23867	1.18333	1.12533	1.11	0.994	1.00933	0.980667	0.976	0.944667	1.11133	1.13867	1.00067	1.08867	1.05867	1.02267	1.046	0.997333	1.03333	1.01	1.14067	1.17067	1.05933	1.06933	1.05533
1.03133	1.03	1.11133	1.07467	1.08467	1.12667	1.13467	1.08067	1.038	1.11867	1.04867	1.03267	0.986667	1.012	1.01667	1.15	1.20933	1.062	1.07533	1.05533	1.04333	1.056	1.24533	1.36133	1.03333	1.37333	1.19133	1.13533	1.13467	1.11933	1.022	1.03867	1.016	1.02733	1.02067	1.15133	1.15733	1.00667	1.06333	1.102	1.028	1.018	1.02267	1.10467	1.04867	1.124	1.18	1.05467	1.06267	1.044
1.01	1.04733	1.11333	1.05533	1.07133	1.13133	1.14733	1.10067	1.04067	1.11667	1.05	1.01667	1	1.00667	1.08467	1.12667	1.20467	1.00867	1.05333	1.078	1.082	1.042	0.909333	1.16533	1.08	1.254	1.26867	1.19867	1.10867	1.098	1.042	1.028	1.05333	1.048	1.02933	1.122	1.15067	1.03333	1.06867	1.106	1.058	1.028	1.03	1.09733	0.940667	1.168	1.188	1.02	1.06333	1.114
1.002	0.998667	1.114	1.05667	1.082	1.12333	1.16133	1.098	1.05867	1.116	0.93	1.026	0.976667	1.07	0.932667	1.108	1.184	1.06267	1.026	1.07	1.146	1.046	1.06733	1.30133	1.136	1.20533	1.304	1.20933	1.15267	1.21067	1.04267	1.03067	0.98	1.07	0.857333	1.14533	1.162	1.048	1.03733	1.09267	1.026	1.024	1.02	1.04867	1.05467	1.19333	1.18467	1.03	1.05333	1.106
0.992667	1.022	1.11133	1.07733	1.074	1.11667	1.14	1.09267	1.05267	1.12667	0.927333	0.996	0.968	1.04733	0.884667	1.11	1.17733	1.05267	1.024	1.074	1.262	1.05	1.07467	1.47	1.092	1.224	1.41533	1.25	1.16667	1.26467	1.028	1.01667	1	1.04667	1.00133	1.12067	1.13067	1.108	1.064	1.06267	1.02467	1.01	0.966667	0.995333	1.04267	1.15267	1.16667	1.05933	1.03	1.10133
0.988667	1.01533	1.13133	1.09	1.086	1.11067	1.14667	1.098	1.06067	1.15133	1.00133	1.01667	0.984667	1.00933	0.959333	1.108	1.154	0.998667	1.004	1.08	1.15	1.04333	1.10733	1.36933	1.12667	1.28333	1.27333	1.104	1.118	1.24933	0.974	1.022	1.01733	0.984	1.00467	1.09067	1.126	1.06067	1.05733	1.05133	1.02267	0.994	0.970667	1.03	1.04	1.154	1.202	1.06067	1.054	1.07933
1	1.00733	1.142	1.072	1.096	1.122	1.132	1.10533	1.06	1.10533	0.957333	1.024	1.00533	1.02533	0.991333	1.11333	1.18267	1.03333	1.02333	1.06667	1.188	1.044	1.08533	1.13733	1.14133	1.244	1.278	1.12267	1.114	1.18333	0.983333	1.016	0.972667	1.05733	0.955333	1.11	1.12	1.03133	1.062	1.05533	1.062	1.01067	0.996	1.05467	0.922	1.13933	1.19667	1.06	1.11067	1.11
1.02067	1.00867	1.144	1.07467	1.08667	1.13	1.14267	1.08933	1.056	1.12333	0.940667	1.006	1.00867	1.13067	0.970667	1.122	1.18733	1.03533	1.042	1.04933	1.14	1.02933	1.032	1.168	1.14733	1.178	1.30267	1.12067	1.086	1.15133	0.975333	1.008	0.979333	1.00933	0.964	1.12333	1.12333	1.01667	1.04067	1.068	1.01333	1.02	1.028	1.15133	0.958	1.144	1.16933	1.022	1.09133	1.11467
0.993333	1.03467	1.11667	1.07533	1.08467	1.156	1.144	1.092	1.05267	1.132	1.03467	1.01	0.997333	1.082	0.97	1.128	1.20533	1.02467	1.058	1.056	1.16867	1.03467	1.01533	1.16333	1.26133	1.17	1.276	1.13933	1.08333	1.17533	0.996	1.032	0.97	1.02533	0.973333	1.15267	1.11933	1.02733	1.05333	1.11933	0.958667	1.02467	1.038	1.142	1.01133	1.15933	1.17867	1.014	1.046	1.07267
0.983333	1.004	1.11467	1.06267	1.08933	1.13867	1.14533	1.126	1.06	1.17933	1.01267	0.996	0.996	1.102	0.916	1.12733	1.19667	1.05333	1.09933	1.07733	1.07267	1.06467	1.02133	1.202	1.11733	1.17467	1.24933	1.08267	1.09867	1.136	1.03667	1.02067	0.980667	1.054	0.931333	1.09867	1.172	1.036	1.07667	1.06667	0.986667	1.02267	1.03867	0.991333	1.04133	1.18667	1.18267	1.048	1.01933	1.05133
1.02667	1.00733	1.158	1.06667	1.108	1.14	1.15533	1.12933	1.038	1.14133	0.98	1.02067	0.970667	1.09267	0.93	1.13067	1.18467	1.07	1.01867	1.076	1.06067	1.054	1.16733	1.20667	1.09067	1.18667	1.25533	1.024	1.10933	1.088	0.976667	1.00133	0.984	1.01667	0.979333	1.128	1.22333	1.048	1.074	1.06133	1.04533	1.02533	0.975333	0.975333	1.04333	1.102	1.13333	1.04267	1.02533	1.03533
0.992667	1.00067	1.13	1.05333	1.092	1.126	1.162	1.084	1.04467	1.098	1.00133	1.01267	0.99	1.20333	0.96	1.15533	1.16867	1.09533	1.06733	1.12467	1.064	1.05733	0.936	1.09667	1.06533	1.16733	1.26133	1.09667	1.11267	1.10267	1.046	1.00867	1.012	1.01867	0.926	1.09467	1.194	1.06467	1.062	1.07267	1.07867	1.018	0.994667	1.05467	0.946667	1.092	1.172	1.01933	1.06	1.10133
1.012	1.02667	1.13933	1.03933	1.094	1.14533	1.13733	1.10067	1.05467	1.09467	1.03333	0.994	1.01333	1.17867	0.986667	1.13733	1.18867	1.064	1.096	1.182	1.068	1.06467	1.032	1.216	1.07133	1.18733	1.30067	1.21467	1.114	1.116	1.00933	0.997333	0.986	0.992	0.914667	1.114	1.21067	0.952	1.04533	1.052	1.04533	1.05333	1.00467	1.166	0.934667	1.10867	1.17067	0.98	1.05933	1.14333
1.03	1.022	1.11933	1.05467	1.106	1.14933	1.16733	1.092	1.064	1.084	1.08067	1.02467	1.01933	1.16533	0.968	1.132	1.182	1.034	1.05267	1.1	1.112	1.04533	1.02	1.35733	1.10267	1.22267	1.28933	1.14667	1.14067	1.12467	0.974667	1.02933	1.00133	0.985333	0.950667	1.138	1.16267	1.03867	1.07133	1.09133	1.006	1.01667	0.994	1.16067	1.008	1.14867	1.15267	0.999333	1.12733	1.128
1.01067	1.006	1.136	1.052	1.10267	1.144	1.12933	1.09333	1.06067	1.09533	1.034	1.00467	1.03667	1.18333	0.992	1.12533	1.17667	1.10733	1.06933	1.10733	1.07067	1.07333	1.116	1.228	1.03533	1.238	1.214	1.12667	1.12067	1.142	0.999333	1.00933	0.986	1.02733	0.944667	1.15	1.172	1.064	1.03533	1.09733	0.980667	1.02267	1.03067	1.20133	0.996	1.118	1.18667	1.036	1.15533	1.01933
1.00267	1.02933	1.132	1.042	1.106	1.13067	1.166	1.082	1.06267	1.08733	1.03067	1.03133	1.02333	1.11933	0.968	1.15	1.164	1.144	1.106	1.128	1.088	1.07067	1.02	1.26267	1.068	1.252	1.21867	1.124	1.124	1.10467	1.014	1.03067	0.979333	0.981333	0.924667	1.12733	1.18467	1.03133	1.05333	1.06267	1.00933	1.02267	1.04733	1.12867	1.00733	1.18533	1.17267	1.03933	1.10667	1.072
1.02333	1.01467	1.128	1.068	1.09	1.13933	1.152	1.10933	1.06467	1.094	1.04133	1.02067	1.03667	1.05467	1.04267	1.15733	1.17733	1.11667	1.08667	1.12133	1.12067	1.05267	1.308	1.22133	1.17533	1.24	1.22267	1.15667	1.118	1.164	0.98	1.02267	0.978	0.950667	0.979333	1.132	1.17	0.948	1.04467	1.05467	1.02067	1.02933	1.004	1.05067	1.068	1.20867	1.17867	1.122	1.06867	1.09133
1	1.048	1.13733	1.04733	1.08867	1.15	1.132	1.09667	1.058	1.07	1.08067	1.02067	1.018	1.1	1.09933	1.194	1.18133	1.13667	1.10333	1.106	1.12333	1.06133	0.84	1.21667	1.15	1.20467	1.24133	1.13467	1.08933	1.26	0.991333	1.018	0.964667	0.996	0.989333	1.12467	1.16733	0.996	1.03533	1.01267	1.042	1.01867	1.00533	1.10333	1.04467	1.18467	1.16933	1.10467	1.08267	1.088
1.02333	1.052	1.13067	1.06	1.10467	1.13267	1.15133	1.124	1.068	1.076	1.08467	1.028	1.048	1.05533	1.02667	1.19133	1.19267	1.07867	1.07733	1.11533	1.13333	1.048	1.026	1.15733	1.11333	1.204	1.21267	1.06067	1.086	1.17067	0.964	1.012	0.986	1.132	1.03067	1.146	1.16667	1.00867	1.02533	1.04	1.07533	1.01933	1.01133	1.13933	1.044	1.17667	1.14733	1.06533	1.098	1.13733
0.99	1.056	1.13267	1.06733	1.10333	1.13933	1.13267	1.10467	1.08533	1.076	1.098	1.03867	1.02533	1.13333	1.06933	1.182	1.194	1.074	1.088	1.09067	1.124	1.03933	1.03	1.11867	1.08067	1.176	1.18933	1.112	1.08667	1.12533	0.988	1.01	0.993333	1.11667	1.152	1.102	1.18333	0.986667	1.04867	1.084	1.08533	1.022	1.008	1.20467	1.02067	1.16067	1.20733	1.07	1.08333	1.17333
0.994	1.02267	1.10667	1.076	1.094	1.13333	1.14667	1.09733	1.06867	1.07333	1.072	1.028	1.01	1.06133	1.09133	1.13867	1.18467	1.09133	1.11467	1.07867	1.11067	1.026	1.00867	1.24933	1.16667	1.18933	1.21267	1.138	1.11	1.074	0.986667	1.02933	0.980667	1.13867	1.05533	1.04	1.12533	1.056	1.06	1.04933	1.052	1.01067	1.028	1.13667	1.01933	1.164	1.16467	1.08333	1.06267	1.09933
1.02067	1.01533	1.12467	1.05333	1.08	1.13267	1.148	1.12333	1.08267	1.08333	1.03667	1.01733	0.981333	1.07267	0.988	1.12533	1.192	1.06467	1.038	1.06667	1.07933	1.018	1.03333	1.28733	1.10333	1.21733	1.19867	1.15333	1.07733	1.10667	0.947333	1.01933	1.01267	1.14467	0.964	1.084	1.13133	1.016	1.05267	1.02933	1.052	1.01533	1.02267	1.1	1.06267	1.17333	1.194	1.07467	1.058	1.088
1.00067	0.997333	1.138	1.05467	1.082	1.136	1.15867	1.10733	1.06733	1.106	1.01733	1.026	1.02933	1.08733	0.991333	1.13867	1.21267	1.07	1.04133	1.07067	1.08067	1.02733	1.046	1.21067	1.058	1.214	1.19867	1.14333	1.092	1.12933	0.962667	1.00267	0.984667	1.01867	0.985333	1.098	1.17067	1.024	1.06667	1.10867	1.05	1.034	0.997333	1.014	1.01467	1.17867	1.136	1.044	1.05	1.09
1.02	1.00067	1.12267	1.06333	1.05667	1.11867	1.13333	1.12067	1.08733	1.06867	1.02933	1.024	1.006	1.11267	0.982667	1.12667	1.21733	1.09667	1.12467	1.08733	1.08867	1.03733	1.04667	1.22333	1.072	1.23133	1.216	1.18533	1.10133	1.12467	1.02533	1.01267	1.004	1.00267	0.963333	1.126	1.164	1.072	1.05	1.10933	1.078	1.03667	1.02	1.10333	1.06867	1.14533	1.18133	1.02133	1.062	1.11667
1.01	1.022	1.136	1.07067	1.102	1.12067	1.13533	1.10267	1.082	1.066	1.018	1.00667	1.012	1.20467	1.024	1.16867	1.20867	1.08267	1.044	1.10667	1.092	1.12267	1.05	1.21067	1.074	1.22267	1.20867	1.158	1.10067	1.152	1.03067	1.02333	1.02533	1.036	0.964667	1.17867	1.14867	1.07	1.03533	1.188	1.04867	1.04267	1.01733	1.04733	0.964667	1.17533	1.16333	0.988667	1.06067	1.08133
1.01	1.002	1.14533	1.05933	1.09267	1.13	1.17867	1.12667	1.06867	1.108	1.028	1.05533	0.998667	1.10467	1.07267	1.17067	1.20867	1.072	1.07667	1.14867	1.138	1.078	1.05867	1.26133	1.10467	1.21467	1.238	1.146	1.092	1.16133	1.11267	1.01133	1.05467	1.01467	0.973333	1.23	1.144	1.06867	1.05667	1.19133	1.02267	1.00667	1.00667	1.05133	1.00267	1.13	1.16	1.068	1.03933	1.09733
1.002	1.01667	1.13733	1.078	1.09467	1.12867	1.13067	1.096	1.06133	1.094	1.02867	1.02733	1.01	1.11933	0.96	1.156	1.22133	1.108	1.09533	1.12467	1.12533	1.03533	1.03933	1.248	1.14933	1.21867	1.234	1.136	1.10267	1.2	1.064	1.01467	1.02467	1.004	0.978667	1.14267	1.168	1.056	1.062	1.10333	1.01333	1.02	1.012	1.00267	1.00733	1.10333	1.176	1.08933	1.08133	1.07
0.994667	1.01467	1.136	1.058	1.10333	1.138	1.12533	1.118	1.064	1.07133	1.05733	1.02733	1.02133	1.14067	1.024	1.13333	1.24067	1.124	1.056	1.10133	1.15667	1.038	1.052	1.20133	1.14933	1.19	1.27	1.11067	1.11533	1.17867	1.01467	1.02733	1.00267	1.03533	1.00467	1.102	1.14133	1.072	1.05	1.02867	1.04267	1.02267	1.00267	0.959333	0.924	1.128	1.16333	1.03667	1.06067	1.132
0.985333	1.018	1.108	1.11267	1.06933	1.14067	1.12533	1.11133	1.07067	1.09733	1.03867	1.02733	1.026	1.104	1.01667	1.19067	1.218	1.1	1.164	1.11467	1.09667	1.07533	1.08	1.19267	1.082	1.17067	1.226	1.13733	1.112	1.13133	1.00733	1.01467	1.01533	1.09533	0.999333	1.14733	1.162	1.042	1.09	1.01067	1.04133	1.01533	0.974	1.00933	0.986	1.082	1.16067	0.965333	1.032	1.10533
0.995333	1.018	1.12333	1.07067	1.084	1.13933	1.14	1.10267	1.05	1.082	1.05667	1.02267	1.01133	1.09133	1.01333	1.19067	1.214	1.104	1.008	1.12067	1.10867	1.05133	1.04267	1.24	1.12733	1.20733	1.262	1.132	1.12733	1.104	1.00533	1.018	0.992667	1.16267	1.00867	1.09333	1.16533	1.01267	1.08	1.03267	1.00067	1.02067	0.974667	1.00867	0.94	1.096	1.18	0.953333	1.04	1.10267
1.00133	1.02733	1.11733	1.072	1.09533	1.13333	1.12533	1.11733	1.054	1.08333	1.06067	1.024	1.016	1.12067	1.07333	1.172	1.21867	1.10467	1.09133	1.09067	1.11333	1.03867	1.048	1.26667	1.1	1.21867	1.27267	1.16	1.12933	1.124	1.00467	1.01533	0.986	1.07733	0.943333	1.11533	1.16533	0.998667	1.08	1.076	0.984	1.02667	0.991333	1.01333	0.959333	1.10267	1.162	1.00933	1.05467	1.03667
1.00667	1.02867	1.12867	1.09067	1.098	1.118	1.146	1.128	1.026	1.07333	1.02067	1.01933	1.03333	1.11667	1.02133	1.172	1.21667	1.07533	1.08067	1.098	1.05533	1.042	1.03867	1.29733	1.092	1.234	1.23267	1.168	1.08733	1.116	0.985333	1.00933	0.986	1.05	0.953333	1.102	1.13267	1.052	1.06933	1.088	0.952	1.01867	0.995333	1.05933	0.966667	1.11467	1.162	0.998	1.07933	1.04733
1.02067	1.042	1.118	1.09867	1.08733	1.15133	1.15333	1.106	1.05067	1.07267	1.09867	1.03733	1.01467	1.11267	1.08267	1.17467	1.24067	1.09	1.054	1.132	1.09933	1.05267	1.068	1.26733	1.09533	1.24933	1.242	1.13533	1.11	1.13	1.008	1.01333	0.982667	1.006	0.912	1.12733	1.162	1.10133	1.06	1.06	0.993333	1.00067	0.980667	1.00933	0.947333	1.14867	1.172	1.03933	1.05733	1.08333
1.018	1.02067	1.09733	1.10533	1.082	1.128	1.15133	1.11867	1.04267	1.09667	1.04133	1.04133	1.00133	1.12533	1.04667	1.16733	1.224	1.08133	1.094	1.106	1.11933	1.036	1.05067	1.22733	1.12133	1.212	1.242	1.07333	1.08733	1.13867	1.00267	1.006	0.998	1.01133	0.960667	1.15933	1.15267	1.054	1.062	1.106	0.995333	1.016	0.992	1.038	1.00067	1.116	1.17333	1.04133	1.022	1.06667
1.04333	1.02133	1.10667	1.06	1.07867	1.14	1.18667	1.10133	1.05533	1.064	1.018	1.05933	1.01933	1.10933	0.976	1.17067	1.20933	1.068	1.404	1.08867	1.156	1.03667	1.03867	1.19667	1.132	1.20133	1.25667	1.114	1.13867	1.17	1.04267	1.016	1	0.997333	1.012	1.166	1.13667	1.03533	1.05067	1.14667	1	1.028	0.996667	1.03133	0.958	1.15533	1.168	1.02267	1.07133	1.06667
1.03	1.02133	1.11533	1.084	1.108	1.142	1.15	1.11067	1.06867	1.06533	1.03333	1.04333	1.01733	1.13267	0.961333	1.13267	1.21	1.11667	0.954	1.09333	1.126	1.046	1.03867	1.192	1.136	1.18333	1.252	1.13933	1.1	1.228	1.03333	1.01133	1.02	1.07467	0.996667	1.13867	1.15667	1.03533	1.06933	1.05133	0.992667	1.02467	1.00067	1.08133	0.948	1.07867	1.14533	0.985333	1.06733	1.05933
1.016	1.02467	1.11467	1.07467	1.102	1.14067	1.142	1.106	1.06867	1.08533	1.058	1.03	1.01867	1.124	1.016	1.14133	1.188	1.104	0.954	1.08533	1.09867	1.05	1.05333	1.21667	1.09667	1.22533	1.27933	1.13267	1.08267	1.19267	1.00933	1.018	0.976667	1.02533	1.00467	1.09533	1.16067	1.04533	1.084	1.03867	1.00133	1.00933	1.02733	1.14067	0.943333	1.118	1.148	1.022	1.08333	1.05533
1.01467	1.01067	1.11733	1.06933	1.09333	1.14333	1.134	1.098	1.07267	1.10267	1.06933	1.01867	1.014	1.09667	1.052	1.144	1.18333	1.07267	0.980667	1.08933	1.06867	1.02933	1.03733	1.22267	1.09133	1.20933	1.28667	1.12933	1.10067	1.106	1.01467	1.02467	1.01467	1.07667	0.952	1.12933	1.18133	1.04467	1.08467	1.05733	0.994	1.01867	1.01667	1.10267	1	1.18533	1.188	1.04333	1.05	1.05267
1.01933	1.01467	1.10333	1.07333	1.12267	1.13	1.138	1.11	1.056	1.11867	1.06067	1.03	1.008	1.056	1.04733	1.17267	1.17667	1.08867	1.06867	1.10333	1.058	1.052	1.03067	1.184	1.10133	1.204	1.282	1.04533	1.092	1.08667	0.969333	1.01867	1.01333	1.10067	0.962	1.10733	1.16133	0.984667	1.05067	1.098	1.00267	0.998	0.992667	1.002	1.01067	1.15	1.22533	1.05533	1.06267	1.08133
1.03333	1.00933	1.12	1.07733	1.09333	1.12133	1.13467	1.11	1.06733	1.074	1.074	1.00867	1.00867	1.09533	1.086	1.15933	2.122	1.04867	1.08333	1.10067	1.14733	1.052	1.038	1.10667	1.112	1.18867	1.28067	1.04133	1.09667	1.168	0.974	1.03133	1.002	1.03733	1.00267	1.14533	1.14867	0.994667	1.09533	1.12067	1.00067	1.026	1.00067	1.03933	1.02533	1.166	1.20067	1.03533	1.068	1.07733
1.00733	1.01733	1.10067	1.07733	1.102	1.11933	1.15933	1.108	1.062	1.09933	1.04333	1.03	1.02733	1.088	1.04467	1.18333	1.104	1.08533	1.08267	1.08333	1.12067	1.042	1.014	1.11	1.14133	1.162	1.21933	1.116	1.12533	1.156	1.03	1.01467	0.99	1.04067	1.03	1.13267	1.142	1.004	1.06933	1.07667	1.02733	1.03867	1.00333	1.098	0.972667	1.236	1.16067	0.974	1.06333	1.098
1.004	1.02733	1.108	1.08067	1.10533	1.12667	1.134	1.086	1.056	1.07667	1.052	1.04667	1.02267	1.09867	1.02667	1.15533	1.232	1.104	1.056	1.092	1.10533	1.03733	1.022	1.23267	1.09867	1.178	1.14333	1.14467	1.11333	1.106	1.012	1.02067	1.03267	1.11733	1.044	1.11933	1.13933	1.02067	1.05333	1.05	1.02333	1.05533	1.02067	1.076	0.998667	1.03933	1.17467	1.016	1.078	1.138
1.01667	1.02467	1.11067	1.082	1.116	1.13333	1.11	1.10133	1.05933	1.11133	1.02533	1.03067	1.052	1.112	1.03933	1.11867	1.242	1.08133	1.086	1.06733	1.042	1.09267	1.02467	1.296	1.108	1.22	1.17333	1.17267	1.11267	1.09867	1.00533	1.01533	1.00333	1.168	1.05533	1.13933	1.13933	1.02333	1.07133	1.06733	1.01133	1.01933	1.01667	1.12067	0.989333	1.078	1.168	1.05533	1.10533	1.092
1.004	1.03733	1.09667	1.07867	1.08667	1.13267	1.12533	1.08533	1.06467	1.09333	0.999333	1.024	1.01333	1.08267	1.018	1.144	1.218	1.106	1.074	1.11667	1.08533	1.12333	1.04867	1.26133	1.08	1.21667	1.19933	1.17733	1.11733	1.062	0.990667	1.00733	0.984	1.05	1.06133	1.128	1.15	0.978	1.06867	1.10867	1.014	1.03667	1.03333	1.12867	0.974667	1.13533	1.168	1.05	1.07333	1.06867
0.979333	1.056	1.132	1.08867	1.07133	1.14	1.15	1.08733	1.06333	1.07667	0.996667	1.03467	1.02733	1.09933	0.972667	1.14267	1.21933	1.06	1.08467	1.12267	1.09467	1.09733	1.06267	1.24133	1.08267	1.218	1.23067	1.17867	1.104	1.15133	1.03467	1.014	0.988	1.14867	1.02933	1.11133	1.164	0.981333	1.07733	1.05933	1.036	1.032	1.032	1.11933	1.00867	1.33333	1.18667	1.036	1.06267	1.09
0.996667	1.01333	1.122	1.09867	1.066	1.16267	1.13067	1.10533	1.04333	1.07733	1.012	1.02467	1.00867	1.06133	0.99	1.13933	1.12267	1.07533	1.06933	1.11067	1.11733	1.07667	1.11533	1.31533	1.07667	1.24467	1.23133	1.094	1.088	1.158	1.01067	1.00467	1.01667	1.14467	0.954667	1.15333	1.15933	1.014	1.07667	1.13	1.01267	1.05267	1.01733	1.06467	1.04533	1.03733	1.16067	1.02733	1.07267	1.05
0.996	1.016	1.10533	1.08067	1.076	1.138	1.12933	1.09867	1.05667	1.1	1.04267	1.02733	1.01133	1.10667	1.02333	1.158	1.08733	1.07	1.086	1.094	1.096	1.06533	1.12333	1.23667	1.08667	1.22533	1.25133	1.13267	1.11533	1.15733	1.03733	1.04733	1.03667	1.06533	0.967333	1.16	1.14133	1.054	1.07467	1.142	1.04333	1.04333	0.970667	1.00467	1.01667	1.15	1.13533	1.03933	1.05533	1.106
0.987333	1.03133	1.12933	1.056	1.10333	1.13867	1.142	1.11667	1.058	1.09333	1.07533	1.03667	1.00533	1.14133	1.056	1.16533	1.11133	1.06133	1.08867	1.074	1.15867	1.02867	1.04533	1.232	1.09133	1.21467	1.24333	1.22267	1.11533	1.17067	1.04267	1.046	1.00667	0.976667	1.008	1.154	1.17933	1.006	1.06267	1.108	1.03667	1.02733	0.986	1.07333	0.986	1.10733	1.13133	1.01267	1.06267	1.10467
1.00333	1.03867	1.11867	1.08467	1.09333	1.13467	1.17133	1.09267	1.07733	1.09	1.03667	1.05467	0.988	1.19067	1.03867	1.15133	1.168	1.056	1.074	1.08	1.12667	1.02133	1.062	1.37533	1.17133	1.24467	1.252	1.188	1.11867	1.16267	1.05333	1.04133	1.03933	1.014	1.03733	1.17733	1.18267	0.958667	1.06533	1.11533	1.08133	1.02867	0.988	1.04467	0.920667	1.16533	1.14533	1.00667	1.05933	1.09667
0.989333	1.06933	1.102	1.08067	1.07	1.132	1.134	1.09333	1.05067	1.09533	1.03467	1.05267	1.02467	1.15733	1.00667	1.14067	1.198	1.09533	1.078	1.11533	1.108	1.05267	1.052	1.296	1.152	1.24733	1.25667	1.116	1.11133	1.13733	1.05933	1.02533	1.02333	1.27667	1.03133	1.192	1.18067	0.941333	1.064	1.07267	1.01133	1.014	1.014	1.09067	1.00133	1.24067	1.138	1.02533	1.08267	1.09267
0.988	1.044	1.116	1.08533	1.07333	1.13733	1.12133	1.09733	1.068	1.07333	1.02533	1.05733	1.03133	1.21067	0.986	1.134	1.20467	1.106	1.084	1.10533	1.1	1.05267	1.054	1.25133	1.12933	1.25667	1.24667	1.154	1.14133	1.16867	1.06933	1.02533	0.995333	1.11667	1.012	1.14133	1.14733	1.02533	1.07867	1.07133	0.988667	1.00867	0.991333	1.084	1.01133	1.03	1.16067	1.01267	1.06733	1.094
1.03933	1.04	1.118	1.08067	1.07133	1.15133	1.15467	1.096	1.06533	1.08267	1.036	1.05267	0.984	1.2	1.02267	1.164	1.19667	1.11267	1.084	1.15467	1.14533	1.05267	1.04533	1.216	1.11733	1.23333	1.252	1.128	1.11533	1.18867	1.014	1.02133	1.00733	1.13	1.03067	1.08933	1.174	1.05933	1.08133	1.046	1.01533	1.028	1.01533	1.056	1	1.13333	1.20133	1.02667	1.06467	1.098
1.04867	1.04	1.10933	1.068	1.08133	1.14133	1.15467	1.11067	1.054	1.08467	1.052	1.04133	1.00867	1.236	1.00133	1.162	1.19	1.154	1.07667	1.14067	1.126	1.048	1.04	1.20333	1.09267	1.184	1.27133	1.12867	1.11667	1.16467	0.966667	1.008	0.988667	1.042	0.994	1.142	1.18533	1.02867	1.08867	1.06933	1.014	1.01733	1.00467	0.976667	1.01533	1.13733	1.19533	1.04733	1.05867	1.058
1.01667	1.034	1.102	1.084	1.114	1.13533	1.14467	1.08067	1.05933	1.07333	1.04133	1.02133	1.05667	1.218	1.05533	1.19933	1.156	1.15267	1.074	1.12733	1.21133	1.048	1.06	1.238	1.1	1.208	1.25867	1.12733	1.12067	1.11667	0.997333	1.01667	1.13333	1.068	0.993333	1.17933	1.162	0.98	1.06467	1.13133	1.018	1.02333	1.00667	1	1.02133	1.07533	1.15733	1.048	1.038	1.092
1.02267	1.03267	1.10667	1.09733	1.10133	1.126	1.17267	1.084	1.074	1.076	1.078	1.02933	1.02333	1.224	1.04933	1.152	1.204	1.12333	1.088	1.12333	1.12933	1.05133	1.05667	1.226	1.10533	1.19333	1.24267	1.206	1.118	1.15867	1.05933	1.02133	0.899333	1.12133	0.98	1.16267	1.17067	0.979333	1.052	1.11667	1.04133	1.01267	0.981333	1.03067	0.898667	1.116	1.176	0.973333	1.06867	1.08333
1.01133	1.046	1.112	1.08267	1.10467	1.14667	1.144	1.096	1.06467	1.06867	1.07533	1.03267	1.05467	1.324	1.07867	1.174	1.188	1.14133	1.11733	1.14667	1.08867	1.05867	1.06133	1.28467	1.118	1.24	1.26533	1.154	1.14133	1.15333	1.06733	1.02867	1.008	1.03333	0.908	1.16533	1.24867	0.957333	1.05333	1.09533	1.00933	1.014	0.985333	1.03133	1.00933	1.12467	1.20533	1.00333	1.078	1.094
1.02267	1.036	1.106	1.08467	1.08267	1.15133	1.168	1.08733	1.06067	1.05267	1.10467	1.02267	1.05533	1.34	1.082	1.17667	1.20267	1.16467	1.03067	1.13667	1.08333	1.01867	1.06467	1.26067	1.18533	1.24533	1.27267	1.20267	1.14067	1.15267	1.02267	1.03333	1.014	0.932667	0.952667	1.152	1.24333	0.909333	1.07667	1.07267	0.981333	1.03	0.998	1.158	0.998	1.13067	1.19	1.034	1.078	1.06133
0.99	1.03467	1.106	1.09533	1.078	1.13333	1.13667	1.10733	1.06467	1.06667	1.09933	1.02133	1.06333	1.32267	1.082	1.17067	1.13667	1.14133	1.10533	1.19267	1.088	1.024	1.068	1.398	1.092	1.25533	1.32067	1.11933	1.118	1.16	1.06533	1.01867	1.00267	1.032	0.978667	1.15333	1.21133	0.931333	1.07333	1.082	0.993333	1.02533	1.022	1.08667	0.9	1.14133	1.136	0.994667	1.06467	1.05533
1.02867	1.018	1.10133	1.10933	1.05733	1.14	1.13533	1.09333	1.078	1.07933	1.146	1.02133	1.046	0.808	1.09667	1.23867	1.16	1.18867	1.10533	1.20733	1.128	1.03733	1.05533	1.184	1.14	1.248	1.26667	1.12933	1.11667	1.15733	1.034	1.03333	1.092	1.09333	0.944667	1.16867	1.186	0.96	1.076	1.084	1.01667	1	0.987333	1.03067	1.04267	1.20267	1.13133	1.07467	1.05733	1.04667
1.026	1.01133	1.10133	1.09867	1.08267	1.13133	1.16267	1.108	1.04867	1.102	1.132	1.06467	1.05333	1.17067	1.14267	1.35333	1.126	1.19267	1.122	1.21667	1.13267	1.08733	1.04733	1.18067	1.10667	1.18267	1.248	1.12067	1.10667	1.144	1.04133	1.00733	0.904	1.002	0.955333	1.13733	1.20267	1.01733	1.06733	1.09667	0.978	1.00467	1.00267	1.092	1.03867	1.06667	1.146	1.082	1.056	1.068
1.02733	1.02333	1.102	1.054	1.09	1.14933	1.152	1.08933	1.058	1.08	1.128	1.07067	1.05667	0.909333	1.14133	1.27133	1.08067	1.17067	1.10867	1.144	1.14267	1.12	1.048	1.192	1.174	1.17733	1.26733	1.10733	1.09333	1.23467	1.01533	1.004	0.978667	0.989333	0.95	1.11533	1.154	1.06667	1.07	1.08467	1.03267	1.00333	0.993333	1.07667	0.950667	1.15667	1.17667	1.05467	1.05867	1.108
1.01933	1.026	1.132	1.07867	1.108	1.164	1.13933	1.092	1.056	1.06267	1.146	1.03	1.06067	1.88733	1.19	1.22933	1.03267	1.21	1.11133	1.098	1.12733	1.05867	1.028	1.16467	1.168	1.164	1.24	1.058	1.092	1.14933	0.999333	1.01467	0.978667	1.04067	0.963333	1.11667	1.12267	0.994667	1.06867	1.07	1.08	1.012	1.00533	1.07467	1.004	1.168	1.17067	1.02733	1.07	1.132
1.03667	1.02533	1.12733	1.04733	1.09333	1.144	1.17467	1.098	1.068	1.07333	1.11733	1.04467	1.064	1.19867	1.18533	1.21733	1.11867	1.18667	1.10467	1.07333	1.084	1.048	1.038	1.15867	1.13867	1.16733	1.23867	1.10333	1.09467	1.14	0.974667	1.028	1.00133	1.04333	0.963333	1.112	1.168	1.01333	1.062	1.086	1.016	1.03533	0.986667	1.00267	0.988667	1.10933	1.15667	0.986	1.056	1.09933
1.04267	1.01333	1.13933	1.07667	1.09867	1.11733	1.148	1.09133	1.058	1.05467	1.09067	1.02267	1.038	1.19067	1.16	1.18933	1.16533	1.16	1.112	1.12267	1.05667	1.04067	1.01467	1.16733	1.10067	1.17733	1.26333	1.152	1.09	1.14067	0.997333	1.016	1.00667	0.989333	0.992667	1.106	1.17133	1.01133	1.066	1.07533	1.01133	1.02733	1.006	1.01067	0.968	1.13267	1.19533	1.05333	1.03267	1.12267
1.026	1.02667	1.10933	1.06933	1.11133	1.14533	1.12533	1.10667	1.062	1.05867	1.07	1.048	1.054	1.23467	1.04133	1.204	1.186	1.136	1.10333	1.158	1.04533	1.036	1.018	1.25933	1.064	1.24	1.24467	1.20333	1.112	1.1	0.998	1.024	0.992	1.06067	0.964667	1.11133	1.15533	0.98	1.06133	1.002	1.002	1.03467	1.00733	0.999333	0.95	1.20333	1.16	1.02133	1.054	1.07733
1.01	1.018	1.11867	1.074	1.098	1.13067	1.108	1.11467	1.05467	1.076	1.08333	1.06267	1.06	1.26667	1.05667	1.184	1.18667	1.16933	1.13133	1.13267	1.116	1.062	1.03933	1.454	1.096	1.27133	1.24133	1.16867	1.11	1.094	0.998667	1.012	0.984	1.01067	0.918667	1.116	1.15467	0.998	1.066	1.096	1.01867	1.03667	1.00267	1.03133	1.00533	1.022	1.182	0.969333	1.05333	1.06
1.03467	1.012	1.09733	1.07133	1.08467	1.14533	1.15533	1.11067	1.06867	1.05867	1.124	1.07533	1.04133	1.218	1.108	1.20733	1.166	1.12067	1.10067	1.13733	1.10133	1.04733	1.106	1.26933	1.07333	1.25667	1.24	1.12133	1.098	1.12533	1.01067	1.01467	0.974	0.960667	0.976667	1.12267	1.17933	1.00667	1.05	1.074	1.00533	1.02467	0.974667	0.979333	0.931333	1.17867	1.16	0.983333	1.06467	1.06867
1.02867	1.012	1.126	1.07267	1.06533	1.13467	1.136	1.08	1.06667	1.066	1.11467	1.096	1.03133	1.21	1.104	1.224	1.18	1.122	1.104	1.138	1.11933	1.036	1.09467	1.24867	1.09	1.23933	1.21467	1.09733	1.09667	1.12133	0.992	1.02867	0.999333	0.970667	0.967333	1.12067	1.162	0.966667	1.09533	1.08467	0.982667	1.02667	1.00333	1.01067	0.977333	1.07333	1.17733	0.996667	1.05733	1.05333
0.993333	1.02533	1.11667	1.07867	1.09267	1.134	1.14133	1.10133	1.064	1.05867	1.094	1.098	1.04133	1.25733	1.05933	1.23133	1.19067	1.17467	1.11733	1.16933	1.128	1.02067	1.03067	1.136	1.11333	1.16667	1.22067	1.08467	1.07333	1.154	0.969333	1.02333	1.00333	1.02667	0.972	1.11933	1.15267	0.997333	1.02133	1.06533	0.982667	0.998667	1.01267	1.14867	0.96	1.09767	1.14933	0.998667	1.06067	1.06933
1.01133	1.01333	1.09	1.08067	1.09267	1.138	1.11733	1.09533	1.05067	1.05467	1.07133	1.06667	1.05333	1.184	1.05867	1.21467	1.30667	1.16667	1.102	1.14067	1.14333	1.028	1.02933	1.152	1.156	1.15533	1.232	1.07733	1.104	1.15933	1.012	1.01067	1.03067	1.09667	0.963333	1.11467	1.16267	1.028	1.054	1.06267	0.98	1.01333	1.00333	1.09933	0.935333	1.09767	1.128	1.01933	1.05667	1.09133
1.022	1.00467	1.09133	1.086	1.09933	1.12133	1.15267	1.10467	1.05533	1.06067	1.15333	1.06667	1.05333	1.20667	1.162	1.21	1.34867	1.16133	1.09933	1.124	1.13933	1.03933	1.03067	1.17067	1.11067	1.178	1.21867	1.09333	1.10933	1.15667	1.00067	1.02133	0.964	1.034	0.936667	1.08133	1.17267	1.09333	1.04067	1.054	0.957333	0.996	1.01933	1.06067	1.05467	1.19933	1.12933	1.07867	1.062	1.05667
1.028	1.02267	1.11867	1.07333	1.10133	1.16133	1.11467	1.094	1.06667	1.05733	1.09267	1.05133	1.038	1.184	1.11867	1.21733	1.22733	1.18067	1.12333	1.16133	1.07533	1.05333	1.03	1.19	1.112	1.18	1.212	1.15533	1.10867	1.16	0.986667	1.00733	0.96	1.02467	0.900667	1.092	1.17067	1.10267	1.00733	1.032	1	1	0.998667	1.07	1.00133	1.18933	1.156	1.06933	1.03867	1.052
1.006	1.02333	1.126	1.06867	1.09067	1.154	1.14533	1.108	1.05133	1.068	1.04333	1.01933	1.05133	1.16867	1.09667	1.216	1.21	1.15533	1.114	1.128	1.08067	1.10133	1.018	1.18	1.084	1.22067	1.21933	1.14933	1.11267	1.15	0.996	1.03067	0.992667	0.978	0.854667	1.08733	1.17333	1.02867	1.00533	1.06733	1.11933	1.01267	0.989333	1.044	0.982667	1.104	1.16533	1.03067	1.05133	1.096
1.00667	1.02067	1.092	1.06067	1.102	1.14533	1.156	1.11867	1.08667	1.088	1.08733	1.03333	1.04	1.09667	1.16133	1.20067	1.21333	1.134	1.106	1.14	1.088	1.06933	1.03533	1.20067	1.102	1.22067	1.226	1.10267	1.09867	1.13667	0.989333	1.01	0.995333	0.872667	0.826667	1.128	1.184	1.07133	1.04467	1.07933	1.05533	0.999333	0.996667	1.01933	1.02467	1.106	1.16	1.01733	1.04267	1.11067
1.02067	1.04	1.11467	1.092	1.11667	1.14	1.174	1.096	1.05867	1.08467	1.13733	1.04133	1.03267	1.09067	1.028	1.16867	1.218	1.152	1.12267	1.11267	1.086	1.02933	1.05	1.17067	1.10133	1.19733	1.19933	1.104	1.11267	1.10933	1	1.00867	1.01	0.903333	0.940667	1.15267	1.15067	1.03867	1.048	1.112	1.02933	1.02733	1.008	0.991333	1.004	1.10667	1.18867	0.97	1.054	1.102
1.01867	1.02067	1.098	1.08267	1.09667	1.13267	1.15533	1.106	1.05667	1.06333	1.08067	1.02933	1.04667	1.04867	1.07267	1.198	1.236	1.16	1.10867	1.12867	1.06133	1.03267	1.026	1.138	1.08333	1.18	1.21667	1.06133	1.08867	1.11533	1.03	1.01333	0.998667	0.972	0.992	1.144	1.164	1.03267	1.04333	1.11067	1.024	1.02267	1.016	1.00067	1.004	1.126	1.176	1.01533	1.07533	1.10133
1.00933	1.00933	1.118	1.06733	1.108	1.13867	1.14867	1.11067	1.04533	1.07267	1.08667	1.04467	1.048	1.062	1.116	1.188	1.18333	1.114	1.082	1.09067	1.06	1.056	1.022	1.14533	1.07	1.14	1.252	1.084	1.086	1.12133	1.01267	1.00533	0.986667	1.04067	0.991333	1.10533	1.16133	0.982	1.01533	1.05	1.01533	1.008	1.026	1.03133	0.972	1.09267	1.17	0.993333	1.078	1.05133
1.036	1.028	1.10867	1.09533	1.08667	1.14533	1.116	1.12	1.056	1.04933	1.08267	1.02533	1.01867	1.1	1.09533	1.18	1.16267	1.04933	1.094	1.05267	1.102	1.10867	1.01667	1.16933	1.098	1.178	1.19067	1.14667	1.11067	1.09667	0.997333	1.006	1.01067	1.12133	0.994	1.108	1.14933	0.989333	1.012	0.998	0.975333	1.01267	1.014	1.10533	0.908667	1.17533	1.168	1.00733	1.07333	1.04733
1.00133	1.03333	1.13	1.072	1.09	1.15667	1.138	1.12467	1.05867	1.07933	1.10067	1.04	0.958667	1.08333	1.068	1.15933	1.08	1.04467	1.07467	1.086	1.06067	1.13467	1.042	1.218	1.068	1.21667	1.20733	1.14867	1.10467	1.12933	0.940667	1.00533	0.946667	1.07267	0.972	1.09133	1.17133	1.02733	1.00867	1.014	0.993333	1.01733	1.00533	1.10133	0.972	1.12467	1.15867	1.044	1.06	1.06333
1.02533	1.034	1.12533	1.06533	1.08733	1.136	1.13933	1.11467	1.04933	1.07	1.04667	1.044	1	1.05267	0.948667	1.15667	1.06133	1.06667	1.09067	1.092	1.08467	1.06867	1.04733	1.36933	1.06133	1.25267	1.23	1.12333	1.11467	1.12533	0.881333	1.01333	0.966667	1.022	0.996667	1.06	1.16467	1.07733	1.05067	1.03333	0.980667	1.014	1.02067	1.09267	0.954667	1.174	1.172	1.02733	1.04867	1.06867
0.999333	1.04733	1.114	1.05733	1.07267	1.15933	1.14267	1.10867	1.056	1.072	1.00733	1.03667	1.02733	1.11333	0.971333	1.15667	0.823333	1.09	1.062	1.10533	1.09267	1.02933	1.06667	1.18667	1.052	1.196	1.21067	1.122	1.11267	1.11	0.934	1	0.973333	1.02	0.957333	1.08867	1.14267	1.08933	1.04533	1.09933	1.00533	1.00867	1.02933	1.10067	1.01867	1.12	1.17333	1.04667	1.042	1.10133
1.006	1.044	1.106	1.08067	1.09133	1.136	1.14467	1.10133	1.06667	1.08333	1.00533	1.032	1.03267	1.08333	1.028	1.142	1.11733	1.12733	1.084	1.08467	1.122	1.008	1.05733	1.212	1.06133	1.19467	1.20467	1.17667	1.134	1.14	1.01	0.995333	0.992667	1.03267	0.937333	1.15867	1.168	1.064	1.042	1.096	1.01867	1.03267	1.00733	1.04133	1.028	1.15467	1.16267	1.04267	1.044	1.12333
1.02267	1.02667	1.12467	1.06467	1.08867	1.146	1.16667	1.09933	1.06733	1.07	1.004	1.03733	1.02267	0.976	1.01	1.17267	1.218	1.03467	1.06867	1.088	1.104	1.01533	1.05467	1.33133	1.10267	1.268	1.22133	1.19667	1.14133	1.21533	1.03267	0.994	0.979333	0.949333	0.944667	1.06133	1.158	0.998	1.05733	1.08133	1.03867	1.02133	0.978667	1.00867	1.03467	1.13533	1.12333	1.06667	1.03467	1.148
1.01733	1.01067	1.11533	1.062	1.05667	1.162	1.152	1.08467	1.07333	1.08733	1.03533	1.026	1.02733	1	1.006	1.14667	1.214	1.008	1.06333	1.08667	1.10467	1.05267	1.04333	1.38267	1.108	1.25667	1.24333	1.234	1.14333	1.226	1.01533	1.00667	0.997333	0.987333	0.958667	1.11533	1.168	1.012	1.05267	1.06933	1.012	1.01467	0.97	1.09667	0.983333	1.10667	1.14933	1.032	1.04133	1.07733
1.02533	1.02467	1.10867	1.04067	1.096	1.14267	1.154	1.10333	1.05667	1.034	1.02267	1.02467	0.99	1.05267	1.02467	1.154	1.196	1.03533	1.07533	1.09	1.10733	1.05933	1.06333	1.34333	1.12733	1.28667	1.23733	1.19333	1.14133	1.114	0.974667	0.997333	0.964667	0.987333	0.921333	1.11067	1.16267	1.034	1.02133	1.04867	1.05733	1.03133	0.994667	1.14933	0.934	1.14533	1.162	1.04333	1.06667	1.08933
1.018	1.04467	1.11867	1.07	1.07533	1.14267	1.15533	1.10733	1.07267	1.044	1.00467	1.06133	0.974	1.108	0.995333	1.11867	1.13667	1.04133	1.06933	1.05733	1.09533	1.08	1.05667	1.30333	1.16467	1.25933	1.262	1.18467	1.12667	1.094	0.980667	1.00667	1.00467	0.998667	0.980667	1.12733	1.12267	0.996667	1.04467	1.05933	1.04533	1.04067	1.004	1.09267	1.006	1.14733	1.16	1.02267	1.05133	1.08267
1.01733	1.04133	1.12733	1.07067	1.09067	1.136	1.118	1.108	1.07	1.078	1.01667	1.01933	0.982	1.14467	1	1.104	1.112	1.01133	1.05	1.07067	1.136	1.08467	1.12267	1.32867	1.176	1.26067	1.27333	1.114	1.09333	1.17667	1.01067	1.02	1.002	1.02667	1.072	1.096	1.208	0.970667	1.05667	1.04333	1.01467	1.04067	1.006	1.02267	1.00333	1.15667	1.136	0.972667	1.062	1.034
1.02467	1.02533	1.09267	1.05067	1.08333	1.124	1.12067	1.102	1.058	1.086	1	1.01467	0.998667	1.092	0.954667	1.082	1.09533	1.05133	1.05133	1.08533	1.17133	1.07933	1.11533	1.164	1.204	1.184	1.26	1.11467	1.11267	1.25067	0.97	1.03933	1.01533	1.12333	1.098	1.09867	0.900667	0.966667	1.05133	1.088	0.991333	1.04	1.00733	1.08933	1.048	1.14667	1.148	1.06733	1.07467	1.082
1.032	1.026	1.10133	1.09	1.08067	1.124	1.134	1.10867	1.048	1.06733	1.004	1.02	1.012	1.134	0.926	1.13133	1.12467	1.096	1.074	1.08467	1.25933	1.05667	1.054	1.10467	1.252	1.16267	1.25	1.12467	1.09867	1.23467	0.98	1.028	1.01267	1.21267	0.985333	1.108	1.052	0.966667	1.04867	1.06	0.990667	1.04	1.01333	1.09	0.984667	1.14267	1.14733	1.03	1.092	1.082
1.02867	1.02733	1.09933	1.074	1.08667	1.136	1.158	1.086	1.056	1.06933	1.028	1.03067	1.016	1.00467	0.981333	1.164	1.15267	1.11867	1.044	1.07133	1.17867	1.06733	1.02933	1.23933	1.25333	1.15067	1.298	1.134	1.104	1.21467	1.012	1.01533	0.978667	1.23933	0.995333	1.118	1.08267	0.985333	1.05333	1.06333	1.02467	1.02333	1.02933	1.162	0.946667	1.154	1.172	1.02667	1.10267	1.12
1.022	1.016	1.088	1.07133	1.05733	1.134	1.138	1.096	1.042	1.07333	1.024	1.03133	1.03133	0.929333	0.998	1.166	1.12467	1.056	1.068	1.09733	1.07	1.05667	1.042	1.25333	1.082	1.218	1.25733	1.12867	1.112	1.114	0.984	1.034	0.969333	1.06667	0.996	1.11	1.10533	1.018	1.064	1.09	1.01333	1.02733	1.03333	1.05733	1.02333	1.116	1.15867	1.044	1.05	1.06667
1.03667	1.03467	1.088	1.052	1.05933	1.128	1.14733	1.10867	1.024	1.108	1.026	1.02467	1.04333	0.913333	1.01867	1.11733	1.04067	1.046	1.046	1.102	1.08267	1.06067	1.066	1.23533	1.02467	1.19733	1.26533	1.192	1.19733	1.056	0.979333	1.04667	0.994667	1.086	1.02133	1.11733	1.15067	1.03	1.05333	1.07533	1.01867	1.02333	0.957333	1.04	1	1.12667	1.17133	1.04933	1.07467	1.094
1.03067	1.014	1.096	1.044	1.06933	1.14467	1.15867	1.11	1.04933	1.11067	1.02533	1.03267	0.938667	0.905333	0.955333	1.12667	1.072	1.016	1.04333	1.07733	1.09067	1.054	1.04	1.31267	1.08267	1.21867	1.27067	1.18133	1.16667	1.088	1.00867	1.02067	1.01267	1.05933	0.958667	1.14533	1.168	1.002	1.08067	1.118	1.08067	1.01067	0.971333	1.07733	0.988667	1.13467	1.18333	1.02533	1.06867	1.108
1.04733	1.01333	1.102	1.05067	1.07867	1.15067	1.148	1.098	1.048	1.102	1.01067	1.02867	0.959333	0.978667	0.986667	1.11533	1.15867	1.00667	1.05467	1.05533	1.06333	1.05667	1.06267	1.38867	1.116	1.30733	1.28467	1.15867	1.09133	1.212	1.042	1.02867	1.03067	1.06	0.936667	1.23267	1.20133	0.994	1.07733	1.194	1.056	1.01	1.01667	1.078	1.018	1.13467	1.184	1.01	1.05733	1.11133
1.03	1.02333	1.09933	1.06067	1.068	1.16333	1.144	1.10733	1.06533	1.10667	1.034	1.028	0.985333	0.929333	0.986	1.09667	1.17333	1.004	1.07067	1.03267	1.08867	1.042	1.03067	1.24	1.10667	1.29467	1.298	1.13	1.10067	1.20667	1.092	1.04933	0.998	0.978	0.996667	1.18133	1.20733	0.997333	1.06133	1.13933	1.008	1.02933	1.01867	1.094	0.998	1.13467	1.20933	0.996667	1.06067	1.07467
1.04267	1.02	1.10867	1.07867	1.06333	1.14533	1.13667	1.10733	1.04933	1.08067	1.014	1.02933	0.993333	0.92	0.973333	1.086	1.19533	0.982	1.056	1.034	1.102	1.048	1.04467	1.16667	1.14	1.23	1.30267	1.15267	1.10533	1.174	1.07933	1.03267	0.999333	1.00267	1.026	1.16067	1.17667	1.006	1.08667	1.106	1.00067	1.02067	1.02133	1.132	1.01533	1.192	1.178	1.04733	1.07	1.078
1.04	1.032	1.112	1.058	1.05267	1.146	1.15133	1.11267	1.07667	1.10333	0.992	1.01733	0.950667	0.940667	0.913333	1.078	1.08733	1.006	1.05533	1.072	1.19867	1.03933	1.03733	1.226	1.19267	1.22333	1.3	1.12333	1.13733	1.15	1.044	1.02667	1.01667	1.054	1.01467	1.12667	1.17133	1.00533	1.062	1.07333	1.032	1.016	1.00067	1.09867	1.00933	1.162	1.19667	1.03467	1.07133	1.104
1.044	1.01933	1.11	1.066	1.06667	1.13933	1.12133	1.09667	1.07933	1.08533	0.904	1.008	0.979333	0.828	0.91	1.08467	1.11733	1.00733	1.05533	1.07467	1.192	1.04533	1.042	1.24333	1.176	1.206	1.26533	1.15733	1.136	1.11067	1.01467	0.997333	1.01667	1.102	1.07733	1.15	1.18	1.06667	1.07267	1.044	1.008	1.02467	1.01133	1.10933	1.006	1.172	1.18333	1.04533	1.076	1.06867
1.03267	0.989333	1.094	1.054	1.06133	1.15133	1.12467	1.116	1.08867	1.066	0.959333	0.989333	0.992667	0.926	0.903333	1.10733	1.128	1.006	1.038	1.046	1.10933	1.07533	1.036	1.28133	1.128	1.20733	1.24867	1.11933	1.11267	1.11933	1.028	1.01	1.00733	1.17733	0.98	1.136	1.15733	1.01933	1.05533	1.05667	1.05733	1.01867	1.01	1.072	1.052	1.128	1.2	1.08933	1.06067	1.10533
1.03533	0.98	1.09	1.07	1.074	1.14667	1.10333	1.11	1.05	1.09933	0.96	1.01067	0.974667	0.974667	0.962	1.09333	1.15467	0.966667	1.04867	0.994667	1.11133	1.04333	1.06333	1.202	1.132	1.20067	1.23133	1.09667	1.10933	1.16667	0.970667	1.018	0.998667	1.168	0.996667	1.13067	1.16933	1.012	1.068	1.05467	1.01667	1.01467	0.996	1.01333	1.02	1.17867	1.17933	1.06333	1.06467	1.102
1.016	1.00067	1.09133	1.07133	1.054	1.14933	1.11733	1.11733	1.06867	1.12667	0.956	0.992667	0.976667	1.00133	0.915333	1.08133	1.11733	0.933333	1.03533	1.014	1.08467	1.04867	1.052	1.20867	1.06467	1.204	1.24667	1.13133	1.10733	1.22267	0.997333	1.03333	0.976667	1.03133	0.998667	1.13067	1.17467	1.028	1.05	1.07267	1.02867	1.01467	0.948	0.956667	0.981333	1.11733	1.18067	1.07333	1.05067	1.094
1.02533	1.00333	1.10333	1.06067	1.06267	1.14867	1.11667	1.11533	1.05333	1.09067	0.942	1.01467	0.982	0.918	0.884667	1.056	1.20467	0.984667	0.996	1.01667	1.09267	1.02333	1.076	1.24867	1.06067	1.18733	1.24133	1.17533	1.09867	1.164	1.02733	1.04867	1.024	1.06467	0.986	1.136	1.15267	1.08333	1.07867	1.092	1.02333	1.046	0.992	1.00933	0.911333	1.068	1.18533	0.99	1.07067	1.13933
1.022	0.998	1.11267	1.06333	1.06133	1.13533	1.13533	1.108	1.06533	1.06267	0.886667	1.01867	0.962	0.926	0.906667	1.06533	1.13267	0.982	0.976667	1.04467	1.09267	1.03133	1.03867	1.28733	1.08533	1.244	1.26867	1.156	1.09867	1.18133	1.042	1.03067	1.01933	0.972	0.804	1.18267	1.16067	1.042	1.06667	1.14267	1.026	1.03067	1.01667	1.07	0.926	1.112	1.17333	0.938667	1.07867	1.10267
1.03067	1.01667	1.1	1.06467	1.09067	1.144	1.12467	1.11533	1.082	1.08267	0.878	1.004	0.994667	0.928	0.946	1.05533	1.176	1.01133	0.985333	1.044	1.13267	1.05267	1.07267	1.27867	1.09667	1.23533	1.23667	1.23267	1.134	1.11467	1.02867	1.03067	1.00467	0.954667	0.946	1.15867	1.172	1.07467	1.06667	1.15533	1.022	1.014	1.02267	1.15867	0.894	1.09733	1.17467	0.978667	1.07267	1.048
1.04267	1.024	1.088	1.05	1.054	1.13533	1.14267	1.12533	1.07133	1.054	0.942	1.00733	0.982667	0.975333	0.894667	1.10933	1.03667	0.970667	1.00867	1.02467	1.13333	1.048	1.044	1.3	1.11467	1.26933	1.23533	1.174	1.11667	1.08333	1.05467	1.02667	1.00733	0.911333	0.981333	1.12133	1.172	1.028	1.06533	1.092	0.98	1.00333	0.980667	1.05933	0.998667	1.26067	1.14933	1.062	1.068	1.04067
1.00933	1.00667	1.106	1.082	1.058	1.14933	1.156	1.118	1.05067	1.1	0.940667	0.986667	0.971333	0.969333	0.904	1.10267	1.08067	0.960667	1.03533	1.03667	1.12733	1.06	1.11133	1.24333	1.192	1.20867	1.246	1.09133	1.07333	1.162	1.022	1.01867	1.01533	1.07133	0.946	1.14933	1.16067	1.01933	1.05333	1.06	0.967333	1.01933	1.01467	0.97	1.08467	1.11633	1.15067	1.10667	1.04867	1.036
1.01733	1.012	1.104	1.058	1.07267	1.12267	1.104	1.12467	1.06133	1.078	0.988667	1.006	0.97	0.939333	0.852	1.10333	0.889333	0.946	1.03667	1.014	1.138	1.04733	1.10267	1.14067	1.20667	1.20067	1.24133	1.12067	1.08533	1.18533	1.01467	1.01133	0.999333	1.01267	0.944	1.118	1.15267	0.97	1.04533	1.05067	0.988	1.034	1	1.036	1.01267	1.11633	1.166	1.08467	1.09	1.06333
1.02	1.04333	1.098	1.06867	1.05667	1.12	1.13667	1.134	1.05933	1.066	0.966667	1.01467	0.902	0.992667	0.881333	1.06533	1.076	0.970667	1.02933	1.01933	1.166	1.046	1.058	1.11867	1.23267	1.186	1.238	1.07533	1.11533	1.16867	1.00333	1.01867	0.998667	1.07333	0.96	1.09267	1.162	0.966	1.06733	1.046	1.10733	1.018	0.999333	1.074	0.999333	1.12333	1.17867	1.06	1.08933	1.16467
1.01333	1.008	1.09933	1.07	1.07267	1.11667	1.15867	1.108	1.07467	1.09133	0.949333	0.97	0.971333	1.01867	0.906	1.07333	1.11867	0.997333	1.026	1.02467	1.14733	1.03933	1.00533	1.16133	1.11667	1.166	1.28333	1.12333	1.072	1.12467	0.99	1.00667	0.983333	1.03067	0.946	1.088	1.16133	1.03133	1.05333	1.01	1.04	1.038	1.00333	1.01133	1.006	1.11533	1.18067	1.00533	1.05467	1.116
1.00867	0.995333	1.11067	1.084	1.06867	1.11733	1.13533	1.104	1.06533	1.10467	0.981333	0.972667	0.956	0.986667	0.901333	1.08133	1.14067	1.03467	1.054	1.072	1.07133	1.044	1.01533	1.29533	1.03333	1.21267	1.23133	1.112	1.15533	1.09067	0.958	0.999333	1.012	0.992	0.891333	1.11533	1.138	0.971333	1.05667	1.05067	1.04533	1.02667	0.973333	0.953333	0.975333	1.11333	1.19333	0.965333	1.07267	1.08867
1.02133	1.01867	1.11267	1.058	1.09667	1.128	1.13	1.11333	1.06467	1.07267	0.983333	0.968	0.992667	0.972	0.957333	1.08067	1.172	1.01867	1.04533	1.06667	1.02867	1.04267	1.05667	1.224	0.969333	1.20467	1.16667	1.19867	1.10067	1.07	0.95	1	0.982	0.974667	0.958667	1.12467	1.128	1.056	1.04867	1.04667	0.994	1.02667	0.990667	1.102	0.922667	1.09667	1.19267	0.972667	1.07467	1.07133
1.00933	1.01467	1.11	1.08733	1.07333	1.13467	1.144	1.10467	1.064	1.056	0.968	0.998667	1.01533	1.00067	0.876	1.06267	0.996	0.988667	1.03533	1.05067	1.05467	1.092	1.04467	1.252	1.06333	1.22867	1.19	1.132	1.13	1.15533	0.973333	0.995333	0.998	0.994	0.962	1.11667	1.13067	1.02867	1.03933	1.06867	0.998	1.03133	1.006	1.18267	0.893333	1.158	1.18933	0.985333	1.09133	1.09467
1.01	1.00733	1.102	1.08	1.088	1.14067	1.17533	1.11533	1.06067	1.08533	0.964667	0.990667	1.00067	1.03467	0.914	1.08533	1.088	0.982	1.054	1.05667	1.13867	1.06467	1.05133	1.32	1.13467	1.24333	1.234	1.13467	1.11067	1.21067	0.988	0.987333	1.006	1.03067	0.976	1.12533	1.162	1.04467	1.07733	1.084	0.993333	1.018	1.01133	1.132	0.978667	1.19067	1.2	1.07	1.08533	1.01533
0.997333	0.986	1.122	1.09067	1.09467	1.14	1.14867	1.11467	1.03533	1.07067	0.984	1.01067	0.954	1.026	0.95	1.08867	1.00933	1.00733	1.04133	1.064	1.118	1.084	1.03	1.24133	1.08	1.21	1.252	1.12133	1.06133	1.15733	1.02	1.002	1.00667	1.04133	1.04333	1.118	1.16467	1.00533	1.06133	1.09467	0.998667	1.01133	1.01267	1.03867	1.01467	1.18733	1.20733	1.05933	1.06733	1.02533
1.01067	1.00067	1.11	1.08667	1.05667	1.13667	1.15533	1.12067	1.05867	1.068	0.993333	1.008	0.958	1.07133	0.900667	1.10133	1.06667	1.03533	1.05	1.05667	1.11467	1.074	1.03533	1.22333	1.12667	1.20933	1.278	1.11267	1.10333	1.14667	0.986	1.02	0.982	1.07467	0.957333	1.106	1.132	1.058	1.05733	1.09533	1.03333	1.02533	0.987333	1.04933	1.05467	1.152	1.202	1.04067	1.07467	1.08467
1.00267	0.996	1.11	1.09867	1.08	1.15333	1.14133	1.11733	1.04333	1.04067	0.963333	1.028	0.963333	1.02867	0.942667	1.116	1.10733	1.058	1.056	1.094	1.10933	1.07333	1.05533	1.17333	1.164	1.18133	1.24333	1.12533	1.074	1.17467	0.964667	1.02333	0.976	1.10667	0.972667	1.124	1.148	1.032	1.05867	1.08067	1.048	1.03933	1.012	1.106	1.002	1.12867	1.19533	0.997333	1.068	1.11867
1.01533	1.00533	1.134	1.12133	1.11067	1.128	1.14667	1.12267	1.084	1.07	1.01667	1.024	0.986	1.03467	0.922667	1.11333	1.05333	1.06333	1.04733	1.10533	1.102	1.05933	1.03667	1.20667	1.154	1.176	1.21867	1.19933	1.11467	1.15067	0.972	1.01	0.993333	1.028	1.058	1.10067	1.144	1.04933	1.04733	1.06267	1.042	1.04267	1.008	1.15333	1.01467	1.18733	1.188	1.02933	1.06533	1.13667
1.026	0.994667	1.12333	1.08133	1.08667	1.14867	1.16333	1.114	1.04867	1.06933	1.00067	1.01467	1.002	0.924	0.952	1.108	1.096	1.078	1.04533	1.10333	1.09933	1.038	1.024	1.31	1.15333	1.236	1.21867	1.20533	1.11533	1.106	0.995333	1.00667	0.977333	1.034	1.05267	1.09667	1.148	1.00933	1.05733	1.07933	0.999333	1.034	1.12	1.15133	1.00733	1.164	1.19867	1.03533	1.06867	1.06
0.992667	1.01667	1.098	1.10267	1.078	1.12867	1.152	1.09133	1.044	1.06733	1.03933	1.01067	1.00467	0.835333	0.940667	1.136	1.07267	1.00333	1.048	1.062	1.05867	1.05533	1.07533	1.36133	1.06867	1.26933	1.22	1.14467	1.116	1.108	1	1.00867	1.00667	1.19	1.02733	1.15867	1.16333	0.938667	1.04533	1.06667	0.983333	1.05333	1.06333	1.08533	1.03467	1.166	1.17	1.05067	1.06333	1.056
1.012	1.016	1.09867	1.06867	1.10133	1.14133	1.16933	1.11733	1.07067	1.06267	0.942	0.995333	0.986667	0.985333	0.939333	1.13467	1.06533	1.01333	1.054	1.07667	1.182	1.05467	1.138	1.26467	1.024	1.242	1.218	1.122	1.12533	1.10667	0.998	1.024	1.03067	1.156	0.997333	1.15867	1.15467	0.975333	1.038	1.086	1.01533	1.03133	1.03267	0.976	1.04333	1.09533	1.18	1.056	1.07267	1.09067
1.03733	1.01267	1.11467	1.08867	1.08733	1.13933	1.16133	1.104	1.06667	1.07267	0.978	1	0.991333	1.022	0.961333	1.13467	1.10933	0.981333	1.04067	1.012	1.144	1.062	1.07	1.19	1.11667	1.20667	1.26933	1.14467	1.11867	1.21467	1.022	1.034	0.971333	1.03467	1.03333	1.10333	1.17267	0.971333	1.07	1.066	1.04467	1.01933	0.958	1.072	0.973333	1.14267	1.19667	1.04667	1.076	1.152
1.03	1.02667	1.10467	1.102	1.09133	1.13733	1.16333	1.116	1.06067	1.08533	0.976667	1.00933	1	0.848667	0.964667	1.09933	1.05067	0.939333	1.052	1.02533	1.128	1.06067	1.01267	1.24467	1.174	1.21	1.26067	1.11867	1.11067	1.29267	1.01267	1.01533	0.996	1.052	0.956	1.106	1.15267	0.965333	1.08	1.08667	1.052	1.018	0.997333	1.14667	0.957333	1.094	1.17867	1.02933	1.08867	1.15867
0.987333	1.034	1.11467	1.09467	1.102	1.132	1.19733	1.10467	1.068	1.07667	1.01533	1.022	0.983333	0.967333	0.968667	1.08267	1.08867	1.00333	1.05067	1.066	1.13933	1.06533	1.05933	1.22533	1.17733	1.17667	1.28067	1.142	1.10333	1.15733	1.01667	1.01	1.02133	1.102	0.956667	1.15733	1.16933	1.028	1.06333	1.11067	1.02867	1.03533	1.01733	1.08667	1.01533	1.18067	1.18533	1.02467	1.08133	1.07533
1.02267	1.03133	1.10467	1.09867	1.09733	1.148	1.19	1.12133	1.078	1.09	0.953333	1.02067	0.975333	1.03467	0.93	1.07467	1.074	1.01133	1.03467	1.046	1.10067	1.06667	1.06133	1.25133	1.076	1.17467	1.258	1.12267	1.108	1.11133	1.052	1.01867	1.00467	1.084	0.934667	1.16933	1.166	1.09	1.07867	1.12267	1.02133	1.05067	0.986	1.072	1.08133	1.13267	1.19	1.10467	1.07467	1.05333
1.034	1.02333	1.124	1.086	1.088	1.13733	1.172	1.11067	1.06667	1.09067	0.921333	1.006	0.986667	1.03067	0.966667	1.07067	1.10267	0.982667	1.04	1.03467	1.13333	1.06467	1.01333	1.246	1.18333	1.18933	1.27	1.13867	1.146	1.10667	1.04867	1.032	1.008	0.978667	0.941333	1.154	1.17	1.03867	1.06667	1.11533	1.01133	1.06667	0.962667	1.07467	1.002	1.11	1.18467	1.04733	1.06533	1.088
1.006	1.02533	1.118	1.094	1.11533	1.13467	1.19667	1.114	1.06933	1.06267	0.981333	1.018	0.964	0.980667	0.95	1.07	1.11067	0.994667	1.02533	1.04733	1.1	1.08867	1.04	1.204	1.084	1.24267	1.28	1.17667	1.14267	1.106	1.06867	1.02133	1.01267	0.906	0.888667	1.138	1.16533	1.058	1.08467	1.06867	1.074	1.02933	1.00533	1.11133	0.978667	1.134	1.19267	0.998667	1.06867	1.09267
1.014	1.03533	1.13733	1.09667	1.104	1.13133	1.20067	1.126	1.07667	1.06067	0.881333	1.01667	0.964	0.910667	0.998	1.078	1.14133	1.02733	1.02133	1.07133	1.108	1.068	1.05	1.35467	1.10333	1.28867	1.29067	1.194	1.112	1.15867	1.03733	1.06467	1.02667	1.02733	0.992667	1.15133	1.198	0.962	1.07267	1.09133	1.02933	1.02067	0.994667	1.13733	0.981333	1.152	1.18667	1.02333	1.07533	1.09267
1.01867	1.03667	1.10667	1.08267	1.07933	1.13667	1.222	1.11667	1.042	1.05	0.999333	1.03133	0.973333	0.979333	0.936	1.122	1.092	0.971333	1.03	1.05867	1.18	1.082	1.04533	1.26533	1.09	1.25067	1.32267	1.17133	1.12467	1.124	1.03333	1.06667	1.00533	1.03867	1.074	1.132	1.2	0.999333	1.06133	1.1	1.03067	1.022	1.06	1.13333	1.02533	1.23333	1.18667	1.04333	1.04067	1.08533
1.04067	1.036	1.11667	1.07867	1.08133	1.136	1.18467	1.12333	1.06533	1.09733	0.994667	1.02333	0.999333	0.887333	0.832	1.11867	1.118	0.958	1.04533	1.054	1.06867	1.076	1.09533	1.28533	1.14467	1.27	1.292	1.16867	1.12733	1.09867	1.02133	1.05867	1.00533	1.04733	0.967333	1.12867	1.17467	0.996667	1.058	1.07667	1.01933	1.02867	1.038	1.074	0.991333	1.20067	1.178	1.088	1.068	1.09133
1.022	1.04933	1.1	1.07267	1.078	1.128	1.16467	1.106	1.04733	1.072	0.981333	0.996	0.991333	0.894667	0.901333	1.098	1.11733	0.976667	1.05867	1.05467	1.122	1.068	1.094	1.29133	1.17333	1.266	1.29333	1.20467	1.14933	1.14933	1.02133	1.03	1.00533	1.10533	0.935333	1.09933	1.15067	1.01867	1.064	1.072	1.04067	1.02067	0.986667	1.062	1.076	1.15267	1.18133	1.06533	1.07067	1.08933
1.02333	1.01733	1.118	1.066	1.07867	1.13533	1.18867	1.09733	1.07333	1.076	1.00067	0.98	0.974	0.948667	0.926	1.07867	1.12333	0.960667	1.05	0.995333	1.13533	1.06267	1.116	1.37667	1.17867	1.27267	1.32533	1.272	1.11733	1.27267	0.958667	1.02533	0.969333	1.058	0.929333	1.12133	1.15267	0.958	1.04333	1.07333	1.03467	1.04067	1.00133	1.09	0.998667	1.07667	1.182	1.06533	1.10267	1.126
1.022	1.01733	1.11733	1.05867	1.06933	1.12533	1.17267	1.104	1.06867	1.054	0.972667	0.983333	0.951333	0.952	0.973333	1.09667	1.13	0.966	0.983333	1.00867	1.156	1.064	1.10533	1.48067	1.12867	1.254	1.234	1.20533	1.13067	1.232	0.979333	1.01	0.966	1.01333	1.04133	1.12067	1.14467	0.983333	1.02533	1.05867	1.066	1.00733	1.01667	1.13533	1.03533	1.274	1.17867	1.02933	1.09667	1.13333
1.02533	1.02533	1.13133	1.042	1.10267	1.14267	1.17467	1.12	1.06667	1.08	0.974	0.990667	0.956667	0.938667	0.922667	1.07533	1.07133	0.963333	0.941333	1.02467	1.152	1.05867	1.046	1.31667	1.144	1.278	1.26	1.22067	1.13067	1.21267	0.998	1.036	0.982	1.06933	1.06333	1.11867	1.158	0.987333	1.07733	1.06733	1.03267	1.01933	1.094	1.164	0.988667	1.03467	1.20333	1.006	1.07333	1.106
1.01333	1.01733	1.11333	1.05067	1.08133	1.14533	1.15	1.08733	1.09	1.10933	0.903333	0.973333	0.948667	0.868	0.848	1.06467	1.05333	0.995333	1.00933	1.04667	1.172	1.05267	1.046	1.31667	1.258	1.23867	1.27867	1.198	1.132	1.18933	0.997333	1.02733	0.990667	1.08533	0.983333	1.126	1.13533	0.992	1.064	1.08867	1.01333	1.02533	0.974667	1.052	1.058	1.15067	1.20867	1.104	1.09267	1.08733
1.016	1.03533	1.124	1.06067	1.07	1.164	1.156	1.11133	1.058	1.1	0.855333	0.992	0.951333	0.888667	0.844667	1.05467	1.06733	1.026	1.016	1.08867	1.14667	1.062	1.072	1.30067	1.24467	1.24733	1.292	1.16133	1.11267	1.148	1.014	1.02533	1.00933	1.102	0.961333	1.164	1.15733	1.01067	1.06467	1.066	1.01333	1.00533	0.991333	1.12467	1.00267	1.09933	1.18933	1.12333	1.074	1.10733
1.032	1.02933	1.11667	1.056	1.07933	1.148	1.15267	1.10333	1.07267	1.09267	1.00133	0.994667	0.938	0.936667	0.87	1.08733	1.11867	1.02	1.05267	1.07267	1.2	1.05267	1.08133	1.23533	1.15733	1.25933	1.262	1.17333	1.148	1.164	0.988667	1.03067	1.01667	1.01267	0.923333	1.15467	1.14733	1.018	1.06867	1.08067	1.11267	1.00667	1.02733	1.142	1.002	1.20733	1.19	1.02933	1.072	1.09133
1.036	1.03133	1.12733	1.08133	1.07267	1.12133	1.19467	1.098	1.072	1.08467	0.994	0.986	0.978	0.975333	0.88	1.09267	1.12067	1.01133	1.038	1.052	1.17267	1.034	1.072	1.27467	1.19133	1.26	1.25867	1.148	1.16067	1.20867	1.02467	1.00533	0.993333	0.996667	0.88	1.15867	1.16	1.12267	1.062	1.05667	1.09933	1.04533	1.04867	1.164	1.03867	1.27667	1.18	1.058	1.05467	1.11933
0.989333	1.04067	1.128	1.08333	1.07733	1.15	1.172	1.10067	1.084	1.07133	0.906667	0.988	0.99	0.954	0.9	1.07867	1.13533	0.909333	1.01533	1.012	1.15467	1.06333	1.05733	1.324	1.224	1.23867	1.276	1.22133	1.11667	1.16667	1.034	1.012	1.01	0.986667	0.922	1.14333	1.168	1.11	1.06733	1.06533	1.00733	1.074	1.05467	1.112	1.03667	1.07267	1.224	1.03933	1.062	1.08867
1.00333	1.01933	1.12533	1.046	1.06933	1.14467	1.17933	1.092	1.068	1.08333	0.836	1.00333	0.965333	0.938	0.858	1.06067	1.15267	0.958	0.992	1.02733	1.14667	1.10733	1.06733	1.39733	1.15667	1.27933	1.256	1.202	1.13667	1.13933	1.024	1.048	1.002	0.966667	0.966667	1.16867	1.162	1.06867	1.03467	1.09467	1.012	1.05333	1.01667	1.134	1.046	1.17933	1.20667	1.03467	1.05733	1.08667
1.01067	1.03933	1.11867	1.072	1.076	1.13267	1.184	1.10867	1.07	1.05267	0.964667	0.984667	0.97	0.819333	0.824667	1.05133	1.09133	0.984	1.03467	1.03	1.166	1.084	1.08467	1.304	1.22333	1.27933	1.25	1.21867	1.118	1.14267	1.02067	1.02667	1.01067	1.01933	0.998667	1.11533	1.17133	1.054	1.04	1.118	1.06533	1.052	1.00867	1.15533	1.038	1.154	1.176	1.064	1.064	1.116
1.01333	1.03867	1.12933	1.08133	1.07667	1.128	1.19	1.09	1.07533	1.05333	0.997333	0.993333	0.988	0.844	0.884667	1.08267	1.15733	0.979333	1.03	1.01	1.124	1.08333	1.098	1.31933	1.1	1.264	1.22133	1.17067	1.136	1.11733	0.975333	1.00667	1.01133	1.056	0.994667	1.09267	1.14867	1.072	1.05533	1.05867	1.056	1.01267	1.014	1.11933	1.03267	1.16667	1.19667	1.134	1.07733	1.14267
1.014	1.024	1.112	1.06467	1.06533	1.13267	1.19267	1.11933	1.064	1.044	0.977333	1.004	0.963333	0.983333	0.914667	1.09	1.156	0.953333	1.04333	1.03733	1.13333	1.056	1.06133	1.30867	1.17467	1.24733	1.23933	1.21133	1.12467	1.24333	0.946667	1.022	0.976	1.15533	0.974667	1.11	1.15933	1.02733	1.046	1.06133	1.06333	1.04	1.00467	1.07	1.068	1.18467	1.08533	1.12067	1.064	1.12533
1.018	1.038	1.11733	1.08533	1.09533	1.13267	1.17867	1.106	1.08333	1.04533	0.958	0.994	0.964	0.938	0.913333	1.07267	1.15533	0.966667	1.042	1.02533	1.166	1.064	1.06267	1.33867	1.20333	1.244	1.26133	1.218	1.128	1.244	0.981333	1.02733	0.979333	1.07667	0.980667	1.05	1.14533	1.00267	1.05733	1.068	1.07067	1.03733	0.998667	1.06267	1.018	1.12133	1.05667	1.07267	1.07	1.09333
1.04067	1.03867	1.108	1.10467	1.06267	1.12933	1.20267	1.11867	1.06733	1.05333	0.842667	1.014	0.977333	0.882667	0.961333	1.052	1.10667	0.946667	1.054	1.022	1.184	1.04533	1.07333	1.31133	1.252	1.23467	1.254	1.19267	1.148	1.25467	0.952	1.00733	0.981333	1.05933	0.988	1.08	1.14333	0.983333	1.04933	1.04067	1.02933	1.024	0.994	1.08733	0.958	1.09867	1.11067	0.991333	1.074	1.11933
1.028	1.04333	1.13533	1.078	1.106	1.134	1.21	1.10267	1.05933	1.06933	0.894667	1.00467	0.965333	0.886	0.946	1.076	1.11867	0.990667	1.02333	1.02467	1.156	1.05667	1.106	1.272	1.09467	1.19467	1.31467	1.16933	1.12333	1.14667	0.976	1.01267	1.02267	1.01733	0.994667	1.10467	1.18133	0.978667	1.05667	1.052	0.998667	1.03267	1.02333	1.22333	1.06733	1.16533	1.146	1.01267	1.10067	1.08467
1.03267	1.05667	1.118	1.092	1.054	1.15133	1.2	1.10333	1.05667	1.08067	0.920667	0.996	0.932667	0.884667	0.916667	1.05533	1.16133	0.963333	1.03067	1.00933	1.15267	1.04	1.06667	1.28667	1.104	1.19933	1.32867	1.156	1.148	1.14	0.992	1.01533	0.999333	1.02	1.00067	1.11933	1.128	1.004	1.07733	1.08333	0.996	1.02133	1.01933	1.18333	1.04667	1.206	1.16267	1.064	1.07067	1.04467
1.01733	1.04333	1.116	1.07467	1.064	1.13333	1.16	1.138	1.05133	1.074	0.954	0.988667	0.965333	0.913333	0.977333	1.082	1.148	0.934	1.01333	1.048	1.17	1.04333	1.06467	1.26067	1.15133	1.20533	1.31933	1.13667	1.134	1.14867	1.05933	1.04267	1.02867	0.987333	0.939333	1.14	1.134	1.012	1.06	1.08067	1.04667	1.03333	0.993333	1.12	1.048	1.30333	1.16733	1.116	1.08267	1.072
1.004	1.04733	1.126	1.084	1.08933	1.14533	1.16467	1.11933	1.07067	1.04	0.965333	1.00467	0.971333	0.914	0.960667	1.09333	1.158	0.942	1.04267	1.02733	1.162	1.05	1.02867	1.29333	1.16	1.238	1.352	1.13867	1.132	1.15667	1.026	1.01733	1.02333	0.979333	0.984	1.14933	1.14867	0.976	1.07267	1.07133	1.066	1.014	1.038	1.12467	1.052	1.01933	1.17933	1.13467	1.08333	1.09
0.982667	1.046	1.13733	1.10133	1.082	1.15067	1.15867	1.118	1.06867	1.04667	0.957333	0.986	0.948	0.878	0.84	1.102	1.15267	0.932	1.02667	1.034	1.16067	1.03933	1.06533	1.25333	1.134	1.23533	1.334	1.16067	1.116	1.10067	1.02067	1.02667	1.018	0.958667	0.971333	1.14267	1.13067	0.990667	1.04067	1.092	1.13533	1.02867	1.05	1.122	1.04933	1.166	1.16333	1.06533	1.13333	1.10133
1.02933	1.062	1.11133	1.10533	1.09267	1.158	1.178	1.118	1.07333	1.07	0.942667	1.00133	0.936667	1.06867	0.912667	1.052	1.17133	0.974	1.01933	1.01067	1.104	1.04533	1.06133	1.27467	1.12133	1.272	1.27333	1.158	1.10533	1.15	0.986667	1.03667	0.977333	1.00267	0.984667	1.132	1.164	1.02667	1.05933	1.08267	1.07067	1.05067	1.02133	1.09267	1.06467	1.204	1.192	1.08467	1.12	1.16733
1.032	1.01933	1.11933	1.10733	1.08467	1.152	1.186	1.12533	1.066	1.10933	0.89	0.990667	0.96	1.176	1.00867	1.03933	1.17333	0.976	1.02267	1.02067	1.10867	1.07867	1.06733	1.25467	1.146	1.24933	1.234	1.16067	1.09867	1.14867	1.014	1.01333	0.966667	1.014	0.918667	1.13133	1.158	1.02333	1.05533	1.092	1.02933	1.03067	1.01133	1.09667	1.01867	1.14933	1.19667	1.08133	1.06133	1.12467
1.01333	1.022	1.11933	1.078	1.068	1.14733	1.14933	1.102	1.05133	1.09067	0.912	1.004	0.996667	0.82	1.00467	1.06	1.176	0.948667	1.014	1.00267	1.1	1.07533	1.04933	1.21933	1.10533	1.23067	1.25133	1.144	1.11067	1.148	0.983333	1.01	0.988	1.03933	0.936667	1.1	1.14467	1.026	1.054	1.09067	1.04733	1.03333	1.01067	1.02133	0.972	1.14733	1.14933	1.03533	1.02867	1.10667
1.02133	1.034	1.11067	1.112	1.08533	1.14	1.174	1.07867	1.04067	1.07533	0.984667	0.985333	0.924667	1.00733	0.944	1.05133	1.15333	0.926	1.028	1.01333	1.12467	1.08667	1.044	1.22533	1.166	1.17467	1.30333	1.12	1.09267	1.176	0.977333	1.008	1.00933	1.04333	1.002	1.124	1.162	1.06267	1.06067	1.08333	1.066	1.02333	1.02067	1.03333	1.05267	1.13133	1.2	1.04933	1.064	1.13467
1.02	1.01933	1.13	1.08133	1.064	1.14467	1.16067	1.09133	1.048	1.08	0.926667	0.993333	0.905333	0.945333	0.856	1.04867	1.156	0.93	1.01533	1.03467	1.112	1.05467	1.05	1.21133	1.15533	1.21267	1.34933	1.13933	1.10333	1.196	0.938667	1.01667	0.972	1.09133	1.094	1.10867	1.14733	1.052	1.06467	1.04867	1.01	1.02267	1.03	1.164	1.02467	1.104	1.16533	1.02267	1.074	1.07533
1.012	1.01667	1.11867	1.10333	1.08533	1.146	1.21933	1.11933	1.058	1.06467	0.845333	1.00667	0.942	1.014	0.918	1.046	1.172	0.902667	1.04333	1.02867	1.11467	1.06733	1.02667	1.27667	1.13733	1.23933	1.26267	1.214	1.12867	1.16333	0.970667	0.996667	0.933333	1.296	1.09867	1.13067	1.16667	0.952	1.05533	1.08467	1.05133	1.01867	1.01333	1.21133	1.00333	1.112	1.18867	1.04067	1.08867	1.096
1.02133	1.03133	1.13133	1.084	1.06667	1.15267	1.16867	1.12733	1.084	1.068	0.903333	0.995333	0.991333	0.999333	0.940667	1.04333	1.15533	0.912	0.992667	0.97	1.126	1.05867	1.03933	1.52133	1.148	1.266	1.168	1.19067	1.11533	1.13333	0.998	1.00067	0.971333	1.202	0.990667	1.12467	1.144	0.982667	1.05667	1.028	1.02467	1.01667	1.052	1.162	0.988	1.188	1.21533	1.04133	1.08667	1.07933
1.00667	1.01467	1.106	1.084	1.06933	1.16067	1.166	1.11867	1.05733	1.06733	0.876667	1.01467	0.937333	0.941333	0.932667	1.036	1.18667	0.937333	0.935333	0.971333	1.068	1.06	1.06533	1.29533	1.08733	1.27267	1.21933	1.13067	1.116	1.14333	0.984667	1.01867	0.998667	1.04133	0.99	1.12533	1.136	1.084	1.04333	1.06267	1.04333	1.03333	1.024	1.13267	1.046	1.18133	1.20667	1.086	1.08667	1.09267
1.026	1.00067	1.11867	1.09667	1.06067	1.154	1.17933	1.12667	1.04267	1.064	0.87	1.008	0.947333	0.894667	0.968667	1.022	1.19867	0.961333	0.969333	1.00867	1.11	1.046	1.126	1.21867	1.09133	1.23933	1.24333	1.13933	1.132	1.148	0.996667	1.00533	0.998	1.02333	0.953333	1.152	1.184	1.05667	1.074	1.05867	1.03333	1.00467	1.004	1.07933	1.05133	1.18	1.198	1.07067	1.08467	1.07933
1.02267	1.00933	1.108	1.082	1.05867	1.146	1.168	1.11	1.05067	1.07333	0.910667	0.991333	0.972	0.955333	1.11867	1.03733	1.192	0.994	1.00867	1.06067	1.108	1.07467	1.06467	1.28733	1.15733	1.21533	1.24467	1.13733	1.142	1.17933	1.036	1.01733	1.016	1.05267	0.976	1.13533	1.16933	1.09267	1.06533	1.09	1.052	1.02467	0.982	1.05133	1.058	1.20267	1.19133	1.08133	1.08267	1.10267
1.01733	1.01267	1.11067	1.078	1.11067	1.138	1.15	1.10333	1.06333	1.09667	0.948	1.00667	0.970667	0.995333	1.022	1.042	1.19533	0.963333	1.022	1.09267	1.14467	1.10267	1.04533	1.258	1.24467	1.21133	1.26467	1.22	1.13733	1.22667	1.15733	1.008	1.05867	0.998	1.00067	1.13267	1.16267	1.12333	1.06933	1.10333	1.07	1.008	0.983333	1.04933	1.02733	1.184	1.188	1.082	1.06467	1.11
1.02933	0.999333	1.12267	1.042	1.068	1.14267	1.13933	1.10267	1.06533	1.07933	0.978667	0.989333	0.981333	0.911333	0.920667	1.048	1.18533	0.943333	1.048	1.04	1.14267	1.098	1.06933	1.28467	1.12333	1.266	1.22667	1.198	1.11267	1.15667	1.21733	1.02	1.05733	1.00867	0.968	1.14267	1.184	1.11	1.05467	1.14467	1.08067	1.02067	1.026	1.08133	1.00667	1.14933	1.19067	1.00467	1.05	1.112
1.04733	1.03133	1.10667	1.08867	1.09333	1.13667	1.14733	1.10867	1.06067	1.09333	0.970667	0.986	0.98	0.842667	0.906	1.05267	1.188	0.96	1.02933	1.046	1.172	1.05267	1.07533	1.30867	1.15667	1.226	1.27333	1.15933	1.13133	1.12933	1.09333	1.01733	1.04067	0.996	0.976667	1.124	1.17333	1.074	1.08067	1.12533	1.00867	1.024	1.00467	1.04933	0.995333	1.14	1.18733	0.996	1.04133	1.128
1.01933	1.05133	1.13267	1.08667	1.07533	1.13067	1.15867	1.10533	1.044	1.07267	0.990667	0.972	0.953333	0.892667	0.976667	1.07333	1.19933	0.977333	1.04133	1.03533	1.15467	1.04533	1.08733	1.23333	1.15933	1.214	1.23667	1.172	1.098	1.13067	0.996	1.016	1.01333	1.034	0.988	1.13933	1.16333	1.062	1.056	1.12733	1.01267	1.02133	1.02533	1.014	1.01867	1.12	1.16867	1.06067	1.05667	1.114
1.012	1.06067	1.11867	1.09333	1.096	1.13867	1.17	1.092	1.06	1.068	0.91	0.974667	0.951333	0.955333	1.006	1.07333	1.21867	0.986	1.02667	1.04	1.19133	1.03	1.074	1.338	1.14	1.24	1.23933	1.204	1.12333	1.196	0.979333	0.998667	0.982	1.046	0.898	1.12733	1.15133	1.04067	1.05333	1.09333	1.03733	1.04467	0.994667	0.957333	0.972667	1.14333	1.18333	1.04333	1.02267	1.07933
1.02533	1.03533	1.12533	1.09267	1.08133	1.15933	1.17267	1.104	1.058	1.07467	0.954667	0.979333	0.982	0.966	0.897333	1.11	1.21267	0.995333	1.04	1.00667	1.152	1.05933	1.088	1.43533	1.158	1.27933	1.20333	1.27667	1.17333	1.212	0.966	1.00733	0.956667	1.044	0.937333	1.11867	1.162	1.06	1.05333	1.072	1.04867	1.03267	1.00133	1.00733	0.931333	1.06	1.16	1.004	1.04533	1.12267
1.006	1.02333	1.138	1.05	1.06933	1.18	1.14467	1.11267	1.05133	1.07333	0.966667	0.973333	0.984667	0.909333	0.836667	1.08667	1.20533	0.964	1.08267	1.00333	1.11467	1.038	1.07467	1.40267	1.09067	1.292	1.21133	1.24333	1.18267	1.162	0.972667	1.03533	0.97	0.986	0.974	1.12867	1.146	1.05467	1.02733	1.04533	1.012	1.028	0.978667	1.068	0.910667	1.19267	1.16667	0.962667	1.06533	1.08667
1.012	1.03333	1.124	1.074	1.09333	1.162	1.13867	1.12467	1.04133	1.098	0.921333	0.983333	0.983333	0.952	0.89	1.074	1.19933	0.935333	1.056	1.03533	1.12533	1.046	1.06267	1.34467	1.11533	1.294	1.27733	1.094	1.13067	1.144	0.986	1.01067	0.988667	1.04667	0.979333	1.118	1.146	1.05333	1.06333	1.06333	0.971333	1.02467	0.962667	1.03667	0.980667	1.068	1.12467	0.963333	1.07333	1.07533
1.00133	1.03067	1.11867	1.06933	1.07067	1.156	1.14533	1.11533	1.05667	1.08	0.919333	0.964667	0.966667	0.918667	0.892667	1.07067	1.21	0.956	0.92	1.048	1.21333	1.04333	1.06467	1.14	1.24733	1.228	1.26267	1.05667	1.07267	1.14667	0.975333	1.02133	1.00533	1.01467	0.966667	1.128	1.13067	1.07067	1.06467	1.05067	0.918	1.00933	1.042	1.044	0.954	1.32667	1.15267	1.008	1.06533	1.018
1.01067	1.03733	1.12133	1.06867	1.07933	1.152	1.16533	1.11733	1.04867	1.07133	0.889333	0.975333	0.964	0.976667	0.900667	1.07	1.21733	0.985333	1.024	1.02667	1.20667	1.03067	1.05867	1.184	1.32467	1.184	1.34	1.132	1.12	1.188	0.962667	1.04333	0.998667	1.036	1.002	1.14267	1.13667	1.12933	1.06867	1.06733	0.937333	1.00933	1.03933	1.062	0.982667	0.982667	1.16333	1.00667	1.06867	1.01067
1.05333	1.042	1.11733	1.06667	1.07333	1.15867	1.18267	1.11	1.056	1.05933	0.928	0.974667	0.987333	1.02733	0.908667	1.06267	1.16467	0.978667	1.056	1.05467	1.15733	1.056	1.06533	1.16533	1.23867	1.19467	1.318	1.114	1.12	1.20533	1.00733	1.028	0.996	1.11533	1.02933	1.146	1.12533	1.05	1.07467	1.02533	1.02933	1.034	1.03467	1.096	0.951333	1.12867	1.166	1.02267	1.04867	1.06067
1.026	1.014	1.106	1.068	1.06467	1.13067	1.16	1.10133	1.072	1.09733	0.988667	1.00867	0.962667	1.04133	0.846	1.04667	1.13933	0.990667	1.02	1.03467	1.12533	1.02933	1.05867	1.124	1.08733	1.172	1.25267	1.07067	1.072	1.206	0.942	1.01333	0.974667	1.14933	0.954	1.132	1.112	1.05267	1.042	1.07333	1.00067	1.02467	1.02467	1.07133	0.931333	1.20067	1.142	1.02333	1.05267	1.08667
1.006	1.012	1.09867	1.06867	1.07133	1.13733	1.158	1.11267	1.04667	1.09333	0.976667	1.006	0.963333	1.028	0.9	1.068	1.17	0.944	0.977333	1.04467	1.066	1.05267	1.02267	1.16	1.09	1.16133	1.23667	1.054	1.09533	1.11933	0.988667	1.014	0.985333	1.05067	0.894667	1.10133	1.144	1.03867	1.064	1.06	1.02933	1	0.926	1.098	1.08	1.09867	1.17533	1.05333	1.08867	1.08
1.016	1.012	1.08733	1.078	1.06733	1.14333	1.14133	1.112	1.046	1.10067	0.959333	1.01733	0.936	0.922	0.942	1.072	1.13533	1.00267	1.04467	1.05	1.066	1.05467	1.01867	1.11667	1.07667	1.13333	1.258	1.09733	1.1	1.094	1.00533	1.02867	0.996	0.908667	1.03333	1.122	1.14867	1.116	1.072	1.09733	1.04467	1.00867	1.00067	1.07533	1.02333	1.21733	1.17867	1.06067	1.09467	1.05933
1.02733	1.02933	1.11333	1.06133	1.078	1.14267	1.128	1.11533	1.056	1.08533	0.938	0.972	0.952667	1.00733	0.911333	1.06933	1.12467	1.022	1.11	1.056	1.068	1.05467	1.036	1.242	1.064	1.16467	1.23333	1.164	1.09467	1.09667	1	1.01933	1.008	1.00933	1.074	1.13533	1.15533	1.08533	1.072	1.07867	1.06867	1.01867	0.944667	1.05267	1.00267	1.056	1.16667	1.078	1.06533	1.116
0.998667	1.02333	1.104	1.072	1.05867	1.14667	1.116	1.106	1.05267	1.074	0.928	0.992667	0.955333	0.981333	0.936	1.09467	1.10267	1.00133	1.02333	1.05467	1.06533	1.03	1.022	1.24667	1.074	1.24933	1.236	1.14267	1.08133	1.14867	1.01867	1.00267	1.002	1.23267	1.02067	1.14867	1.14133	1.024	1.04533	1.06867	1.00667	1.02067	0.966	1.00133	1.008	1.12667	1.14667	1.05867	1.01333	1.10933
1.01	1.01467	1.10933	1.06467	1.054	1.16533	1.10867	1.114	1.04867	1.07933	0.957333	1.002	0.954667	0.964667	1	1.10933	1.12667	1.026	1.19667	1.04	1.07067	1.05333	1.03	1.22867	1.08267	1.23533	1.21333	1.10667	1.12333	1.12867	1.068	1.022	1.02933	1.10933	1.07933	1.14467	1.16	1.00667	1.08533	1.10533	1.04	1.01067	0.999333	0.986	0.977333	1.06933	1.184	1.03267	1.05667	1.112
1.036	1.01533	1.11467	1.05	1.05733	1.162	1.12667	1.11933	1.04933	1.10467	0.957333	1.002	1.01467	1.09733	0.902667	1.10533	1.11733	0.998667	0.930667	1.03933	1.05933	1.146	1.038	1.25533	1.082	1.19	1.29867	1.16133	1.10333	1.13933	1.00933	1.00933	1.01933	1.182	1.098	1.13533	1.164	1.09333	1.05933	1.06133	1.01933	1.026	1.02533	1.09667	0.947333	1.10333	1.146	0.95	1.08333	1.076
1.042	0.998667	1.11333	1.05333	1.07867	1.17867	1.10467	1.11933	1.05267	1.05733	0.987333	1.00533	0.989333	1.16133	0.926	1.084	1.14867	1.01733	1.04867	1.05	1.11667	1.14467	1.03533	1.174	1.07267	1.22333	1.216	1.14267	1.106	1.142	0.998667	1.03933	0.985333	1.18533	1.134	1.14267	1.17667	1.09333	1.06533	1.074	1.01067	1.02667	1.046	1.11933	0.87	1.07333	1.14933	0.966667	1.08867	1.07333
1.01133	1.00667	1.11067	1.048	1.068	1.17267	1.14667	1.116	1.06467	1.06733	0.974	1.00667	0.987333	1.208	0.924667	1.064	1.156	1.004	1.02067	1.09867	1.08667	1.13667	1.04667	1.22067	1.09467	1.22133	1.20933	1.19067	1.12267	1.08933	1	1.026	1.00667	1.21533	0.922	1.15	1.17467	1.102	1.05133	1.09933	1.00867	1.024	1.058	1.084	0.954	1.18933	1.126	1.04067	1.06533	1.062
1.02467	1.00067	1.10933	1.04933	1.04667	1.16067	1.144	1.11667	1.06133	1.08333	0.998667	1.004	0.986	1.20733	0.911333	1.11067	1.172	1.00067	0.934	1.10533	1.07333	1.09667	1.05667	1.31867	1.074	1.22267	1.224	1.12	1.13133	1.16333	1.058	1.01467	1.02533	1.14733	1.07667	1.16933	1.15933	1.068	1.07	1.09	0.980667	1.02333	1.028	1.11467	0.994667	1.25	1.14467	1.08	1.07867	1.06067
1.02467	0.986667	1.13333	1.06533	1.05133	1.15733	1.11	1.1	1.06333	1.08533	0.999333	1.02	1.00067	1.092	0.964	1.10333	1.12133	1.02667	1.00267	1.06667	1.13133	1.05067	1.06867	1.33067	1.06067	1.21667	1.24133	1.19067	1.148	1.15867	1.06533	1.01	0.996667	1.09333	1.104	1.16133	1.138	0.96	1.074	1.12	1.008	1.036	0.974667	0.981333	1.02333	1.15533	1.16867	1.05533	1.06867	1.06733
1.00733	1.004	1.14267	1.036	1.05533	1.154	1.13533	1.092	1.05733	1.09733	1.008	1.02333	1.00933	0.984667	1.106	1.15333	0.938	1.086	1.04333	1.102	1.11	1.02533	1.09867	1.31867	1.08867	1.26067	1.212	1.17467	1.15533	1.136	1.05667	1.00733	1.042	1.12067	0.966667	1.16933	1.24467	0.962667	1.06933	1.12933	1.04867	1.00667	0.973333	1.002	1.06667	1.144	1.18133	1.058	1.03867	1.10333
1.00933	1.014	1.11067	1.068	1.07467	1.132	1.14667	1.144	1.048	1.098	0.994667	1.04067	1.01467	0.992667	1.07	1.12533	1.06733	1.13667	1.10067	1.10267	1.154	1.02267	1.064	1.36133	1.10467	1.24533	1.23933	1.198	1.12	1.16467	1.07867	1.04667	1.042	1.12667	0.993333	1.17067	1.33267	0.992	1.072	1.18067	1.028	1.03067	1.00133	1.056	1.022	1.09467	1.16133	0.990667	0.996667	1.15733
1.01067	1.01267	1.12067	1.054	1.08	1.152	1.16133	1.13333	1.04533	1.068	1.00733	1.03867	1.03133	1.086	1.05267	1.15333	1.138	1.162	1.18	1.18467	1.12667	1.028	1.06067	1.46067	1.09467	1.292	1.28	1.258	1.11333	1.19067	1.07933	1.038	1.02933	1.072	1.00533	1.17	1.276	1.05733	1.08667	1.162	1.018	1.034	1.00333	1.058	1.00067	1.054	1.17133	1.00667	1.05467	1.14267
1.02	1.01933	1.10667	1.056	1.07933	1.136	1.15333	1.14	1.05067	1.09533	1.03867	1.016	1.042	1.09	1.026	1.19133	1.14533	1.10933	1.13533	1.16333	1.20667	1.03	1.07533	1.33067	1.268	1.30533	1.25933	1.16867	1.11467	1.244	1.06933	1.062	1.05	1.02933	1.03	1.15	1.22267	1.054	1.08267	1.13067	1.02067	1.02333	0.977333	1.09733	0.955333	1.124	1.178	0.99	1.08133	1.06267
1.03067	1.03667	1.098	1.044	1.05067	1.15467	1.12667	1.138	1.07067	1.076	1.12	1.028	1.02067	1.09933	1.014	1.19867	1.18533	1.03133	1.08	1.06333	1.19133	1.044	1.10067	1.164	1.24133	1.24933	1.26733	1.16067	1.128	1.176	1.054	1.05067	1.064	1.104	1.14467	1.162	1.23533	1.01667	1.06867	1.10867	1.00933	1.02667	0.973333	1.08333	0.952667	1.11533	1.16667	1.04533	1.06667	1.046
1.01067	1.01067	1.10467	1.04867	1.07933	1.144	1.13	1.10733	1.052	1.07333	1.09933	1.01067	1.00267	1.18133	0.996	1.16933	1.18667	1.03933	1.06	1.046	1.15533	1.03133	1.068	1.29467	1.20933	1.22733	1.26133	1.20533	1.12533	1.194	1.05733	1.04133	1.02267	1.24933	1.06067	1.162	1.18667	0.981333	1.07933	1.08133	0.996667	1.008	1.01333	1.10733	1.038	1.04733	1.18	1.06667	1.062	1.02333
1.01	1.006	1.106	1.04667	1.09667	1.142	1.16267	1.12467	1.05933	1.07867	1.018	1.03133	0.982	1.21667	0.963333	1.13667	1.16733	1.04733	1.074	1.084	1.22533	1.04467	1.06533	1.29467	1.20067	1.21133	1.266	1.18667	1.136	1.19	1.06	1.02667	1.01667	1.19733	1.00333	1.172	1.186	1.03333	1.09067	1.08067	0.990667	1.01467	1.01067	1.03667	1.038	1.186	1.19333	1.01333	1.07133	1.078
0.986	1.012	1.12	1.066	1.05	1.15533	1.15	1.09067	1.054	1.08	1.012	1.04	1.00533	1.18267	0.966667	1.13667	1.166	1.03933	1.03333	1.088	1.18533	1.04867	1.05533	1.316	1.17267	1.244	1.314	1.22333	1.12467	1.156	1.034	1.01	0.977333	1.126	1.05333	1.148	1.18333	1.08267	1.09067	1.10867	1.026	1.02933	1.01067	1.08467	0.966	1.17067	1.19667	1.03133	1.05867	1.06267
1.01667	1.01467	1.112	1.05267	1.05	1.14267	1.15933	1.10467	1.05733	1.092	1.00733	1.04	1.012	1.148	1.024	1.11267	1.18	1.02733	1.03733	1.08467	1.14267	1.06667	1.062	1.402	1.16667	1.268	1.29	1.16867	1.12067	1.15667	1.01933	1.02467	0.956667	1.10733	1.05	1.15867	1.21	1	1.1	1.09133	1.03667	1.038	0.964667	1.08133	0.995333	1.11867	1.20133	1.04	0.997333	1.08867
1.01333	1.03267	1.116	1.07667	1.066	1.14467	1.12133	1.10933	1.05733	1.10267	1.02267	1.03667	0.996667	1.068	1.10533	1.142	1.15933	1.088	1.07267	1.12533	1.14333	1.06133	1.07267	1.21067	1.19533	1.25733	1.32333	1.16333	1.132	1.15533	1.042	1.02733	0.999333	1.18867	0.987333	1.188	1.19733	1.026	1.11	1.11667	1.016	1.01467	1.026	0.991333	0.999333	1.26067	1.19467	1.02	1.05667	1.12467
0.993333	1.05467	1.10667	1.074	1.07733	1.14933	1.176	1.12333	1.05333	1.114	1.00467	1.00267	1.02067	1.09067	1.092	1.17467	1.106	1.17533	1.08667	1.174	1.114	1.06	1.05333	1.16133	1.168	1.19333	1.37267	1.15	1.134	1.14733	1.09467	1.04133	1.078	1.13933	0.960667	1.15267	1.19733	1.114	1.082	1.152	0.996	1.01533	0.984	0.978	0.991333	1.02667	1.20133	1.03267	1.03733	1.13467
1.012	1.026	1.096	1.064	1.08933	1.14333	1.14533	1.11667	1.06867	1.11667	1.02267	1.016	1.06	1.03333	1.036	1.16067	1.05267	1.20933	1.14733	1.17267	1.13067	1.04933	1.052	1.24867	1.17667	1.21867	1.28333	1.164	1.10867	1.198	1.05867	1.03733	1.02533	1.07867	1.068	1.134	1.204	1.09867	1.09933	1.08533	1.004	1.01133	0.946667	1.006	0.939333	1.17933	1.19133	0.99	1.09	1.08267
1.02533	1.02933	1.11467	1.06467	1.086	1.14	1.14933	1.12267	1.04867	1.106	1.1	1.026	1.06533	1.10667	1.04733	1.18067	1.10133	1.14667	1.094	1.11	1.13533	1.04667	1.05933	1.15267	1.11533	1.17733	1.34533	1.18267	1.09267	1.196	1.04733	1.06333	1.03933	1.11067	1.028	1.14267	1.20533	1.09067	1.098	1.09867	1.03067	1.03133	0.991333	1.03933	0.878667	1.10333	1.19133	0.954	1.096	1.07533
1.04733	1.036	1.10733	1.06867	1.08267	1.15067	1.15667	1.10933	1.06733	1.11867	1.15933	1.04467	1.026	1.226	1.036	1.18267	1.13867	1.06667	1.12467	1.08667	1.086	1.04467	1.06	1.18267	1.10467	1.22133	1.28933	1.094	1.104	1.11667	1.03533	1.04867	1.022	1.13533	1	1.15933	1.16533	1.08333	1.07267	1.124	0.964667	1.006	0.989333	1.01	0.977333	1.112	1.1	0.965333	1.08933	1.068
1.02933	1.038	1.13267	1.05467	1.06333	1.146	1.17333	1.096	1.05533	1.11933	1.09067	1.03867	1.006	1.09067	1.026	1.178	1.134	1.07733	1.11533	1.04933	1.11733	1.03133	1.04867	1.204	1.126	1.178	1.112	1.072	1.112	1.14333	1.09	1.04867	1.00533	1.12267	0.965333	1.18933	1.17	0.964667	1.06333	1.11933	1.00067	1.01867	1.02133	1.09333	1.064	1.10733	1.09733	1.01533	1.096	1.06133
1.038	1.02867	1.086	1.056	1.05067	1.13533	1.16067	1.11667	1.072	1.13	1.04133	1.05867	0.986667	0.966	1.04067	1.16333	1.15267	1.094	1.07867	1.05467	1.11133	1.032	1.052	1.284	1.11667	1.21267	1.19467	1.13	1.11933	1.134	1.042	1.028	1.01267	1.08067	0.928	1.18	1.21067	0.973333	1.06733	1.08133	0.986667	1.00867	1.04733	1.10933	0.917333	1.13667	1.09733	1.00267	1.06867	1.062
1.02667	1.01	1.122	1.066	1.06933	1.14	1.17333	1.09933	1.06067	1.094	1.01267	1.026	1.02	0.964667	1.05067	1.132	1.15	1.08133	1.05133	1.13533	1.12467	1.06	1.062	1.21933	1.06333	1.22267	1.28333	1.12	1.12467	1.1	1.05067	1.00867	1.02933	0.961333	0.952	1.18133	1.242	1.00533	1.06733	1.09533	0.978667	1.01667	1.04867	1.092	0.994	1.19533	1.11133	1.02267	1.03333	1.06867
1.04667	1.012	1.12267	1.07867	1.07333	1.154	1.13533	1.12667	1.064	1.07467	1.022	1.036	1.026	1.034	1.042	1.13467	1.168	1.13533	1.07533	1.138	1.09333	1.07667	1.06	1.224	1.1	1.232	1.326	1.08733	1.14	1.172	1.03533	1.00067	0.984667	1.08333	0.948667	1.17333	1.228	1.1	1.07067	1.136	0.994	1.02	0.973333	0.998667	1.04333	1.16933	1.168	1.112	1.04867	1.052
1.03133	1.00867	1.15133	1.03	1.07267	1.148	1.128	1.13867	1.04067	1.10067	1.032	1.026	1.034	1.034	1.01467	1.15733	1.156	1.092	1.06467	1.092	1.09067	1.06333	1.06533	1.23733	1.158	1.23	1.32733	1.154	1.068	1.14133	1.08067	1.02667	1.06267	1.046	1.00533	1.16667	1.20533	1.054	1.08067	1.134	1.02667	1.03133	0.994	1.13133	1.03667	1.11067	1.172	1.09333	1.106	1.10133
1.00733	1.00867	1.146	1.04533	1.054	1.11733	1.14867	1.104	1.072	1.08667	1.02533	1.02933	1.016	1.08	0.938	1.208	1.14533	1.08933	1.04533	1.03933	1.11667	1.066	1.06933	1.25533	1.04667	1.21267	1.158	1.12933	1.08533	1.142	1.024	1.04867	1.044	1.016	1.054	1.13333	1.22333	1.03333	1.08267	1.078	1.06467	1.01733	1.02267	1.186	0.928667	1.13467	1.16333	0.981333	1.056	1.116
1.02867	1.02733	1.146	1.06733	1.07	1.13867	1.14133	1.09733	1.076	1.07133	1.03	1.01933	1.01267	1.01733	0.896	1.15667	0.970667	1.07267	1.058	1.05067	1.10933	1.07333	1.06267	1.26933	1.104	1.18867	1.14067	1.09133	1.12333	1.14533	1.05667	1.04867	1.00667	1.11333	1.01067	1.148	1.176	1.04	1.07467	1.06267	1.05733	1.02067	1.01267	1.104	0.985333	1.17333	1.174	1.04	1.06933	1.09267
1.03067	1.02	1.13533	1.062	1.07933	1.13067	1.16533	1.11267	1.05933	1.09467	1.05467	1.01067	0.991333	0.944	0.916667	1.14133	1.026	0.992	1.06933	1.04133	1.07467	1.068	1.05467	1.20333	1.07733	1.16667	1.20733	1.17733	1.11533	1.154	1.022	1.02667	0.985333	1.078	1.00933	1.13867	1.14533	1.048	1.07333	1.028	1.00467	1.01733	1.044	1.11133	1.056	1.16133	1.16067	1.112	1.082	1.07333
1.024	1.01867	1.13133	1.066	1.07733	1.14467	1.154	1.14067	1.05467	1.086	0.990667	1.004	1.012	0.863333	0.946667	1.12733	1.04067	0.968667	1.07333	1.068	1.10067	1.04667	1.01333	1.29667	1.14467	1.2	1.24733	1.16133	1.104	1.14467	0.998667	1.014	0.984667	1.02733	1.05867	1.134	1.10267	1.04533	1.054	1.08133	1.03067	1.024	1.018	1.16133	1.03067	1.18333	1.20467	1.068	1.05333	1.09
1.03667	1.016	1.11867	1.068	1.09533	1.13667	1.152	1.13467	1.05133	1.08667	0.966	1.026	0.978	0.894	0.968667	1.11067	1.02133	1.016	1.03933	1.076	1.12733	1.07733	1.03733	1.26067	1.11533	1.254	1.264	1.15133	1.128	1.166	0.992667	1.012	0.994667	1.02467	0.989333	1.114	1.09933	0.998667	1.07467	1.06667	1.07067	1.03333	1.012	1.132	1.04533	1.182	1.19267	1.10467	1.07267	1.088
1.02133	1.02867	1.134	1.086	1.07267	1.152	1.13667	1.12867	1.048	1.11133	1.008	1.02	0.98	0.954	0.974	1.108	1.02933	1.00267	1.056	1.06933	1.09067	1.048	1.05067	1.23467	1.10267	1.23667	1.24933	1.14933	1.12867	1.13933	0.976	1.02067	0.972	1.08267	1.00533	1.15133	1.162	1.06267	1.074	1.08933	1.06533	1.018	1.00667	1.046	1.06333	1.21867	1.19733	1.08333	1.05867	1.11067
0.997333	1.00733	1.14733	1.05667	1.08133	1.15067	1.14667	1.10867	1.06333	1.09533	1.016	1.01	0.976667	0.993333	0.890667	1.13667	1.05667	1.04067	1.05533	1.02933	1.15733	1.04067	1.042	1.23867	1.08333	1.248	1.296	1.122	1.15	1.12933	1.018	1.026	1.02667	1.03067	1.01133	1.14333	1.19133	1.01533	1.064	1.08467	1.04067	1.03533	1.022	1.00133	1.002	1.01933	1.19867	1.03	1.076	1.10933
1.01067	1.00067	1.104	1.06133	1.084	1.13267	1.14267	1.09	1.05533	1.09067	1.00133	1.02333	0.950667	0.988667	0.889333	1.13533	1.10533	0.924667	1.018	1.02467	1.13667	1.05267	1.06333	1.20133	1.14733	1.22733	1.286	1.11333	1.08867	1.17133	1.03333	1.00667	1.01067	1.05	1.02267	1.12733	1.17067	1.04867	1.056	1.11533	1.09267	1.01733	1.004	0.996667	0.954	1.20133	1.18733	1.01733	1.06667	1.13467
1.00267	1.01533	1.14333	1.04	1.094	1.10933	1.138	1.11267	1.06733	1.09533	0.986667	1.022	0.965333	1.00733	0.885333	1.10467	1.13933	0.998667	1.05067	1.03733	1.10667	1.03333	1.04667	1.284	1.166	1.20133	1.25733	1.11867	1.116	1.14467	1.01	1.006	0.994	1.11667	0.993333	1.12933	1.17	1.03067	1.07533	1.10333	1.03	1.022	1.01067	1.08533	0.945333	0.995333	1.17733	0.992	1.042	1.11467
1.01067	1.012	1.11	1.04667	1.06867	1.11067	1.136	1.10133	1.084	1.09	0.956	1.03067	0.984667	1.004	0.9	1.10067	1.12667	0.994667	1.02733	1.05133	1.11467	1.026	1.05333	1.15933	1.08333	1.17467	1.25533	1.10867	1.112	1.142	1.02133	1.012	0.992	1.17667	1.04067	1.12733	1.15133	0.978	1.07867	1.044	0.982	1.00933	0.998	1.104	0.890667	1.22267	1.19667	1.01933	1.06867	1.09267
1.02333	1.02533	1.134	1.066	1.078	1.13	1.15933	1.10533	1.09067	1.10533	0.945333	1.012	0.990667	0.964667	0.937333	1.10733	1.124	1.00133	1.02467	1.06467	1.108	1.03933	1.04133	1.16333	1.114	1.174	1.27067	1.156	1.10467	1.16	1.018	1.02867	1.02333	1.136	1.00733	1.12	1.172	0.944	1.07733	1.056	0.956667	1.038	1.01867	1.07133	1.02933	1.08	1.14933	1.02	1.10067	1.086
1.008	1.01667	1.112	1.03933	1.084	1.11933	1.13933	1.08267	1.09133	1.05267	0.920667	1.00467	1.00133	0.954	0.917333	1.11067	1.14867	0.977333	1.01667	1.05733	1.11333	1.026	1.01133	1.26467	1.13867	1.19	1.23667	1.19267	1.12733	1.16933	1.02133	1.014	1.00467	1.128	0.978667	1.14133	1.16	0.965333	1.072	1.08	0.992	1.01333	1.018	1.14933	1.08667	1.10933	1.212	1.02667	1.05933	1.048
0.991333	1.00667	1.12067	1.04067	1.094	1.11467	1.16467	1.09867	1.07467	1.07267	0.945333	1.006	0.961333	0.944	0.924667	1.094	1.15133	0.994667	1.02133	1.06467	1.09333	1.052	1.02	1.354	1.11667	1.22667	1.19533	1.17267	1.11267	1.15533	1.018	1.026	1.03	1.13867	1.02133	1.14467	1.14467	1.004	1.072	1.11333	1.03533	1.014	1.012	1.07933	1.04867	1.14867	1.184	1.052	1.042	1.05733
1.00467	1.04267	1.11333	1.07	1.09867	1.106	1.16067	1.10867	1.07533	1.09333	0.947333	1.01067	0.954	0.996667	0.938667	1.12733	1.16867	1.02133	1.03533	1.04267	1.08067	1.03867	1.05333	1.38067	1.09667	1.22867	1.21467	1.178	1.11067	1.11067	1.03467	1.032	0.998667	1.00733	1.004	1.16667	1.17	1.01533	1.07867	1.124	1.064	1.028	1.01733	1.04	1.02867	1.16933	1.174	1.08133	1.09067	1.08133
1.01867	1.01	1.14	1.046	1.082	1.114	1.13467	1.12667	1.07467	1.09067	0.97	1.004	0.978	0.985333	0.95	1.09067	1.15333	1.052	1.03	1.03133	1.11133	1.04733	1.102	1.24333	1.098	1.23	1.21733	1.15	1.10267	1.126	1.058	1.03067	0.996	1.07133	1.02133	1.17533	1.182	0.947333	1.086	1.084	1.068	1.03067	0.936667	0.981333	1.00133	1.138	1.18733	1.056	1.044	1.12333
1.01733	1.006	1.11667	1.05733	1.08333	1.12533	1.13733	1.12533	1.07133	1.10933	0.984	1.00333	1.00133	0.968667	0.936667	1.09467	1.12	0.999333	1.02533	1.05533	1.136	1.03733	1.08467	1.17867	1.11267	1.21133	1.26467	1.05467	1.08867	1.15867	1.05867	1.02333	1.02	1.05067	0.999333	1.19133	1.20133	0.904667	1.06867	1.11267	1.072	1.04533	0.973333	1.01267	0.972667	1.10867	1.19733	0.984	1.028	1.128
1.04067	1.02867	1.13267	1.02533	1.11667	1.11333	1.144	1.12933	1.08333	1.08867	0.943333	0.996	0.98	1.02467	0.927333	1.08267	1.14933	0.950667	1.052	1.04867	1.18667	1.042	1.04867	1.11333	1.21067	1.18667	1.272	1.036	1.08467	1.17467	1.08133	1.03667	1.00533	1.10667	1.018	1.19867	1.208	0.955333	1.07067	1.11533	1.01933	1.034	0.988667	1.012	0.9	1.092	1.198	0.955333	1.02333	1.11533
1.00533	1.03067	1.11667	1.06267	1.07733	1.11333	1.152	1.09867	1.06533	1.084	0.969333	1.01333	0.983333	1.08533	0.92	1.09533	1.124	0.998667	1.05533	1.06333	1.15667	1.118	1.046	1.15533	1.23333	1.18133	1.28133	1.08467	1.08867	1.154	1.08	1.048	1.072	1.07267	1.006	1.15	1.19267	1.03	1.05933	1.10467	0.997333	1.02667	0.984667	1.04867	0.949333	1.10333	1.21933	0.916667	1.058	1.05933
1.026	1.03667	1.132	1.04	1.08267	1.12	1.11333	1.11267	1.06667	1.07067	0.969333	1.008	0.987333	1.06667	0.944667	1.096	1.14667	1.028	1.02867	1.04733	1.14067	1.10333	1.04533	1.142	1.11867	1.22	1.274	1.10667	1.09667	1.15733	0.976667	1.05267	1.048	1.006	0.984667	1.15133	1.18467	1.07067	1.07733	1.05	0.975333	1.018	0.995333	1.06267	1.01067	1.09133	1.21333	1.002	1.05533	1.04333
1.042	1.026	1.12933	1.06867	1.07933	1.11667	1.116	1.11	1.05067	1.07333	0.975333	1.01733	0.987333	1.01933	0.944	1.09867	1.16533	1.01867	1.042	1.04867	1.08333	1.06067	1.02733	1.126	1.074	1.18733	1.22933	1.146	1.09667	1.088	0.995333	1.04533	1.002	1.044	1.01333	1.13867	1.18267	1.06133	1.02733	1.09733	0.944	1.01467	0.972667	1.032	0.966667	1.16733	1.16	1.05467	1.06133	1.032
1.014	1.022	1.12867	1.06467	1.08	1.11	1.15533	1.10133	1.056	1.086	0.974667	1.03933	0.984667	1.014	0.940667	1.09267	1.15333	1.04	1.03867	1.09133	1.03467	1.064	1.01733	1.15267	1.014	1.196	1.19867	1.12333	1.11333	1.128	1.02467	1.038	0.990667	1.09733	0.959333	1.13467	1.17533	1.07733	1.03733	1.086	0.974667	1.03	1.016	1.03	1.00733	1.118	1.204	1.09133	1.08333	1.05467
1.00533	1.02	1.124	1.06733	1.072	1.10867	1.12133	1.10933	1.07933	1.08067	0.979333	1.01533	0.98	0.953333	0.958667	1.094	1.152	1.02533	1.05133	1.11133	1.04333	1.03067	1.022	1.17333	1.064	1.194	1.12333	1.08867	1.12533	1.14	1.014	1.03933	0.999333	1.10267	1.04867	1.13533	1.16333	1.056	1.054	1.08	0.984667	1.02133	1.02	1.04467	0.931333	1.14667	1.20867	1.02867	1.09	1.082
1.03067	1.01933	1.13067	1.054	1.094	1.128	1.162	1.11067	1.04533	1.06467	0.996667	1.002	0.983333	1.012	0.993333	1.09333	1.188	1.032	1.05467	1.10933	1.05267	1.06267	1.02933	1.29467	1.05	1.194	1.20133	1.152	1.09533	1.10733	1.00467	1.03667	1.01867	1.05667	0.997333	1.11733	1.176	1.03267	1.076	1.078	1.04067	1.01	1.026	1.10867	1.01867	1.13867	1.19667	1.026	1.06	1.1
1.03267	1.032	1.11667	1.06733	1.10867	1.11333	1.16467	1.1	1.106	1.06467	1.01267	0.994	0.982667	1.004	0.961333	1.10333	1.17467	1.02267	1.068	1.072	1.09	1.03267	1.04133	1.31	1.05267	1.19667	1.25133	1.2	1.11733	1.10133	1.02733	1.04067	0.999333	1.18533	0.997333	1.12667	1.14867	1.028	1.09267	1.06	0.996667	1.00067	1.02267	1.062	0.911333	1.14533	1.19667	0.948	1.088	1.08733
1.00867	1.02867	1.12867	1.08067	1.10467	1.13267	1.12733	1.10133	1.09	1.066	1.044	1.01667	1	1.00733	0.989333	1.096	1.20067	1.03	1.08067	1.046	1.068	1.07267	1.05533	1.31333	1.04867	1.25533	1.24	1.14067	1.116	1.14867	1.026	1.01933	1.00933	1.074	0.950667	1.11867	1.168	1.03067	1.07067	1.07533	1.022	1.022	0.977333	1.03933	0.976667	1.146	1.18067	1.03467	1.084	1.058
1.01733	1.01267	1.11933	1.08533	1.10133	1.14267	1.12533	1.102	1.09267	1.068	1.01333	1.02733	1.014	0.978	0.946	1.10267	1.17867	1.02133	1.05467	1.038	1.09	1.06533	1.04	1.19	1.064	1.24467	1.30067	1.152	1.09867	1.13333	1.052	1.02333	0.988667	1.08533	0.919333	1.13333	1.176	1.06267	1.07533	1.088	1.00867	1.04933	0.972667	1.08533	0.978	1.142	1.212	1.07933	1.06067	1.07533
1.01933	1.00733	1.13867	1.06	1.08	1.12533	1.16533	1.08533	1.068	1.068	1.012	1.02467	0.976667	0.988	0.965333	1.112	1.18333	0.987333	1.048	1.06933	1.08533	1.04133	1.05733	1.35067	1.12533	1.25733	1.34133	1.16067	1.09667	1.144	1.058	1.01933	0.992	0.995333	0.879333	1.10533	1.148	1.05933	1.08267	1.11533	1.04933	1.032	0.999333	1.10267	0.964	1.13667	1.19533	1.034	1.03	1.09467
1.02333	1.028	1.11933	1.08067	1.1	1.10867	1.17133	1.11867	1.096	1.08067	0.978667	1.01	0.994	0.919333	0.953333	1.11533	1.19667	1.01267	1.03533	1.04333	1.17733	1.05667	1.094	1.236	1.14933	1.18467	1.28267	1.196	1.11667	1.14	1.00133	1.012	0.993333	0.852667	0.909333	1.20733	1.18067	1.044	1.06667	1.092	1.04933	1.01867	1.02333	1.08067	0.984667	1.17067	1.19067	1.024	1.07067	1.106
1.024	1.028	1.12067	1.08933	1.088	1.11467	1.14867	1.09933	1.06667	1.064	0.956667	1.01667	1.00867	0.857333	0.955333	1.13533	1.19	1.03467	1.05333	1.08467	1.16	1.044	1.05267	1.41467	1.166	1.22733	1.24533	1.19333	1.134	1.11533	1.02733	1.01733	1.01333	0.977333	0.954	1.204	1.16533	0.948667	1.09133	1.09133	0.996667	1.01133	1.038	1.15067	0.981333	1.16133	1.18	1.044	1.10067	1.036
1.02667	1.04267	1.134	1.108	1.11067	1.11133	1.146	1.102	1.058	1.06933	0.97	1.01333	1.00733	0.866667	0.959333	1.09467	1.17733	1.01467	1.068	1.05267	1.11067	1.02867	1.04667	1.328	1.18733	1.278	1.182	1.182	1.13467	1.22867	1.02133	1.024	1.00333	1.038	0.878	1.162	1.16733	1.044	1.06467	1.09067	1.046	1.02733	1.016	1.18	0.988	1.12333	1.18867	1.06733	1.08667	1.04933
1.01267	1.00733	1.126	1.08333	1.07067	1.108	1.17	1.098	1.07533	1.05733	0.986	1.024	0.987333	0.911333	0.838	1.11067	1.198	1.004	1.05533	1.04467	1.09333	1.03467	1.10933	1.17733	1.09267	1.28333	1.22867	1.15933	1.10533	1.18467	1.032	0.996667	1.008	0.940667	0.920667	1.146	1.15867	1.03467	1.03867	1.084	1.00733	1.01667	1.012	1.12133	0.990667	1.14467	1.18333	1.12	1.08867	1.088
1.008	1.01867	1.13267	1.084	1.08933	1.10933	1.128	1.10133	1.06533	1.06733	0.984667	1.02267	0.997333	0.883333	0.93	1.10733	1.17933	0.967333	1.06667	1.04333	1.13467	1.05133	1.10267	1.16533	1.09333	1.188	1.23933	1.09133	1.10733	1.16933	1.00867	1.018	1.03267	0.931333	0.946667	1.11667	1.148	0.954	1.038	1.08667	1.02533	1.046	1.01933	1.03333	0.985333	1.18	1.17333	1.056	1.05667	1.14133
1.01467	1.018	1.132	1.058	1.08733	1.122	1.126	1.104	1.08733	1.06133	0.974	1.002	1.00467	0.892667	0.913333	1.10333	1.196	0.955333	1.03333	1.024	1.21	1.09933	1.03667	1.20533	1.27667	1.19067	1.30467	1.06533	1.11	1.22533	0.992667	1.01067	0.967333	0.924	0.942667	1.072	1.15133	0.996	1.02867	1.07933	1.07133	1.02267	0.982667	1.05867	1.124	1.15333	1.208	1.028	1.01533	1.15467
1.03333	1.012	1.112	1.06067	1.07733	1.11333	1.14133	1.09733	1.07333	1.05867	0.940667	1.00733	0.915333	1.28667	0.825333	1.098	1.188	0.978	1.012	1.03333	1.14467	1.10133	1.052	1.212	1.222	1.194	1.32467	1.09067	1.10267	1.172	0.974	1.00333	1.00467	1.03733	0.938667	1.10133	1.13	1.06333	1.01733	1.086	1.05067	1.02	0.982	1.042	1.10533	1.13067	1.044	1.03533	1.062	1.124
1.032	1.01667	1.134	1.072	1.08	1.12933	1.11133	1.11667	1.054	1.06667	0.957333	1.00267	0.916667	0.881333	0.812	1.07267	1.17467	0.982667	0.94	0.992	1.08933	1.04667	1.02467	1.13067	1.05467	1.18933	1.28133	1.124	1.10733	1.15667	0.972667	1.01333	0.982	1.07267	1.012	1.12133	1.126	1.062	0.996	1.05867	1.04	1.04867	1.06667	1.14667	1.06733	1.08733	1.13333	1.004	1.07333	1.12
1.01	1.02133	1.10067	1.04333	1.06133	1.12933	1.10533	1.11667	1.084	1.07067	0.932667	0.986667	0.978	0.936667	0.842	1.06	1.18533	0.93	0.976	0.991333	1.10333	1.04667	0.996	1.08133	1.06133	1.18667	1.27533	1.13533	1.12	1.11667	0.995333	0.998667	0.924	1.058	1.002	1.03067	1.14467	0.974	1.04667	1.07	1.05733	1.04933	1.066	1.11533	0.951333	1.19	1.02533	1.03067	1.06333	1.13333
1.01667	1.01733	1.152	1.056	1.08533	1.14	1.14533	1.14867	1.05467	1.05867	0.907333	1.004	0.978667	0.914	0.880667	0.966667	1.156	0.920667	0.974	1	1.084	1.03867	0.999333	1.18533	1.11333	1.18333	1.24067	1.12467	1.118	1.13267	0.88	1.00333	0.97	1.07067	1.02333	1.02867	1.13	0.972667	1.05333	1.03	1.02067	1.03933	1.04933	1.09333	1.00067	1.21867	1.01933	1.07067	1.07467	1.05933
1.00467	1.01667	1.08267	1.074	1.10333	1.13	1.16667	1.12933	1.05267	1.04867	0.85	1.00333	0.926667	0.974667	0.808667	1.01733	1.15067	0.922667	1.01	0.994667	1.094	1.036	1.00733	1.35733	1.08733	1.21467	1.02933	1.184	1.10533	1.13267	0.88	0.988	0.957333	1.07067	1.03467	1.11133	1.14467	1.03867	1.04467	1.02733	1.00267	1.04267	1.01267	1.134	1.04933	1.16333	1.09933	1.10733	1.08667	1.06067
1.00867	1.01533	1.01	1.06933	1.074	1.13	1.15467	1.13333	1.07333	1.06467	0.880667	0.988667	0.906	0.957333	0.84	1.04667	1.108	0.948667	1.028	1.008	1.05	1.11867	1.06867	1.378	1.03133	1.29067	1.21067	1.174	1.15333	1.116	0.995333	1.00467	0.955333	1.10933	1.036	1.11467	1.146	1.07133	1.04667	1.02733	1.04133	1.012	1.008	1.222	1.00067	1.174	1.16867	1.01867	1.11	1.09067
1.04467	1.02533	1.09333	1.062	1.088	1.13267	1.16333	1.11333	1.07733	1.072	0.897333	1.01067	0.931333	0.927333	0.886	1.034	1.11933	0.928	1.00667	1.004	1.07067	1.06667	1.09933	1.27	1.074	1.25733	1.22533	1.13933	1.11533	1.06733	0.972	1.03133	0.989333	1.10133	1.02733	1.13533	1.13133	1.08933	1.052	1.05867	1.034	1.022	1.042	1.168	1.048	1.14867	1.17933	1.096	1.096	1.14
1.03267	1.01533	1.09867	1.08267	1.06867	1.12667	1.16667	1.10467	1.08267	1.08467	0.902667	1.004	0.936667	0.999333	0.872	1.042	1.06	0.948667	1.03133	1.02067	1.08667	1.04133	1.12867	1.32733	1.108	1.23533	1.29067	1.158	1.132	1.11133	1.01133	0.998667	0.994	1.11933	1.05133	1.122	1.12133	1.06933	1.062	1.07067	1.05867	1.03	1.00667	1.13467	1.12067	1.202	1.17267	1.10533	1.06267	1.12733
1.02333	0.997333	1.12867	1.08667	1.09733	1.13	1.148	1.10933	1.07	1.08267	0.871333	0.996	0.978	1.108	0.893333	1.05933	1.11667	0.962	1.022	1.00733	1.128	1.02933	1.018	1.22933	1.216	1.21933	1.222	1.22	1.11267	1.168	1.01267	0.989333	1.032	1.10133	1.026	1.128	1.15933	1.00267	1.08867	1.082	1.04	1.036	1.02867	1.03	1.12733	1.178	1.192	1.08	1.07867	1.07533
1.00333	1.02	1.116	1.09867	1.07867	1.11467	1.17	1.12	1.06	1.07067	0.938667	0.998667	0.978	1.44533	0.917333	1.08	1.148	0.965333	1.02467	1.06	1.15333	1.07	1.07	1.344	1.174	1.21467	1.25067	1.17	1.13467	1.25267	1.03467	1.034	0.999333	1.12	1.03067	1.12467	1.16	0.971333	1.08133	1.09067	1.07933	1.04533	0.981333	1.03133	1.058	1.11733	1.18	1.09067	1.108	1.15333
1.01267	1.02267	1.12067	1.092	1.07933	1.122	1.15533	1.11933	1.07467	1.07533	0.972	0.996667	0.96	0.976667	0.899333	1.084	1.092	0.992	1.02267	1.06267	1.17	1.09733	1.042	1.264	1.16667	1.22867	1.286	1.16333	1.09933	1.21867	1.05667	1.06867	1.014	1.05067	0.939333	1.12733	1.16533	0.944667	1.07067	1.10467	1.08067	1.01933	0.972667	1.11333	0.924	1.11867	1.17	1.06933	1.08733	1.126
1.028	1.02733	1.122	1.094	1.052	1.12533	1.15533	1.12867	1.064	1.09333	0.950667	0.984	0.942	0.981333	0.912	1.08667	1.076	0.94	1.05067	1.098	1.19	1.102	1.082	1.26	1.122	1.22733	1.28067	1.176	1.09733	1.17533	1.02333	1.044	1.008	1.086	0.928	1.15267	1.15733	0.989333	1.05067	1.11667	1.09733	1.02	1.07533	1.18267	0.952	1.16467	1.2	1.022	1.09067	1.104
1.02533	1.02133	1.12133	1.078	1.07467	1.13333	1.17067	1.11733	1.06533	1.07267	0.959333	0.979333	0.964667	1.028	0.92	1.068	1.13133	0.981333	1.04333	1.08133	1.16	1.056	1.068	1.218	1.13933	1.22467	1.292	1.154	1.104	1.10333	1.05667	1.03	1.016	0.974667	1.03133	1.17467	1.16933	1.03067	1.062	1.09067	1.026	1.014	1.026	1.09333	0.969333	1.18733	1.19733	1.02067	1.088	1.04
1.03067	1.02733	1.13667	1.04667	1.06733	1.12467	1.16533	1.12	1.07067	1.07933	0.952667	0.978667	0.988667	1.05933	0.958667	1.09467	1.16933	1.05533	1.07933	1.11	1.13533	1.05267	1.048	1.32	1.182	1.24867	1.29067	1.114	1.12867	1.11733	1.06733	1.02267	1.03267	1.01333	0.959333	1.156	1.18733	1.07467	1.07333	1.116	0.986	1.01	1.01467	1.01133	1.10467	1.17133	1.17133	1.08333	1.05867	1.034
1.03267	1.03133	1.12333	1.05067	1.07067	1.124	1.15267	1.13467	1.05267	1.068	0.964	0.987333	0.996	0.986	0.942667	1.13533	1.19333	1.112	1.07333	1.08333	1.104	1.056	1.06133	1.25933	1.11733	1.232	1.30667	1.15933	1.144	1.19533	1.03733	1.02333	1.01533	1.16267	0.895333	1.16267	1.17933	1.06667	1.074	1.10267	1.00667	1.016	0.942	1.04333	1.00133	1.20467	1.182	1.07533	1.07533	1.166
1.02467	1.028	1.104	1.03333	1.07867	1.12133	1.17867	1.13733	1.07267	1.07133	1.014	0.988	0.975333	1.048	0.968	1.12533	1.198	1.05067	1.04533	1.046	1.106	1.046	1.062	1.23467	1.13467	1.204	1.24467	1.18133	1.15067	1.14933	1.044	1.022	1.01933	1.056	0.919333	1.17667	1.18467	1.00733	1.06133	1.106	1.08467	1.04267	1.002	1.14867	0.964667	1.07933	1.17	1.04467	1.06267	1.082
1.02667	1.022	1.128	1.03533	1.074	1.13133	1.15	1.12933	1.074	1.09333	1.02467	1.01067	1.02867	1.11667	0.966	1.142	1.24067	1.022	1.06533	1.05267	1.11733	1.052	1.08133	1.33933	1.08933	1.26533	1.19733	1.09867	1.152	1.18933	1.03867	1.00267	1.008	0.946	1.01733	1.12	1.19	0.958	1.07467	1.108	1.04933	1.03933	1.04133	1.18533	0.936667	1.17	1.16933	0.982667	1.09533	1.132
1.014	1.01533	1.13867	1.05667	1.10867	1.12133	1.16867	1.12267	1.07	1.09333	1.046	1.00267	1.05133	1.17533	0.974667	1.08067	1.23867	1.02067	1.04867	1.07133	1.138	1.06333	1.08267	1.26533	1.15733	1.23	1.21867	1.20333	1.11667	1.16533	0.996	1.00333	0.994667	1.058	0.975333	1.10133	1.19	1.03	1.06133	1.054	1.028	1.04067	1.05333	1.154	1.03733	1.15267	1.206	1.06667	1.06867	1.05067
1.014	1.02667	1.11333	1.056	1.04733	1.13133	1.16333	1.11667	1.07867	1.07467	0.974	0.996	0.986667	1.25067	0.97	1.096	1.238	1.03267	1.044	1.088	1.11667	1.07533	1.14467	1.38667	1.14	1.268	1.23467	1.22933	1.134	1.16533	0.959333	1.002	0.997333	1.13667	0.969333	1.11867	1.184	1.06067	1.03267	1.076	0.996	1.02733	1.01533	1.126	1.07133	1.138	1.22667	1.106	1.07267	1.03733
1.03333	1.006	1.114	1.064	1.08533	1.12933	1.16267	1.11667	1.054	1.08467	0.963333	0.998667	0.963333	1.09733	0.948667	1.09933	1.222	1.036	1.04133	1.07267	1.14867	1.08133	0.953333	1.356	1.20333	1.23133	1.27733	1.21867	1.13667	1.15867	1.00267	1.01667	1.01067	1.03067	0.968	1.13933	1.198	1.02867	1.03733	1.066	1.02933	1.03067	1.00733	1.07467	1.092	1.17267	1.194	1.08867	1.054	1.058
1.02533	1.02267	1.12933	1.05933	1.082	1.13467	1.15133	1.118	1.064	1.08333	0.996	0.993333	0.982667	1.07067	0.961333	1.11467	1.228	1.092	1.05267	1.08133	1.168	1.07	1.04933	1.36	1.102	1.25467	1.27333	1.212	1.10867	1.14267	1.02133	1.00667	0.993333	1.024	0.982	1.10067	1.21333	1.03467	1.08867	1.06733	1.10267	1.02933	1.022	1.14333	1.028	1.35267	1.17067	1.05933	1.07667	1.18867
1.038	1.02067	1.13933	1.058	1.058	1.13867	1.15933	1.11667	1.07333	1.08933	0.982667	1	0.982	1.16533	1.01067	1.12867	1.228	1.086	1.07333	1.13133	1.15067	1.04467	1.07333	1.3	1.16533	1.24533	1.28267	1.11133	1.1	1.224	1.01333	1.016	0.984667	1.01667	1.00733	1.12333	1.19	1.052	1.07733	1.07467	1.09467	1.04467	1.03333	1.158	0.930667	0.995333	1.15267	0.996	NaN	1.228
1.016	1.02467	1.13133	1.05067	1.04733	1.14933	1.16	1.09933	1.06933	1.08533	0.986667	1.014	1.01667	1.17133	1.056	1.16267	1.228	1.12	1.056	1.17333	1.17667	1.054	1.10733	1.18133	1.23933	1.24133	1.29133	1.15133	1.10667	1.188	0.988667	1.03867	0.994	1.04	1.022	1.15667	1.17533	1.09667	1.06	1.096	1.02067	1.04467	1.006	1.14	1.06867	1.15	1.17533	1.08533	NaN	1.148
1.03667	1.02933	1.11933	1.062	1.07333	1.14133	1.15733	1.12733	1.062	1.06067	1.05867	1.01867	1.02933	1.06467	1.03333	1.216	1.164	1.108	1.05933	1.10467	1.16133	1.06533	1.056	1.24067	1.202	1.226	1.298	1.176	1.11467	1.17733	1.00733	1.02067	1.00267	1.16533	1.032	1.15467	1.172	1.10267	1.06933	1.082	0.99	1.044	0.98	1.002	1.05667	1.31867	1.178	1.11733	NaN	1.042
1.026	1.00267	1.12933	1.07267	1.03333	1.11733	1.14333	1.14133	1.058	1.092	1.05867	1.04933	1.05333	0.996	0.98	1.20133	1.17733	1.056	1.07467	1.06733	1.16067	1.07667	1.03933	1.272	1.23133	1.22733	1.25933	1.16067	1.124	1.17267	1.02133	1.01267	1.00533	1.14133	0.996	1.156	1.174	1.06133	1.092	1.07267	1.04267	1.02133	1.00667	0.992667	1.08267	1.07933	1.184	1.04067	NaN	1.06933
1.01067	1.02867	1.12133	1.08733	1.032	1.13067	1.16733	1.142	1.07267	1.09	1.086	1.08467	1.034	0.990667	1.06067	1.15333	1.13867	1.12267	1.07333	1.076	1.14	1.07133	1.06067	1.35533	1.096	1.27533	1.31	1.21467	1.13133	1.158	0.985333	1.06533	1.00333	1.06133	0.976667	1.104	1.182	1.12667	1.072	1.08667	1.05467	1.03867	1.044	1.11333	1.04	1.13133	1.20267	0.992667	NaN	1.128
1.014	1.038	1.14467	1.08333	1.08267	1.13667	1.17667	1.12133	1.04667	1.07733	1.05933	1.05667	1.01733	0.979333	1.02267	1.13867	1.15733	1.07933	1.086	1.064	1.102	1.056	1.07733	1.26733	1.066	1.25	1.27867	1.14133	1.138	1.14467	0.98	1.09067	0.993333	1	0.948667	1.08533	1.18733	1.12733	1.07733	1.07867	1.05533	1.022	0.990667	1.012	0.978667	1.234	1.16	1.026	NaN	1.11933
1.03133	1.03933	1.118	1.086	1.05533	1.13733	1.17533	1.12333	1.05667	1.11667	1.04867	1.03867	1.00333	1.08067	1.02267	1.14933	1.16733	1.09467	1.094	1.178	1.142	1.07733	1.07267	1.178	1.11533	1.22067	1.30067	1.15267	1.114	1.14533	0.996667	1.036	1.01	0.976667	0.97	1.14733	1.15333	1.05	1.054	1.10267	1.01733	1.05	0.983333	0.962	0.975333	1.12767	1.16333	1.06467	NaN	1.03733
0.996667	1.022	1.12267	1.05933	1.04867	1.13467	1.19467	1.106	1.05867	1.12067	1.06133	1.036	1.04133	1.06133	1.05	1.17467	1.192	1.06133	1.07067	1.13467	1.10533	1.11667	1.04533	1.24	1.12867	1.206	1.29133	1.19133	1.12	1.136	1.07067	0.998	0.999333	0.99	0.959333	1.182	1.17267	1.01667	1.07267	1.12933	0.984667	1.02	0.980667	1.05733	1.02333	1.12767	1.18067	1.028	NaN	1.02467
1.022	1.03	1.14733	1.04333	1.078	1.13267	1.21	1.124	1.06067	1.07533	1.05133	1.03667	1.018	1.03	1.032	1.15267	1.21467	1.07267	1.06333	1.05333	1.186	1.09267	1.04867	1.384	1.21133	1.244	1.20667	1.16333	1.12667	1.17067	1.08533	0.995333	1.02467	0.98	0.968667	1.15533	1.192	1.03	1.09933	1.08067	1.03733	1.04067	0.989333	1.10267	0.908667	1.15	1.15933	0.978	NaN	1.116
1.026	1.028	1.12667	1.056	1.05533	1.13133	1.14133	1.12	1.068	1.1	1.04133	1.02667	1.01933	0.965333	0.961333	1.16533	1.14467	0.985333	1.06933	1.06933	1.084	1.07	1.09	1.37067	1.07733	1.26667	1.24667	1.17533	1.128	1.13667	1.03467	0.99	1.042	0.988	0.980667	1.12933	1.20267	1.022	1.092	1.04867	0.999333	1.022	1.00867	1.13533	0.938667	1.02733	1.18933	1.03533	NaN	1.07867
1.038	1.02867	1.12933	1.05467	1.05733	1.12267	1.174	1.13133	1.05	1.09067	1.03333	1.01267	1.02133	1.03	0.969333	1.15267	1.15333	0.998	1.05867	1.04133	1.10467	1.07067	1.07667	1.264	1.16867	1.248	1.26933	1.20933	1.15667	1.21133	0.989333	1.02067	0.982667	1.058	0.961333	1.11733	1.194	1.02133	1.07	1.08067	0.983333	1.03533	1.00267	1.08733	1.03533	1.29467	1.15533	1.08133	NaN	1.054
1.02533	1.02867	1.124	1.06267	1.05133	1.13067	1.19267	1.128	1.06733	1.078	1.006	1.02933	0.999333	1.054	0.974667	1.14667	1.13067	1.026	1.054	1.07	1.10933	1.06867	1.05867	1.33733	1.112	1.23467	1.31733	1.21733	1.16867	1.228	0.995333	1.01267	1.016	1.052	0.974667	1.12267	1.186	1.05533	1.04333	1.05133	0.996667	1.05733	1.00867	1.05667	1.00533	0.990667	1.184	1.06333	NaN	1.082
1.03933	1.032	1.118	1.07333	1.04867	1.13467	1.19133	1.11067	1.06667	1.09133	0.998667	0.996	0.994	0.974667	1.04467	1.146	1.11733	1.10667	1.05533	1.08667	1.20133	1.058	1.074	1.43067	1.116	1.24267	1.28733	1.22667	1.154	1.19067	0.983333	1.01933	1.12133	1.06467	0.971333	1.09667	1.10933	1.08733	1.00067	1.06133	1.05	1.04933	0.997333	1.00133	0.96	1.25267	1.16067	1.00533	NaN	1.10867
1.03	1.04133	1.13533	1.06133	1.07067	1.138	1.176	1.12467	1.07733	1.05533	1.012	1.05133	0.999333	0.877333	0.886667	1.138	1.11867	1.10267	1.044	1.05667	1.15933	1.062	1.07067	1.34733	1.21133	1.28467	1.23333	1.18933	1.13133	1.21667	0.986	1.02	0.9	1.05	0.972667	1.11867	0.987333	1.03333	1.04467	1.05867	1.06067	1.044	1.004	1.00267	0.982	1.10467	1.16333	0.986	NaN	1.07
1.02067	1.02467	1.14133	1.094	1.04133	1.14	1.198	1.13133	1.05667	1.09133	1.02133	1.03933	0.998	0.971333	0.930667	1.104	1.13467	1.05933	1.05867	1.02867	1.17867	1.06467	1.08467	1.34267	1.25467	1.26667	1.24	1.20333	1.13067	1.188	0.988667	1.01067	0.984	1.076	1.01467	1.13867	1.06467	0.970667	1.04867	1.09533	1.004	1.04133	0.980667	0.992	1.02067	1.02467	1.148	1.03333	NaN	1.076
1.04867	1.04533	1.132	1.06867	1.062	1.13933	1.19467	1.136	1.06267	1.10067	1.002	1.02	0.976	1.00067	0.972667	1.092	1.168	1.052	1.04667	1.07267	1.16333	1.08533	1.08067	1.31	1.17267	1.288	1.33067	1.21333	1.10333	1.136	0.985333	1.02267	0.936	1.108	0.995333	1.128	1.168	0.992	1.03467	1.06467	1.00267	1.03133	1.008	0.943333	0.979333	1.14333	1.12867	0.98	NaN	1.09667
1.02133	1.02733	1.138	1.08933	1.05267	1.13333	1.20067	1.14333	1.07267	1.09867	0.984	1.026	0.990667	1.012	0.979333	1.08533	1.158	1.074	1.03533	1.13467	1.19733	1.062	1.07667	1.33267	1.188	1.27533	1.23667	1.19333	1.112	1.214	1.02867	1.018	0.999333	1.03	0.991333	1.13133	1.158	1.02667	1.03267	1.06067	0.986667	1.02933	1.00667	0.986667	0.912667	0.997333	1.12133	0.986	NaN	1.07867
1.046	1.02067	1.11733	1.074	1.09467	1.22933	1.178	1.128	1.06067	1.09867	0.975333	1.00667	0.987333	0.966667	0.98	1.09867	1.032	0.986667	1.054	1.08867	1.19333	1.05	1.07733	1.28467	1.30533	1.27133	1.29133	1.18933	1.13	1.15267	1.024	1.018	0.991333	1.13	1.01133	1.112	1.14067	1.03667	1.04133	1.08	0.988	1.02	1.00667	1.07733	0.939333	1.09067	1.11333	1.00533	NaN	1.06
1.01933	1.06067	1.126	1.10067	1.11333	1.04	1.18733	1.12467	1.04467	1.11267	0.984667	1.00667	0.974	0.987333	0.904667	1.08867	1.128	0.94	1.05333	1.00333	1.14933	1.07067	1.09667	1.32133	1.196	1.252	1.29	1.232	1.15667	1.18333	0.99	1.018	0.986	1.058	0.996	1.14467	1.16933	1.08133	1.06733	1.09667	0.976	1.02933	1.012	1.09267	0.906	1.17733	1.11933	1.034	NaN	1.07533
1.012	1.04467	1.15	1.07933	1.05	1.13667	1.17733	1.14467	1.05667	1.12	0.991333	0.998667	0.984667	1.03933	0.9	1.12267	1.16067	0.955333	1.076	1.01467	1.13533	1.05267	1.076	1.31133	1.16733	1.26067	1.292	1.15467	1.134	1.18	1.01067	1.00067	1.02733	1.16667	1.01667	1.15867	1.18467	0.979333	1.08333	1.10467	1.018	1.02	0.990667	1.154	0.963333	1.046	1.13933	0.961333	NaN	1.05133
1.00067	1.01133	1.12267	1.07	1.06333	1.14067	1.18133	1.10667	1.052	1.09533	0.952	1.01733	0.951333	1.08467	0.876	1.24467	1.20333	0.966667	1.04267	1.06333	1.18267	1.05933	1.08733	1.22333	1.146	1.20533	1.29067	1.13267	1.15533	1.19733	1.01667	1.028	1.016	1.20267	1.14533	1.13933	1.16267	1.03867	1.06333	1.10267	0.986	1.03667	0.998667	1.20867	0.972667	1.15067	1.142	1.04867	NaN	1.046
1.01133	1.04733	1.11733	1.07667	1.06333	1.14133	1.16667	1.13267	1.06533	1.09933	0.924	0.999333	0.956667	1.14867	0.908667	0.965333	1.22667	1.02333	1.05267	1.024	1.17867	1.046	1.054	1.26133	1.2	1.20067	1.296	1.14867	1.122	1.23333	1.03467	1.04667	1.02067	1.23133	1.20267	1.13267	1.17333	1.05467	1.04067	1.10667	1.02133	1.01933	1.02267	1.194	1.03667	1.13	1.17133	1.088	NaN	1.06733
1.018	1.042	1.12667	1.07867	1.08133	1.13867	1.18333	1.11	1.06667	1.08533	0.944	0.982667	0.970667	1.25733	0.934	1.10667	1.18267	1.02533	1.05467	1.04067	1.16533	1.05267	1.05133	1.224	1.242	1.21867	1.29867	1.17733	1.10733	1.204	1.02933	1.02733	0.995333	1.20467	1.04	1.12867	1.178	1.048	1.09	1.10333	0.999333	1.03267	1.02667	1.10267	1.08	1.20267	1.17467	1.04	NaN	1.086
1.02467	1.04	1.13467	1.06267	1.078	1.16667	1.16733	1.13133	1.06133	1.11933	0.951333	1.00267	0.976667	0.811333	0.919333	1.09667	1.186	0.996667	1.05067	1.11133	1.108	1.05667	1.03733	1.17533	1.14733	1.22533	1.22733	1.08733	1.12667	1.186	1.03533	1.02333	0.966	1.174	1.01733	1.154	1.18333	0.992667	1.07733	1.09267	1.00867	1.02467	1.04067	1.16933	1.038	1.18733	1.17	1.07267	NaN	1.12933
1.00733	1.01733	1.12067	1.04333	1.05933	1.154	1.12733	1.13667	1.07267	1.09733	0.961333	1.018	0.986	1.65533	0.957333	1.12867	1.172	1.016	1.04733	1.144	1.11733	1.062	1.06067	1.26333	1.07733	1.21467	1.27	1.178	1.12667	1.196	1.08	1.02467	1.01467	1.106	1.01133	1.18467	1.20533	0.996	1.13133	1.12	1.04133	1.03533	1.004	1.16533	1.02867	1.182	1.186	1.06333	NaN	1.11067
1.048	1.03267	1.14267	1.078	1.06867	1.14467	1.18933	1.12333	1.08933	1.11333	0.981333	1.01867	1.012	1.13867	0.943333	1.10733	1.16933	1.068	1.04733	1.076	1.112	1.034	1.05533	1.44133	1.09133	1.24867	1.25467	1.22867	1.09867	1.11	1.06133	1.03667	1.02133	1.054	1.054	1.182	1.19733	1.00533	1.134	1.116	1.03467	1.01333	1.024	1.08933	1.142	1.13533	1.21733	1.08467	NaN	1.12933
0.995333	1.02133	1.11533	1.07267	1.04667	1.152	1.194	1.15067	1.04333	1.10733	1.00467	1.01667	1.024	1.08333	1.01133	1.10933	1.19667	1.05333	1.03467	1.09933	1.10067	1.03933	1.06933	1.268	1.10267	1.27333	1.27467	1.142	1.08333	1.07067	1.08467	1.04933	1.03933	0.979333	0.992	1.19	1.194	0.987333	1.09	1.168	1.04733	1.008	1.04467	1.11	1.03933	1.196	1.278	1.05667	NaN	1.14533
1.01467	1.03267	1.13667	1.04867	1.04867	1.14	1.18067	1.12467	1.07267	1.08133	1.02467	1.01267	0.987333	1.036	1.13467	1.128	1.182	1.11667	1.04933	1.13333	1.13133	1.06333	1.07867	1.208	1.082	1.19933	1.26133	1.15333	1.154	1.11933	1.11533	1.04333	1.05333	1.01867	1.01733	1.20733	1.20933	1.00467	1.08733	1.152	1.132	1.06467	1.012	1.13467	0.998667	1.18267	1.254	1.08533	NaN	1.12667
1.002	1.02133	1.11867	1.076	1.062	1.15533	1.186	1.12933	1.05067	1.08133	1.07667	1.01	1.016	1.04667	1.15733	1.14733	1.198	1.18133	1.06133	1.164	1.166	1.03867	1.054	1.202	1.112	1.20467	1.278	1.176	1.126	1.16133	1.13067	1.05	1.04333	1.134	0.986	1.19667	1.212	1.016	1.08133	1.13667	1.10667	1.024	1.054	1.09733	1.078	1.176	1.23	1.02667	NaN	1.12267
1.00933	1.02333	1.128	1.1	1.04867	1.14133	1.17867	1.09133	1.084	1.07667	1.082	1.022	1.05267	1.16467	1.09867	1.202	1.18667	1.196	1.07933	1.17733	1.17267	1.05067	1.04867	1.326	1.122	1.248	1.25733	1.17733	1.09867	1.15333	1.05067	1.024	1.03133	1.14733	0.907333	1.14467	1.19733	1.00667	1.06467	1.07267	1.06	1.01267	1.05533	1.10067	1.002	1.14133	1.228	1.06867	NaN	1.112
1.012	1.00867	1.12267	1.058	1.068	1.15733	1.17267	1.12467	1.08	1.11	1.122	1.03267	1.06733	1.04667	1.01133	1.208	1.20467	1.13533	1.116	1.13933	1.12667	1.03867	1.07067	1.24467	1.11867	1.20733	1.31667	1.09733	1.10533	1.152	1.01933	1.01467	1.00333	1.08667	0.944667	1.134	1.162	1.03333	1.08467	1.06067	1.00733	1.00867	1.02267	1.07267	1.01733	1.25933	1.26667	1.082	NaN	1.12067
1.004	1.01667	1.14333	1.07933	1.04733	1.16733	1.166	1.12067	1.05733	1.10333	1.104	1.01667	1.05267	1.03733	1.05133	1.18133	1.18933	1.05267	1.11467	1.04533	1.136	1.03933	1.05933	1.14867	1.09267	1.21533	1.28667	1.05267	1.098	1.13933	0.988	1.008	0.979333	0.963333	0.939333	1.114	1.146	1.052	1.08667	1.04667	1.04533	1.026	1.01133	1.10733	1.022	1.06267	1.19667	1.04733	NaN	1.07733
0.990667	1.01733	1.12733	1.078	1.04133	1.152	1.174	1.122	1.07133	1.06	1.07533	1.06067	1.00333	1.07133	1.022	1.17467	1.19667	1.04467	1.072	1.08733	1.10333	1.03533	1.05667	1.15067	1.11733	1.17467	1.25133	1.08733	1.096	1.17533	1.00133	1.006	1.00667	0.967333	0.979333	1.142	1.16533	1.01667	1.06533	1.05467	1.04067	1.04	1.02267	1.11	1.02267	1.26067	1.174	1.03733	NaN	1.10467
0.984667	0.991333	1.12933	1.058	1.06267	1.14333	1.15667	1.122	1.038	1.09	1.03133	1.06867	1.02267	1.08667	0.984	1.15067	1.202	1.058	1.10733	1.07267	1.08867	1.04933	1.048	1.21867	1.17467	1.186	1.21933	1.19467	1.10933	1.192	1.01533	1.02533	1.02733	0.998667	0.987333	1.15067	1.168	1.01733	1.05667	1.104	1.052	1.04133	0.98	1.03867	1.08	1.06133	1.216	1.08467	NaN	1.11267
1.00067	1.012	1.128	1.07533	1.052	1.15	1.162	1.142	1.05667	1.09533	1.03067	1.06933	1.00933	1.03867	1.012	1.16867	1.22267	1.12733	1.1	1.094	1.07867	1.05133	0.994	1.272	1.252	1.21467	1.25933	1.15667	1.09867	1.12467	1.01	1.00867	1.034	1.11867	1.00333	1.154	1.184	1.05867	1.07	1.12267	1.04467	1.026	0.990667	1.03533	1.07267	1.11533	1.21333	1.05133	NaN	1.07533
0.99	1.00733	1.11267	1.068	1.06533	1.134	1.148	1.14333	1.06267	1.10333	1.02933	1.046	1.008	1.08867	1.01267	1.15467	1.19267	1.09267	1.078	1.048	1.09333	1.03467	1	1.22133	1.06533	1.176	1.226	1.14467	1.13067	1.07333	1.046	1.01733	1.01867	1.05933	0.993333	1.11733	1.18667	1.09667	1.06933	1.07533	1.03733	1.00733	1.00133	1.126	1.052	1.12133	1.17467	1.02533	NaN	1.11667
1.01933	1.01	1.11333	1.06267	1.05733	1.138	1.15933	1.108	1.052	1.08267	1.04	1.00267	1.01267	1.084	1.02067	1.12	1.17067	1.04933	1.15733	1.07267	1.08667	1.03333	1.03533	1.23133	1.07067	1.20733	1.248	1.14	1.12533	1.084	0.989333	1.02267	0.996	1.11467	1.022	1.128	1.17533	1.084	1.05933	1.07533	1.04067	1.016	0.998	1.12067	1.00467	1.156	1.192	0.984667	NaN	1.09333
1.018	1.02933	1.118	1.06933	1.08067	1.158	1.16133	1.10467	1.07067	1.08533	1.01067	1.04867	1.00333	1.07733	1.00933	1.13	1.18067	1.068	1.02	1.10533	1.088	1.044	1.06533	1.22533	1.10267	1.20067	1.17467	1.092	1.12867	1.18867	0.975333	1.00867	0.979333	1.11667	1.012	1.11133	1.148	1.04467	1.06867	1.05333	0.978667	1.014	1.014	1.07067	0.941333	1.19267	1.21333	1.02867	NaN	1.08867
1	1.03333	1.10667	1.072	1.07067	1.152	1.16133	1.09733	1.04067	1.09867	1.03067	1.054	0.992	1.052	0.974667	1.13667	1.18667	1.03067	1.06933	1.084	1.108	1.04467	1.062	1.20333	1.13333	1.18733	1.22267	1.07533	1.10133	1.162	1.002	1.02133	0.992	1.05467	0.985333	1.13	1.176	0.975333	1.08133	1.09533	0.998	1.04533	1.00933	1.04467	1.00133	1.17533	1.19067	1.10467	NaN	1.06067
1.00667	1.02133	1.11733	1.08	1.058	1.15867	1.19	1.13133	1.05733	1.10333	1.032	1.01867	1.006	1.09067	0.984	1.146	1.23933	1.062	1.06533	1.06867	1.09333	1.092	1.03333	1.18533	1.12133	1.20867	1.176	1.15667	1.11067	1.12	0.996	1.02733	1.02133	1.16733	1.02067	1.12333	1.17	0.959333	1.04467	1.08267	1.03067	1.03133	1.006	1.06533	0.964	1.146	1.14733	1.078	NaN	1.09733
1.026	1.02467	1.14333	1.064	1.06467	1.172	1.206	1.10133	1.07	1.08	1.032	1.02267	1.00867	1.02067	1.014	1.142	1.23067	1.126	1.03533	1.08467	1.10867	1.078	1.038	1.29933	1.12267	1.232	1.18733	1.15333	1.10333	1.102	1.01867	1.05267	1.01	1.114	0.988	1.14667	1.15667	0.899333	1.03467	1.096	1.122	1.02733	0.998	1.04933	0.964667	1.09733	1.118	1.00533	NaN	1.102
1.034	1.034	1.12133	1.08267	1.07467	1.182	1.17733	1.10867	1.06667	1.052	1.03067	0.991333	1.006	1	1.016	1.142	1.20533	1.08867	1.06267	1.13867	1.106	1.06	1.04333	1.23867	1.13	1.22867	1.166	1.11267	1.10933	1.16533	1.02133	1.052	1.008	1.00933	0.919333	1.15667	1.176	0.999333	1.062	1.08867	1.082	1.03267	1	1.06067	0.987333	1.15333	1.12133	1	NaN	1.11333
1.03333	1.034	1.12667	1.08733	1.088	1.13733	1.21733	1.114	1.042	1.06867	1.00667	1.01133	1.00533	1.05533	1.01333	1.16733	1.218	1.07933	1.062	1.10867	1.09	1.05933	1.04133	1.22267	1.074	1.216	1.20867	1.13867	1.11	1.148	1.022	1.04933	1.00867	0.992	0.888	1.11333	1.15133	1.08067	1.06533	1.10667	1.028	1.014	0.998	1.10467	1.04267	1.11133	1.12733	1.01667	NaN	1.09733
1.03467	1.00867	1.14	1.07333	1.048	1.172	1.17933	1.128	1.07	1.102	0.999333	0.989333	0.988	1.01	0.991333	1.17	1.11667	1.06933	1.08267	1.08333	1.13333	1.05267	1.06267	1.30733	1.116	1.246	1.192	1.16733	1.122	1.126	1.036	1.03	0.988	0.951333	0.958	1.16533	1.172	1.05533	1.074	1.09067	0.992667	1.03467	1.04	1.13333	0.991333	1.15667	1.17133	1.018	NaN	1.05733
1.02667	1.00867	1.14133	1.108	1.068	1.15133	1.19	1.12667	1.054	1.07933	1.00667	0.994	0.995333	1.036	0.95	1.146	1.092	1.05333	1.06333	1.052	1.126	1.06467	1.058	1.29733	1.13867	1.26	1.234	1.206	1.13867	1.15533	1.00867	1.018	1.02667	0.968667	0.934	1.178	1.16467	1.04333	1.02867	1.09867	1.012	1.01867	1.03	1.112	0.975333	1.18733	1.18933	1.09533	NaN	1.07267
1.018	1.01133	1.15	1.06467	1.07	1.16	1.176	1.098	1.066	1.07333	1.01133	1.02067	1.00267	1.02733	0.952667	1.15	1.13467	1.02533	1.07467	1.05667	1.13	1.09067	1.076	1.332	1.10267	1.258	1.23133	1.154	1.116	1.19	1.02267	1.01533	1.02533	0.986	0.942	1.12067	1.16933	1.024	1.04867	1.08067	1.02	1.02067	1.04267	1.06667	1.044	1.292	1.17667	1.06467	NaN	1.06867
1.00867	1.066	1.124	1.08067	1.05933	1.162	1.19667	1.12133	1.06467	1.09733	0.996667	1.02467	0.996	0.986667	0.996	1.11533	1.162	1.02933	1.098	1.07067	1.12	1.08867	1.054	1.27267	1.152	1.214	1.25	1.14133	1.11867	1.184	1.008	1.01933	0.98	1.01467	0.966667	1.13933	1.158	0.98	1.02867	1.06933	1.03	1.01533	0.991333	1.12733	0.983333	1.09567	1.172	1.04533	NaN	1.09533
1.03333	1.04133	1.14667	1.058	1.07667	1.13467	1.18733	1.13533	1.06333	1.092	1.00533	1.01333	0.995333	0.950667	0.969333	1.08067	1.196	1.04133	1.06133	1.05733	1.11133	1.074	1.05467	1.258	1.174	1.21133	1.27867	1.16067	1.10467	1.20467	1.024	1.006	0.968667	1.04133	1.05667	1.09733	1.14933	0.946	1.04867	1.07133	1.068	1.02133	1.00067	1.1	1	1.09567	1.19867	1.028	NaN	1.094
1.012	1.03867	1.14133	1.08867	1.06067	1.152	1.14	1.14667	1.05867	1.11733	1.00267	1.01267	0.980667	1.00867	0.936	1.098	1.17933	1.04533	1.076	1.08867	1.14133	1.052	1.08267	NaN	1.15667	1.216	1.27133	1.13467	1.09333	1.188	1.00733	1.02	1.01467	1.1	0.974	1.11267	1.15333	1.03733	1.02733	1.09333	1.04	1.02133	1.03333	1.06333	1.00933	1.08333	1.15933	1.09667	NaN	1.11933
1.044	1.02533	1.12867	1.06267	1.06267	1.158	1.17733	1.11067	1.05933	1.11133	1.01333	1.032	1.002	1.12667	0.942667	1.12133	1.172	1.01067	1.07733	1.08	1.14267	1.05533	1.08533	NaN	1.14067	1.18467	1.234	1.16933	1.122	1.15267	0.969333	0.996	1.01	1.09533	0.999333	1.11867	1.14867	1.02933	1.06067	1.06667	0.994	1.02467	0.985333	1.06	0.922667	1.12733	1.19133	1.05733	NaN	1.07133
1.00533	1.016	1.11933	1.068	1.05667	1.15	1.18333	1.11533	1.058	1.09133	1.02133	1.02533	0.999333	1.172	0.959333	1.09867	1.126	1.01533	1.03667	1.05467	1.11933	1.04067	1.06067	NaN	1.12133	1.24	1.25867	1.21067	1.12333	1.10533	0.968	1.014	0.988667	1.07133	1.06333	1.09067	1.15133	1.02467	1.06133	1.056	1.00867	1.018	1.01467	1.084	0.976667	1.14267	1.204	1.02067	NaN	1.10667
1.014	1.048	1.13467	1.07333	1.054	1.14867	1.18267	1.102	1.05667	1.11333	1.01267	1.01933	0.981333	1.13133	0.982	1.128	1.08667	1.02133	1.024	1.04867	1.184	1.046	1.04533	NaN	1.09933	1.24133	1.26867	1.20133	1.14467	1.14133	0.981333	1.00267	0.965333	1.12333	1.014	1.15333	1.17533	1.044	1.06133	1.06533	1.014	1.024	1.008	1.21867	1.026	1.23267	1.178	0.956667	NaN	1.072
1.038	1.03333	1.126	1.09	1.09267	1.154	1.17	1.10867	1.08533	1.12	1.00067	1.034	0.987333	1.09933	0.966667	1.12467	1.132	1.03467	1.01667	1.07933	1.072	1.02933	1.05933	NaN	1.08067	1.26267	1.24067	1.19867	1.098	1.11867	1.00533	1.02133	0.959333	1.074	1.094	1.14	1.192	1.05533	1.07133	1.052	0.988667	1.046	1.012	1.08333	1.02533	1.20933	1.19933	1.02267	NaN	1.06067
1.002	1.02333	1.12267	1.10667	1.084	1.14533	1.18667	1.10667	1.06067	1.10667	0.984667	1.00933	0.994667	1.10933	0.93	1.10733	1.126	1.02133	1.036	1.076	1.12133	1.02067	1.05867	NaN	1.106	1.214	1.31667	1.19067	1.148	1.14533	1.016	1.01133	0.996	1.15733	1.074	1.092	1.152	1.06133	1.06	1.05733	1.018	1.03667	1.004	1.054	1.09067	1.09867	1.2	1.08667	NaN	1.09267
1.02733	1.02133	1.13533	1.08267	1.08333	1.14467	1.18733	1.114	1.07333	1.08933	0.987333	1.02333	0.999333	1.11733	1.01933	1.146	1.12933	1.054	1.03333	1.12333	1.13867	1.06267	1.08533	NaN	1.14933	1.246	1.272	1.116	1.09933	1.14667	1.024	1.02933	0.998	1.20467	0.924	1.152	1.15533	1.102	1.09	1.04933	1.04667	1.03867	1.018	1.10933	1.054	1.1	1.18867	1.11133	NaN	1.13933
1.01267	1.028	1.11533	1.08067	1.03133	1.14867	1.18867	1.11933	1.07667	1.10133	1	1.01333	1.02067	1.12333	0.984667	1.13267	1.07467	1.04	1.07133	1.10267	1.16133	1.064	1.076	NaN	1.186	1.24667	1.314	1.11667	1.10933	1.17	1.03733	1.042	0.984667	1.082	0.958667	1.15267	1.14667	1.04933	1.08533	1.08	1.102	1.02933	1.018	1.11	0.972	1.13	1.19	1.042	NaN	1.186
1.02533	1.04867	1.13	1.062	1.06933	1.13467	1.15733	1.12533	1.064	1.12133	1.00867	1.02933	1.01067	1.088	1.036	1.11133	1.12267	1.1	1.05867	1.076	1.142	1.06467	1.05467	NaN	1.14467	1.216	1.23867	1.122	1.10933	1.17867	1.06133	1.01267	0.987333	0.968	0.872667	1.15	1.184	1.03267	1.08933	1.1	1.03533	1.04667	1.00467	1.10733	0.987333	1.13933	1.20133	1.03533	NaN	1.14933
1.02267	1.02	1.13733	1.05733	1.06867	1.13867	1.17667	1.104	1.05267	1.10467	1.024	1.028	1.00333	1.128	1.06933	1.116	1.15067	1.11467	1.06933	1.122	1.16667	1.048	1.074	NaN	1.20067	1.20533	1.25333	1.08667	1.09733	1.17533	1.066	1.04533	1.03	0.892	0.935333	1.19733	1.14733	1.004	1.08333	1.132	1.00067	1.056	1.016	1.09867	0.988	1.22533	1.23733	1.066	NaN	1.104
1.02733	1.01133	1.13933	1.07	1.04867	1.15867	1.196	1.11267	1.06867	1.09933	1.032	1.01	1.014	1.15333	1.096	1.15133	1.15533	1.11867	1.06067	1.10733	1.084	1.05533	1.058	NaN	1.18333	1.19733	1.24733	1.10067	1.11867	1.16267	1.07667	1.052	1.04267	0.886667	0.992667	1.20333	1.16533	1.014	1.06533	1.19	1.00933	1.01667	1.03067	1.15133	0.995333	1.106	1.20933	1.04933	NaN	1.07267
1.016	1.02133	1.13533	1.08067	1.06467	1.16067	1.16867	1.11	1.062	1.13267	1.04267	1.00933	1.02667	1.19533	1.014	1.174	1.06267	1.10267	1.06533	1.094	1.072	1.04067	1.04267	NaN	1.046	1.18733	1.25067	1.17067	1.09133	1.17533	1.07667	1.032	1.06533	1.02933	0.996	1.17867	1.178	0.944	1.05933	1.142	1.06133	1.03067	1.02467	1.09267	0.996	1.14733	1.13667	1.08333	NaN	1.052
1.022	1.02133	1.146	1.07267	1.06467	1.134	1.182	1.118	1.07333	1.09333	1.04533	0.996	1.01867	1.23	1.004	1.156	1.13267	1.126	1.068	1.09467	1.072	1.03867	1.03867	NaN	1.074	1.202	1.26	1.13067	1.114	1.138	1.056	1.00667	1.074	1.048	0.963333	1.13	1.19467	0.995333	1.03733	1.08333	1.044	1.03867	1.01933	1.13067	1.03533	1.26	1.14267	1.04533	NaN	1.07733
1.046	1.02467	1.14133	1.04267	1.054	1.148	1.198	1.126	1.06733	1.088	1.028	1.00733	1.02267	1.07333	0.972	1.134	1.16933	1.11	1.07467	1.08267	1.08733	1.03667	1.03467	NaN	1.106	1.23333	1.26133	1.126	1.09333	1.14	1.024	0.995333	1.01067	1.16133	1.00067	1.07933	1.17	0.99	1.05	1.046	1.088	1.02867	1.028	1.08533	1.04067	1.01267	1.17	1.05533	NaN	1.084
1.03	1.032	1.14733	1.07267	1.05867	1.14133	1.198	1.13	1.05867	1.08533	1.04333	1.02133	1.03	1.08067	1.03867	1.174	1.18667	1.096	1.07733	1.10667	1.082	1.10933	1.03267	NaN	1.06667	1.22333	1.26933	1.12133	1.10533	1.10733	0.950667	0.998	0.9	1.118	0.993333	1.01667	1.16733	0.997333	1.06933	1.00467	1.01467	1.018	1.01333	1.10267	1.076	1.17467	1.17667	1.04133	NaN	1.114
1.014	1.026	1.15933	1.03667	1.06733	1.13267	1.188	1.11267	1.056	1.07267	1.03267	1.04133	1.018	1.18667	0.958667	1.168	1.18333	1.11667	1.084	1.09733	1.11667	1.09933	1.05067	NaN	1.08067	1.19867	1.28867	1.15533	1.11467	1.11067	0.901333	1.014	0.912667	1.04533	0.946	1.052	1.162	1.00533	1.04333	1.022	1.00933	1.01467	1.026	1.11333	0.998	1.12733	1.182	1.04267	NaN	1.06133
1.00333	1.01467	1.15133	1.06733	1.056	1.122	1.17333	1.12067	1.054	1.072	1.05867	1.04133	1.014	1.15667	1.10867	1.172	1.14667	1.12333	1.066	1.15333	1.148	1.094	1.05533	NaN	1.162	1.208	1.26267	1.184	1.08	1.17133	0.933333	1.036	1.04467	1.046	0.998	1.12933	1.15733	1.018	1.05133	1.06667	1.07733	1.01667	0.991333	1.14733	1.02933	1.164	1.19667	1.05333	NaN	1.13133
1.03067	1.02467	1.12067	1.054	1.068	1.14667	1.176	1.13067	1.05867	1.08867	1.06733	1.02267	1.03067	1.18733	1.13933	1.18867	1.166	1.10133	1.09467	1.156	1.11867	1.07467	1.042	NaN	1.10933	1.23733	1.254	1.16133	1.13267	1.21	1.00133	1.032	1.08	1.03667	1.002	1.31067	1.14733	1.01867	1.05267	1.09667	1.038	1.01267	1.01467	1.14333	1.044	1.22067	1.21933	1.08533	NaN	1.10333
1.00867	1.03	1.12133	1.05133	1.05733	1.16533	1.182	1.116	1.07933	1.08467	1.11867	1.02667	1.024	1.05067	1.054	1.19333	1.17933	1.12467	1.09467	1.11133	1.122	1.05467	1.05667	NaN	1.094	1.22667	1.246	1.18067	1.12467	1.168	1.02733	1.028	1.02467	1.05067	0.982667	1.05267	1.18267	0.940667	1.06333	1.082	1.02333	1.01	1.00133	1.09	1.05267	1.17	1.20467	1.09	NaN	1.134
1.00467	1.04867	1.11333	1.08667	1.08733	1.15	1.162	1.11	1.04733	1.118	1.11467	1.04067	1.016	1.04133	0.980667	1.20667	1.18067	1.12133	1.07467	1.09467	1.11867	1.05067	1.054	NaN	1.136	1.27133	1.26533	1.17933	1.11133	1.096	1.046	1.03667	1.012	1.07933	1.03133	1.12467	1.19133	1.018	1.06933	1.09333	1.02	1.008	1.01467	1.16533	1.064	1.18067	1.21333	1.08467	NaN	1.1
0.996667	1.01933	1.14133	1.05933	1.07467	1.148	1.18533	1.09933	1.07333	1.10867	1.066	1.024	1.03333	1.10267	0.996	1.16067	1.18333	1.12	1.09733	1.076	1.10733	1.03667	1.07467	NaN	1.20067	1.256	1.25133	1.186	1.12133	1.17267	1.03533	1.016	0.986667	1.05933	1.04133	1.10933	1.18333	1.03333	1.06133	1.09067	1.036	0.994667	0.997333	1.14933	1.054	1.142	1.202	1.05	NaN	1.11533
1.00267	1.02867	1.146	1.06467	1.09	1.16267	1.18933	1.118	1.05867	1.10133	1.02267	1.02733	1.02333	1.02867	1.094	1.172	1.19067	1.058	1.07933	1.12333	1.13533	1.04733	1.07133	NaN	1.15667	1.24267	1.22933	1.16133	1.18933	1.21667	1.02667	1.038	0.986	1.11533	1.038	1.10533	1.09933	0.976667	1.05	1.06267	1.09267	1.01267	1.01067	1.11533	1.052	1.18667	1.16667	1.07333	NaN	1.11733
1.008	1.03533	1.11533	1.05667	1.088	1.16	1.16267	1.11333	1.08267	1.1	1.01267	1.02467	1.03267	0.968667	1.078	1.15933	1.20667	1.098	1.09267	1.15933	1.16533	1.102	1.05333	NaN	1.09533	1.23533	1.27667	1.18267	1.22133	1.16133	1.02333	1.02333	0.892667	1.09067	1.04733	1.096	1.15333	0.995333	1.04467	1.08533	1.082	1.012	1.02	1.112	1.058	1.17267	1.18867	1.084	NaN	1.098
1.01933	1.044	1.16067	1.06133	1.05467	1.136	1.176	1.12533	1.07067	1.08067	1.08467	1.012	1.056	1.00667	1.00133	1.182	1.12667	1.1	1.07867	1.10667	1.182	1.08467	1.048	NaN	1.15	1.25533	1.288	1.178	1.07867	1.16733	1.04067	1.04467	1.03667	1.07133	1.02467	1.11467	1.13267	1.02067	1.07	1.09467	1.092	1.02867	1.03467	1.092	1.052	1.12	1.17067	1.05733	NaN	1.09267
1.01933	1.01467	1.124	1.08267	1.07067	1.15333	1.194	1.11267	1.07333	1.1	1.096	1.054	1.05867	1.058	1.056	1.16933	1.128	1.094	1.092	1.10133	1.12333	1.08	1.07867	NaN	1.15067	1.28	1.24933	1.16333	1.076	1.18267	0.996667	1.02267	0.996	1.142	0.936	1.16067	1.16333	0.973333	1.07133	1.09067	1.042	1.01667	1.02267	1.032	1.00733	1.16	1.18333	1.07667	NaN	1.1
1.03667	1.038	1.12067	1.08533	1.08667	1.15533	1.18933	1.10667	1.072	1.094	1.04067	1.02533	1.016	0.985333	0.962667	1.138	1.11533	1.06867	1.05	1.064	1.142	1.088	1.1	NaN	1.14467	1.22533	1.23	1.15	1.09533	1.17267	0.994	1.026	0.992667	1.11267	0.916	1.186	1.154	0.928	1.05667	1.094	1.05333	1.04	1.02133	1.02867	1.02267	1.18133	1.19533	1.07067	NaN	1.076
1.01333	1.018	1.11267	1.072	1.09067	1.13933	1.18667	1.10267	1.05667	1.078	1.01933	1.06	0.994	1.05067	0.942667	1.122	1.068	1.07667	1.06267	1.05	1.146	1.072	1.074	NaN	1.19333	1.24667	1.25867	1.15067	1.13667	1.128	1.01533	1.04333	1.01333	1.034	0.962667	1.15467	1.17867	1.01267	1.064	1.08467	1.058	1.02467	0.977333	0.995333	1.002	1.088	1.15733	1.01467	NaN	1.13133
1.02533	1.05067	1.136	1.088	1.10467	1.14133	1.17067	1.10333	1.04067	1.08267	1.00933	1.04333	0.986667	1.07667	0.910667	1.156	1.04067	1.06867	1.068	1.036	1.232	1.036	1.05533	NaN	1.21867	1.24267	1.22533	1.21	1.15267	1.15	1.02	1.02667	1.004	0.988667	0.918	1.15267	1.192	1.17933	1.06933	1.10733	1.00733	1.03267	1.00733	1.07733	0.921333	1.118	1.166	1.018	NaN	1.11133
1.02333	1.052	1.12733	1.094	1.06733	1.14933	1.19333	1.118	1.074	1.092	1.026	1.03933	0.986667	1.00733	0.944	1.128	1.05	1.00133	1.04133	1.064	1.13333	1.04	1.06267	NaN	1.19867	1.26	1.24667	1.21133	1.15067	1.166	1.03067	1.01067	1	0.982	0.885333	1.188	1.17933	1.236	1.05133	1.11667	0.989333	1.03067	1.03	1.16	0.968667	1.16267	1.162	1.03667	NaN	1.09733
1.022	1.04333	1.132	1.07	1.11	1.144	1.15333	1.1	1.05333	1.08933	1.002	1.03867	0.986667	0.994667	1.024	1.10467	1.08133	0.994667	1.04667	1.08067	1.10133	1.04867	1.06333	NaN	1.12267	1.25467	1.22867	1.12533	1.10133	1.178	1.08133	1.02133	1.034	1.004	0.974667	1.17267	1.192	0.826667	1.08667	1.11	1.04667	1.02867	0.998667	1.044	1.012	1.13133	1.16933	1.02333	NaN	1.07267
1.01533	1.03067	1.12333	1.04933	1.05467	1.13467	1.18133	1.11867	1.06733	1.06667	0.959333	1.034	0.961333	1.022	0.981333	1.13533	1.15733	1.00267	1.052	1.08	1.11	1.062	1.06867	NaN	1.11133	1.20867	1.25467	1.176	1.14667	1.14333	1.06533	0.998	1	0.974667	0.986	1.142	1.19667	0.826667	1.056	1.10133	1.01667	1.034	1.01333	1.08533	1.06467	1.13133	1.164	1.03733	NaN	1.068
1.002	1.03467	1.11867	1.08867	1.086	1.152	1.196	1.12867	1.072	1.06667	0.957333	1.02333	0.986667	0.993333	0.957333	1.116	1.184	1.00733	1.06133	1.07667	1.186	1.02867	1.04867	NaN	1.16867	1.18467	1.38067	1.2	1.11867	1.20867	1.00067	1.00667	0.971333	1.02133	0.918	1.118	1.20067	1.07133	1.02267	1.07533	1.00933	1.03133	1.00333	1.1	0.926667	1.15367	1.164	1.036	NaN	1.09133
1.03867	1.046	1.10667	1.07533	1.07867	1.15333	1.17333	1.12333	1.06867	1.07133	0.978	1.02067	0.984667	1.02533	0.939333	1.134	1.18933	1.04333	1.072	1.06733	1.18	1.05133	1.032	NaN	1.25267	1.24333	1.20667	1.18267	1.11133	1.19467	0.992667	1.018	1.004	1.004	1.042	1.13333	1.186	1.032	1.054	1.02133	1.02467	1.016	1.01667	1.124	0.957333	1.15367	1.14	0.997333	NaN	1.05533
1.02267	1.03733	1.11867	1.06733	1.07933	1.14067	1.17267	1.128	1.06933	1.07333	1.03867	1.01733	1.01333	1.006	0.986667	1.14133	1.16467	1.04867	1.05867	1.076	1.14067	1.032	1.06533	NaN	1.08533	1.24133	1.25733	1.178	1.10867	1.12933	0.986	0.995333	0.974667	1.07067	1.018	1.096	1.188	1.07467	1.038	1.042	1.018	1.02733	0.993333	1.12933	1.06733	1.196	1.17067	1.05333	NaN	1.11333
1.01067	1.04	1.144	1.08267	1.08533	1.14933	1.16267	1.12733	1.07067	1.09533	1.00133	1.00867	1.006	0.947333	0.966667	1.11933	1.162	1.05733	1.06933	1.08133	1.15333	1.04267	1.08267	NaN	1.146	1.24333	1.27867	1.14333	1.104	1.144	0.972667	1.01933	0.994667	1.16667	0.924	1.11733	1.09533	1.028	1.05	1.066	1.01933	1.024	1.036	1.27	1.01333	1.16667	1.184	1.06067	NaN	1.08267
1.028	1.03667	1.146	1.086	1.092	1.148	1.18333	1.10867	1.07933	1.07467	0.992	1.02533	1.00733	0.920667	0.973333	1.09267	0.967333	1.06733	1.066	1.06133	1.12667	1.038	1.08	NaN	1.192	1.242	1.30667	1.056	1.07667	1.19	0.956	1.01267	0.966	1.036	0.965333	1.144	1.03667	0.951333	1.056	1.05533	1.01733	1.02733	1.03333	1.148	1.04	1.21533	1.18133	1.052	NaN	1.092
1.01467	1.06333	1.13867	1.07667	1.086	1.13667	1.16667	1.12333	1.064	1.08867	1.00533	1.024	0.998	0.956667	0.987333	1.102	1.06067	0.994667	1.062	1.05067	1.15133	1.054	1.05533	NaN	1.16733	1.21333	1.30133	1.06533	1.05467	1.19267	0.963333	1.012	1.004	0.961333	0.948	1.12733	1.058	0.954	1.05867	1.062	1.05867	1.02333	1.03933	1.10067	1.10267	1.15133	1.20667	1.12867	NaN	1.08333
1.012	1.02333	1.134	1.04933	1.08733	1.15467	1.18667	1.116	1.07267	1.07533	1.008	1.004	1.00667	0.983333	0.968667	1.09867	1.144	0.972	1.056	1.05867	1.134	1.044	1.05533	NaN	1.12333	1.18467	1.276	1.12933	1.06267	1.18467	1.04133	1.022	0.993333	0.992	0.941333	1.13	1.14267	0.898	1.06133	1.07667	1.05133	1.016	1.04467	1.09867	1.04667	1.14533	1.17933	1.088	NaN	1.11467
1.01533	1.04933	1.13	1.072	1.094	1.138	1.18267	1.14133	1.08133	1.09067	0.967333	1.01133	1.004	0.986667	0.883333	1.10267	1.164	1.00467	1.07067	1.04267	1.124	1.04667	1.028	NaN	1.10133	1.18867	1.28667	1.136	1.11533	1.17333	1.00467	1.04733	1.00667	1.02667	0.932	1.124	1.17733	0.899333	1.05533	1.10333	1.09333	1.04133	1.05	1.016	1.05267	1.17933	1.17	1.08133	NaN	1.14667
1.04733	1.03067	1.118	1.088	1.08867	1.15267	1.17467	1.114	1.068	1.11067	0.997333	1.00867	0.955333	0.983333	0.93	1.086	1.15667	1.00667	1.05067	1.06467	1.09533	1.03867	1.02933	NaN	1.07733	1.19867	1.272	1.09933	1.084	1.09133	0.986	1.03467	1.00733	1.02	0.926	1.11467	1.184	0.934	1.04	1.08533	1.07	1.032	0.974	1.02667	0.961333	1.172	1.17133	1.08733	NaN	1.158
1.03267	1.02667	1.11733	1.078	1.09	1.14333	1.166	1.116	1.054	1.10333	0.985333	1.02867	0.908	1.01867	0.894	1.114	1.164	1.00333	1.06267	1.07133	1.03333	1.03133	0.995333	NaN	1.04933	1.20333	1.20267	1.088	1.12533	1.05133	0.994	1.02533	1.00667	0.984667	0.953333	1.118	1.19333	0.939333	1.044	1.03533	1.038	1.016	0.979333	1	0.990667	1.08133	1.17	1.058	NaN	1.12133
1.022	1.032	1.12467	1.09	1.106	1.158	1.17133	1.11867	1.05533	1.10933	0.964	1.03933	0.966	1.09933	0.888	1.11067	1.11667	1.05133	1.04067	1.02067	1.034	1.05	1.01533	NaN	1.05	1.186	1.224	1.07667	1.118	1.08467	0.969333	1.016	1.00733	0.986	0.942	1.08867	1.13733	0.978	1.06	1.078	1.03133	1.028	0.932	0.938	1.00267	1.12467	1.178	1.03267	NaN	1.09467
1.01733	1.02533	1.126	1.096	1.104	1.13333	1.20667	1.11467	1.052	1.11667	0.938	1.016	0.989333	1.10333	0.943333	1.096	1.128	0.986667	1.00267	1.03333	1.054	1.06933	1.044	NaN	1.06933	1.178	1.20667	1.06867	1.12267	1.09733	1.016	0.995333	0.992667	1	0.946667	1.10267	1.15133	1.02133	1.046	1.07733	1.04067	1.02067	0.929333	0.836667	0.934667	1.11667	1.17	0.906667	NaN	1.07733
1.01267	1.03667	1.14267	1.09467	1.09467	1.136	1.17667	1.122	1.046	1.11267	0.964667	1.00467	0.988667	1.126	0.950667	1.11467	1.14267	0.960667	1.04067	1.03333	1.096	1.05067	1.034	NaN	1.06733	1.18267	1.21533	1.09867	1.13933	1.18533	0.993333	1.002	1.01267	1.00667	0.978667	1.08867	1.12333	1.07933	1.05933	1.05933	0.991333	1.01333	0.982667	0.898	0.816667	1.01133	1.15533	0.977333	NaN	1.038
1.04333	1.02667	1.12667	1.08267	1.112	1.128	1.17733	1.10867	1.07467	1.09933	0.934667	1.00333	0.996	1.13333	0.97	1.08733	1.17133	0.966	0.965333	1.05867	1.10133	1.09533	1.038	NaN	1.084	1.168	1.208	1.154	1.12067	1.16933	0.972	0.990667	1.008	1.07467	0.99	1.11067	1.17	1.07733	1.04067	1.078	0.988667	0.997333	1.004	0.998	0.842	1.09467	1.10667	1.024	NaN	1.05533
1.01	1.02667	1.116	1.08133	1.092	1.11667	1.178	1.13933	1.03933	1.14733	0.964667	1.02867	0.978	1.134	0.974667	1.076	1.162	1.02667	1.008	1.066	1.09667	1.05	1.04067	NaN	1.062	1.17667	1.23067	1.15067	1.09067	1.148	0.987333	0.987333	0.996667	1.06333	0.968667	1.10467	1.124	1.016	1.05533	1.07933	1.00067	1.01733	1.01667	1.03533	0.901333	1.09467	1.124	1.31133	NaN	1.00933
1.028	1.01067	1.13467	1.06067	1.09	1.12867	1.18533	1.13733	1.048	1.126	0.985333	1.03333	0.994	1.076	0.970667	1.106	1.16333	1.07267	1.094	1.10533	1.07067	1.076	1.044	NaN	1.038	1.22067	1.23867	1.16733	1.092	1.108	0.984667	1.00867	1.01867	0.994	0.97	1.10667	1.14	1.026	1.04467	1.03	0.964667	1.034	0.986667	1.04467	0.977333	1.09267	1.10333	1.28133	NaN	1.03067
1.02667	1.008	1.11867	1.06467	1.18667	1.14333	1.17733	1.118	1.06667	1.09267	1	1.00933	1	0.995333	0.988667	1.13667	1.14733	1.11	1.09067	1.194	1.07333	1.08333	1.05333	NaN	1.11267	1.23067	1.21267	1.14	1.12	1.10667	0.960667	1.00333	0.997333	1.022	0.931333	1.11	1.12867	1.03267	1.05867	1.06	0.9	1.02	0.95	1.02133	0.973333	1.094	1.10667	1.11733	NaN	1.05933

## Sheet: Cue_Intervals
P1PPS	P2PPS	P3PPS	P4PPS	P5PPS	P6PPS	P7PPS	P8PPS	P9PPS	P10PPS	P1SPPS	P2SPPS	P3SPPS	P4SPPS	P5SPPS	P6SPPS	P7SPPS	P8SPPS	P9SPPS	P10SPPS	P1GRPS	P2GRPS	P3GRPS	P4GRPS	P5GRPS	P6GRPS	P7GRPS	P8GRPS	P9GRPS	P10GRPS	P1URPS	P2URPS	P3URPS	P4URPS	P5URPS	P6URPS	P7URPS	P8URPS	P9URPS	P10URPS
1.024	1.024	1.024	1.088	0.96	1.152	1.23733	1.088	1.088	1.10933	1.17333	1.024	1.024	1.17267	1.216	1.19467	1.30133	1.088	1.10933	1.17333	0.874667	1.00267	0.981333	1.088	1.024	1.10933	1.152	0.938667	1.04533	1.04533	1.10933	1.00267	1.00333	1.024	0.874667	1.088	1.088	0.917333	1.04533	1.13067
1.04533	1.04533	1.024	1.17333	1.00267	1.17333	1.25867	1.10933	1.088	1.152	1.19467	1.04533	1.024	1.152	1.216	1.17333	1.19467	1.088	1.10933	1.216	0.981333	1.024	0.980667	1.04533	0.981333	1.088	1.10933	1.06667	1.10933	1.06667	0.96	0.981333	0.980667	1.00267	0.896	1.10933	1.10933	0.938667	1.04467	1.04533
1.04533	1.024	1.024	1.13067	1.04533	1.17333	1.25867	1.17333	1.10933	1.088	1.04533	1.024	1.024	1.17333	1.024	1.19467	1.216	1.19467	1.13067	1.10933	0.981333	1.04533	0.981333	1.10933	1.024	1.088	1.13067	0.981333	1.088	1.04533	0.917333	1.00267	0.981333	1.00267	0.96	1.10933	1.13067	1.024	1.046	1.024
1.066	1.04533	1.024	1.152	1.024	1.216	1.216	1.06667	1.06667	1.13067	1.06667	1.06667	1.04533	1.32267	1.06667	1.23733	1.216	1.216	1.152	1.10933	0.96	1.024	1.04533	1.152	1.06667	1.216	1.23733	1.088	1.04533	1.152	0.96	1.00267	1.00267	1.024	0.96	1.10933	1.152	0.96	1.066	1.04533
1.10933	1.04533	1.024	1.216	1.04533	1.152	1.216	1.13067	1.088	1.10933	1.06667	1.10933	1.06667	1.36533	1.06667	1.28	1.19467	1.216	1.13067	1.13067	1.10933	1.024	1.024	0.981333	0.896	1.152	1.19467	1.04533	1.088	1.088	0.981333	1.024	0.981333	0.981333	0.938667	1.10933	1.13067	1.00267	1.04533	1.06667
1.024	1.04533	1.04533	1.19467	1.10933	1.17333	1.19467	1.10933	1.088	1.10933	1.088	1.024	1.06667	1.344	1.06667	1.28	1.28	1.19467	1.10933	1.13067	1.024	1.024	1.00267	0.981333	0.96	1.13067	1.152	0.917333	1.088	1.088	0.981333	1.00267	1.00267	1.04533	0.96	1.10933	1.152	1.00267	1.06667	1.06667
1.06667	1.024	1.024	1.23733	1.00267	1.17333	1.19467	1.10933	1.088	1.152	1.152	1.06667	1.088	1.32267	1.17333	1.23733	1.32267	1.088	1.06667	1.17333	1.02333	1.04533	1.00267	0.981333	0.917333	1.152	1.17333	1.10933	1.024	1.10933	0.981333	1.024	0.981333	1.04533	0.917333	1.13067	1.13067	0.981333	1.04533	1.06667
1.088	1.04533	1.024	1.152	1.06667	1.17333	1.17333	1.152	1.088	1.13067	1.17333	1.088	1.088	1.152	1.19467	1.19467	1.30133	1.024	1.04533	1.19467	1.04533	1.00267	1.024	0.917333	0.896	1.17333	1.23733	0.938667	1.06667	1.10933	1.00267	1.00267	1.00267	1.024	0.981333	1.10933	1.152	1.024	1.04533	1.06667
1.04533	1.024	1.024	1.17333	1.04533	1.19467	1.216	1.152	1.10933	1.152	1.17333	1.08733	1.024	1.04533	1.19467	1.10933	1.25867	1.04533	1.17333	1.19467	1.06667	1.00267	0.981333	0.917333	0.874667	1.088	1.10933	0.917333	1.024	1.04533	0.981333	1.024	0.981333	1.024	0.981333	1.13067	1.152	1.00267	1.10933	1.06667
1.088	1.06667	1.06667	1.23733	1.04533	1.216	1.19467	1.17333	1.10933	1.13067	1.152	1.06667	0.980667	1.10933	1.19467	1.17333	1.216	1.25867	1.152	1.15133	0.96	1.024	1.00267	1.17333	1.06667	1.10933	1.13067	1.13	1.04467	1.06667	1.00267	1.024	1.04533	1.152	0.981333	1.10933	1.17333	1.00267	1.024	1.06667
1.10933	1.04533	1.04533	1.23733	1.10933	1.19467	1.216	1.088	1.088	1.10933	1.06667	1.088	1.024	1.42933	1.04533	1.28	1.17333	1.23733	1.10933	1.13067	0.981333	0.981333	0.96	0.96	0.917333	1.10933	1.13067	1.024	1.00267	1.06667	0.981333	1.024	0.96	0.938667	0.938667	1.17333	1.13067	1.00267	1.088	1.06667
1.10933	1.04533	1.024	1.28	1.088	1.17333	1.23733	1.13067	1.10933	1.152	1.00267	1.024	1.10933	1.38667	0.96	1.30133	1.17333	1.088	1.13067	1.088	0.981333	1.00267	0.981333	1.152	1.066	1.06667	1.10933	0.938667	1.088	1.024	1.024	1.00267	1.024	1.152	1.06667	1.088	1.19467	1.088	1.04533	1.06667
1.06667	1.04533	1.02333	1.28	1.13067	1.19467	1.216	1.17333	1.088	1.13	1.06667	1.06667	1.088	1.19467	1.04533	1.19467	1.322	1.216	1.13067	1.088	0.938667	1.024	0.96	1.088	1.00267	1.06667	1.088	1.024	1.04533	1.024	0.981333	1.04533	1.00267	0.981333	0.874667	1.17267	1.10933	0.96	1.06667	1.088
1.088	1.04533	1.06667	1.25867	1.04533	1.216	1.17333	1.17333	1.10933	1.17333	1.194	1.088	1.04533	1.32267	1.23733	1.25867	1.344	1.19467	1.152	1.216	0.938667	1.024	1.024	0.981333	0.917333	1.19467	1.21533	0.938667	1.088	1.13067	1.06667	0.981333	1.024	1.152	1.06667	1.10933	1.216	1.088	1.06667	1.10933
1.088	1.04467	1.04533	1.13067	1.06667	1.216	1.216	1.19467	1.13067	1.17333	1.216	1.04533	1.06667	1.32267	1.23733	1.25867	1.216	1.25867	1.152	1.216	1.06667	1.04533	0.981333	1.06667	1.00267	1.088	1.13067	1.088	1.06667	1.04533	0.96	1.04533	0.981333	1.00267	0.938667	1.17333	1.13067	0.981333	1.024	1.04533
1.10933	1.06667	1.04533	1.216	1.10933	1.23667	1.23733	1.19467	1.10933	1.152	1.06667	1.024	1.06667	1.408	1.04533	1.28	1.28	1.216	1.152	1.10933	0.96	1.024	1.024	1.06667	1.00267	1.17333	1.19467	0.981333	1.04533	1.10933	1.06667	1.024	0.96	0.938667	1.06667	1.10933	1.216	1.06667	1.06667	1.10933
1.152	1.06667	1.06667	1.19467	1.10933	1.216	1.17333	1.17333	1.13067	1.10933	1.17333	1.04533	1.10933	1.38667	1.216	1.28	1.28	1.216	1.088	1.19467	1.056	1.00267	1.024	1.024	0.938667	1.152	1.17333	1.088	1.06667	1.10933	0.981333	1.024	1.024	1.13067	0.938667	1.088	1.13067	1.00267	1.10933	1.06667
1.13067	1.04533	1.06667	1.25867	1.152	1.23733	1.152	1.13067	1.088	1.13067	1.152	1.06667	1.10933	1.344	1.17333	1.28	1.32267	1.10867	1.10933	1.17333	1.056	1.024	0.981333	0.917333	0.874667	1.088	1.13067	1.00267	1.06667	1.04533	1.06667	1.024	1.024	1.13067	0.896	1.13067	1.10933	0.938667	1.088	1.10933
1.13067	1.04533	1.024	1.10933	1.152	1.17333	1.13067	1.13067	1.10933	1.13067	1.216	1.06667	1.06667	1.17333	1.25867	1.17333	1.32267	1.10933	1.152	1.216	0.96	1.02333	1.00267	1.13067	1.04533	1.152	1.17333	1.06667	1.04533	1.088	0.981333	0.981333	1.04533	1.216	1.00267	1.19467	1.17333	1.04533	1.04533	1.06667
1.04533	1.06667	1.04533	1.17333	1.13067	1.19467	1.19467	1.152	1.088	1.152	1.19467	1.06667	1.024	1.216	1.216	1.216	1.28	1.25867	1.10933	1.216	1.024	1.02467	1.00267	1.024	0.96	1.13067	1.17333	1.024	1.024	1.088	0.938667	1.024	0.981333	1.00267	1.06667	1.216	1.216	1.088	1.06667	1.04533
1.10933	1.04533	1.04533	1.17333	1.024	1.19467	1.19467	1.19467	1.10933	1.10933	1.17333	1.04533	1.04533	1.408	1.19467	1.27933	1.216	1.088	1.04533	1.17333	1.024	0.980667	0.981333	1.152	1.06667	1.10933	1.13067	1.00267	1.088	1.06667	1.024	1.04533	1.024	1.10933	1.10933	1.088	1.23733	1.152	1.06667	1.088
1.088	1.04533	1.04533	1.13067	1.10933	1.23733	1.13067	1.088	1.088	1.13067	1.06667	1.024	1.10933	1.17333	1.06667	1.19467	1.25867	1.024	1.13067	1.13067	0.981333	1.04533	0.96	1.04533	0.981333	1.06667	1.10933	0.938667	1.04533	1.02333	1.088	1.04533	0.981333	1.024	0.938667	1.152	1.13067	0.981333	1.04533	1.13067
1.10933	1.04533	1.024	1.19467	1.088	1.152	1.152	1.13067	1.088	1.13067	1.088	1.06667	1.024	1.06667	1.10933	1.13067	1.30133	1.17333	1.10933	1.13067	0.938667	1.00267	1.024	0.917333	0.896	1.17333	1.19467	1.17333	1.088	1.10933	1.10933	1.024	0.981333	1.00267	1.00267	1.13067	1.19467	1.04533	1.06667	1.13067
1.04533	1.04533	1.024	1.23733	1.13	1.19467	1.152	1.13	1.10933	1.088	1.216	1.024	1.00267	1.28	1.23733	1.23733	1.216	1.10933	1.13067	1.216	1.024	1.024	1.00267	1.17333	1.04533	1.10933	1.13067	1.088	1.04533	1.06667	0.96	1.024	1.024	1.06667	0.981333	1.10933	1.152	1.00267	1.088	1.06667
1.088	1.024	1.04533	1.13	1.04533	1.17333	1.19467	1.088	1.06667	1.152	1.088	1.06667	1.06667	1.19467	1.088	1.216	1.17333	1.216	1.13	1.13067	1.024	1.04533	1.00267	0.917333	0.896	1.17333	1.216	1.024	1.04533	1.13067	1.04467	1.024	1.024	1.13	0.938667	1.13067	1.13	0.981333	1.088	1.088
1.088	1.06667	1.00267	1.17333	1.06667	1.17333	1.216	1.152	1.10933	1.152	1.00267	1.024	1.04533	1.344	0.96	1.25867	1.25867	1.17333	1.10933	1.088	1.06667	1.00267	1.024	0.917333	0.874667	1.13067	1.17333	1.024	1.088	1.088	1.00267	1.00267	1.024	1.152	1.00267	1.17333	1.17333	1.04533	1.024	1.06667
1.04533	1.024	1.06667	1.152	1.04533	1.19467	1.19467	1.152	1.10933	1.088	1.13067	1.06667	1.06667	1.30133	1.152	1.216	1.23733	1.17333	1.088	1.152	1.00267	1.024	0.96	1.17333	1.088	1.088	1.088	0.981333	1.024	1.024	0.981333	1.024	0.96	0.938667	1.024	1.17333	1.19467	1.06667	1.024	1.06667
1.088	1.04533	1.04533	1.19467	1.04533	1.216	1.216	1.10933	1.06667	1.13067	1.10933	1.06667	1.088	1.27933	1.088	1.25867	1.28	1.04533	1.10933	1.13067	0.96	1.00267	1.04533	1.088	0.981333	1.17333	1.216	1.04533	1.024	1.13067	1.024	1.04533	0.981333	0.938667	1.06667	1.088	1.19467	1.088	1.04533	1.088
1.088	1.04533	1.024	1.28	1.088	1.17333	1.21533	1.13067	1.10933	1.13067	1.17333	1.024	1.06667	1.088	1.19467	1.152	1.30133	1.13067	1.06667	1.19467	1.06667	0.981333	0.96	0.938	0.896	1.06667	1.10933	1.13067	1.088	1.024	1.04533	1.024	0.981333	0.938667	0.917333	1.06667	1.13067	0.96	1.04533	1.10933
1.06667	1.04533	1.024	1.30133	1.10933	1.17333	1.19467	1.10933	1.08733	1.13067	1.13067	1.04533	1.00267	1.23733	1.17333	1.19467	1.23733	1.04533	1.152	1.17333	0.938667	1.04533	0.96	1.024	0.981333	1.06667	1.088	0.938667	1.088	1.024	1.06667	1.00267	0.981333	1.06667	0.874667	1.088	1.10933	0.938667	1.06667	1.10933
1.088	1.04533	1.024	1.216	1.04533	1.19467	1.13067	1.13067	1.088	1.152	1.152	1.04533	1.04533	1.088	1.152	1.152	1.19467	1.23733	1.04533	1.152	0.917333	1.024	1.024	0.938667	0.896	1.19467	1.216	1.024	1.00267	1.13067	0.96	1.00267	0.981333	1.024	0.896	1.13067	1.10933	0.96	1.04533	1.04533
1.06667	1.024	1.04533	1.28	1.06667	1.17333	1.152	1.216	1.13067	1.17333	1.024	1.088	1.024	1.36533	1.002	1.28	1.23733	1.024	1.13067	1.10933	1.088	1.00267	1.00267	1.17333	1.06667	1.15133	1.19467	0.981333	1.06667	1.10933	0.938667	1.002	1.00267	0.981333	1.002	1.13067	1.152	1.00267	1.088	1.04467
1.088	1.04533	1.06667	1.216	1.04533	1.25867	1.152	1.19467	1.13067	1.152	1.10933	1.06667	1.06667	1.06667	1.10933	1.13067	1.17333	1.17333	1.13067	1.13067	1.04533	1.024	0.981333	1.00267	0.938667	1.088	1.088	0.896	1.024	1.024	0.96	1.024	1.04533	1.17333	0.938667	1.088	1.152	1.024	1.088	1.04533
1.13067	1.06667	1.04533	1.216	1.10933	1.23733	1.152	1.152	1.10933	1.152	1.024	1.024	1.024	1.32267	1.00267	1.25867	1.30133	1.19467	1.06667	1.10933	0.938667	1.00267	0.981333	1.13067	1.06667	1.10933	1.17333	0.981333	1.088	1.06667	1.00267	1.024	1.024	1.17333	0.938667	1.19467	1.13067	0.981333	1.10933	1.088
1.13067	1.06667	1.06667	1.17333	1.13067	1.19467	1.13067	1.216	1.10933	1.152	1.17333	1.024	1.06667	1.28	1.19467	1.23733	1.17333	1.024	1.088	1.17333	1.00267	1.024	0.981333	1.024	0.96	1.088	1.10933	0.96	1.06667	1.04533	1.00267	1.00267	1.04533	1.216	1.088	1.17333	1.216	1.088	1.04467	1.06667
1.10867	1.04533	1.06667	1.10933	1.152	1.23733	1.19467	1.152	1.10933	1.13067	1.04533	1.06667	1.04533	1.06667	1.00267	1.152	1.28	1.088	1.088	1.10933	0.96	1.024	1.024	1.088	0.981333	1.17333	1.19467	1.06667	1.06667	1.10933	0.981333	1.04533	0.980667	0.96	1.06667	1.216	1.216	1.08733	1.06667	1.04533
1.152	1.06667	1.04533	1.10933	1.13067	1.216	1.152	1.152	1.10933	1.13067	1.152	1.06667	1.024	1.152	1.17333	1.152	1.28	1.088	1.17333	1.17333	1.04533	1.04533	0.981333	1.088	1.024	1.10933	1.152	1.00267	1.06667	1.06667	1.06667	1.04533	1.00267	1.10933	1.088	1.088	1.23733	1.13067	1.024	1.13067
1.088	1.04533	1.04533	1.13067	1.13067	1.19467	1.13067	1.13067	1.10933	1.10933	1.13067	1.088	1.024	1.152	1.152	1.19467	1.17333	1.23733	1.13067	1.152	0.981333	1.00267	1.04533	1.024	0.96	1.17333	1.19467	1.088	1.06667	1.13067	1.06667	1.04533	0.96	0.896	0.917333	1.152	1.13067	0.96	1.00267	1.10933
1.10933	1.04533	1.024	1.152	1.10933	1.19467	1.17333	1.088	1.06667	1.088	1.024	1.04533	1.024	1.42933	1.00267	1.28	1.19467	1.216	1.06667	1.10867	1.06667	1.024	0.981333	0.896	0.874667	1.10933	1.152	1.06667	1.06667	1.06667	1.10933	1.00267	0.938667	0.853333	1.024	1.06667	1.19467	1.06667	1.088	1.152
1.088	1.04533	1.024	1.13067	1.088	1.152	1.19467	1.088	1.06667	1.10933	1.06667	1.04533	1.10933	1.344	1.04533	1.25867	1.19467	1.024	1.06667	1.10933	1.00267	1.024	1.02333	1.32267	1.152	1.152	1.17333	1.00267	1.06667	1.10933	0.96	1.024	1.04533	1.19467	0.874667	1.04533	1.06667	0.917333	1.088	1.04533
1.024	1.024	1.024	1.17333	1.088	1.152	1.216	1.10933	1.088	1.13067	1.06667	1.06667	1.06667	1.06667	1.06667	1.152	1.322	1.04533	1.152	1.10933	1.04533	1.024	1.00267	1.152	1.088	1.152	1.17333	1.00267	1.024	1.06667	1.04533	0.981333	1.024	1.13067	0.832	1.19467	1.088	0.896	1.06667	1.10933
1.04533	1.04533	1.00267	1.23733	1.024	1.17333	1.152	1.10933	1.088	1.088	1.19467	1.066	1.00267	1.06667	1.23733	1.152	1.30133	1.216	1.10933	1.216	1.024	1.00267	0.981333	1.04533	0.96	1.10933	1.152	1.00267	1.10933	1.06667	0.938667	1.00267	1.00267	1.088	1.088	1.17333	1.216	1.10933	1.10933	1.024
1.04533	1.04533	1.024	1.17333	1.024	1.17333	1.216	1.10933	1.06667	1.13067	1.17333	1.088	1.024	1.36533	1.19467	1.25867	1.17333	1.13067	1.152	1.19467	1.002	1.06667	0.96	1.06667	0.981333	1.06667	1.088	0.96	1.088	1.04533	0.874667	1.04533	1.04533	1.216	1.024	1.13067	1.216	1.088	1.06667	1.00267
1.06667	1.024	1.04533	1.04533	1.024	1.17333	1.19467	1.10933	1.10933	1.152	1.024	1.024	1.06633	1.23733	1.00267	1.19467	1.19467	1.23733	1.088	1.06667	0.917333	1.04533	1.088	0.981333	0.938667	1.23733	1.30133	0.938667	1.088	1.17333	1.10933	1.024	1.00267	1.088	1.024	1.216	1.17333	1.024	1.088	1.13067
1.06667	1.04533	1.024	1.216	1.04533	1.17333	1.216	1.17333	1.10933	1.109	1.02333	1.04533	1.06633	1.38667	0.981333	1.30133	1.28	1.152	1.13067	1.10933	1.152	1.00267	1.024	1.06667	1.00267	1.19467	1.19467	1.024	1.04533	1.10933	1.06667	1.024	1.04533	1.152	1.10933	1.13067	1.23733	1.13067	1.10933	1.10933
1.06667	1.024	1.04533	1.17333	1.04533	1.216	1.23733	1.13067	1.088	1.109	1.19467	1.04533	1.08867	1.216	1.216	1.216	1.23733	1.10933	1.13067	1.19467	1.06667	1.024	1.00267	1.23733	1.10933	1.13067	1.15133	0.874667	1.04467	1.088	1.024	1.06667	1.024	1.17333	0.981333	1.17267	1.152	1.04533	1.04533	1.088
1.10933	1.06667	1.024	1.088	1.06667	1.17267	1.17333	1.04533	1.06667	1.13067	1.10933	1.088	1.04467	1.23733	1.10933	1.19467	1.32267	1.216	1.10933	1.13067	1.00267	1.00267	1.00267	0.938667	0.896	1.13067	1.17333	1.066	1.06667	1.06667	1.10933	1.024	1.00267	1.024	1.06667	1.19467	1.216	1.088	1.06667	1.152
1.06667	1.04533	1.00267	1.024	1.10933	1.152	1.17333	1.152	1.10933	1.10933	1.17333	1.088	1.04533	1.36533	1.216	1.28	1.23733	1.13067	1.152	1.216	1.024	1.024	0.981333	1.06667	0.981333	1.088	1.13067	1.04533	1.13067	1.06667	1.00267	1.04533	1.024	1.13067	1.088	1.13067	1.216	1.10933	1.024	1.088
1.024	1.024	1.04467	1.00267	1.06667	1.19467	1.17333	1.13067	1.088	1.10933	1.10933	1.088	1.088	1.216	1.13067	1.216	1.23733	1.23667	1.06667	1.13067	0.96	1.06667	1.00267	0.96	0.917333	1.152	1.17333	1.00267	1.00267	1.088	1.088	1.024	0.96	0.896	0.96	1.152	1.152	1.00267	1.088	1.10933
1.088	1.04467	1.04533	1.10933	1.00267	1.19467	1.19467	1.06667	1.06667	1.06667	1.10933	1.04533	1.06667	1.38667	1.10933	1.28	1.30133	1.04533	1.10933	1.152	1.024	0.981333	1.06667	0.853333	0.852667	1.216	1.23733	1.088	1.06667	1.152	1.06667	1.024	1.024	1.152	1.024	1.06667	1.19467	1.04533	1.10933	1.152
1.088	1.04533	1.00267	1.13067	1.088	1.13067	1.152	1.04533	1.06667	1.06667	1.19467	1.088	1.06667	1.088	1.19467	1.15133	1.23733	1.10933	1.10933	1.17333	1.10933	1.04533	0.938667	1.024	0.96	1.088	1.10933	1.13067	1.04533	1.04533	1.00267	1.04533	1.024	1.152	0.874667	1.19467	1.088	0.938667	1.04533	1.06667
1.024	1.024	1.00267	1.00267	1.06667	1.13067	1.216	1.04533	1.024	1.088	1.088	1.024	1.024	1.19467	1.10933	1.19467	1.30133	1.17333	1.152	1.152	0.96	1.00267	1.00267	0.938667	0.896	1.10933	1.152	1.024	1.00267	1.06667	1.04533	0.981333	1.00267	1.04533	1.04533	1.152	1.19467	1.06667	1.024	1.10933
1.00267	1.00267	0.981333	1.024	1.00267	1.10933	1.216	1.04533	1.088	1.10933	1.19467	1.088	1.024	1.28	1.216	1.216	1.216	1.216	1.152	1.216	1.024	0.981333	0.981333	1.088	1.024	1.10933	1.13067	1.04533	1.04533	1.06667	0.938667	1.04533	0.96	0.874667	1.04533	1.13067	1.216	1.10933	1.04533	1.024
1.00267	1.024	1.024	1.04533	0.981333	1.152	1.216	1.10933	1.088	1.06667	1.04533	1.024	1.06667	1.36533	1.024	1.28	1.19467	1.25867	1.17333	1.088	0.96	1.00267	0.96	1.06667	0.96	1.04533	1.088	0.917333	1.024	1.00267	1.06667	1.024	1.00267	1.06667	1.00267	1.06667	1.152	1.00267	1.04533	1.10933
1.024	1.024	1.00267	1.13067	0.938667	1.17333	1.19467	1.024	1.04533	1.06667	1.06667	1.024	1.088	1.38667	1.06667	1.28	1.25867	1.216	1.10933	1.13067	0.896	1.00267	0.981333	1.152	2.09067	1.10933	1.13067	0.981333	1.06667	1.06667	1.06667	1.024	0.96	1.00267	0.853333	1.13067	1.088	0.917333	1.04533	1.10933
1.04533	1.04533	1.00267	1.152	1.024	1.10933	1.216	1.04533	1.04533	1.088	1.13067	1.06667	1.088	1.408	1.152	1.30133	1.32267	1.152	1.13067	1.17333	1.00267	1.04467	0.981333	1.10933	0.96	1.06667	1.10933	1.024	1.06667	1.04533	1.00267	1.00267	1.00267	1.00267	0.981333	1.10933	1.17267	1.024	1.10933	1.088
1.00267	1.00267	0.981333	1.13067	1.024	1.10933	1.13067	1.024	1.04533	1.10933	1.19467	1.04533	1.10933	1.23667	1.216	1.216	1.30133	1.216	1.088	1.17333	0.938667	1.00267	1.024	1.024	0.981333	1.17333	1.17333	0.938667	1.088	1.08733	0.917333	1.024	1.06667	1.23733	0.938667	1.10933	1.13067	0.981333	1.06667	1.00267
0.981333	1.024	1.00267	1.15133	0.96	1.13067	1.13067	1.10867	1.088	1.13067	1.19467	1.088	1.04533	1.344	1.23733	1.28	1.32267	1.04533	1.15133	1.216	1.04533	1.04533	0.981333	1.04533	0.938667	1.13067	1.17333	1.00267	1.088	1.088	1.002	1.00267	0.981333	1.00267	0.96	1.216	1.152	1.00267	1.06667	1.088
1.00267	1.00267	1.024	1.216	0.938	1.152	1.17333	1.13067	1.088	1.088	1.19467	1.06667	1.088	1.13067	1.216	1.152	1.25867	1.28	1.06667	1.216	1.00267	1.024	1.024	1.00267	0.917333	1.17333	1.19467	1.06667	1.04533	1.13067	0.981333	1.00267	1.00267	1.088	1.10933	1.088	1.23733	1.152	1.00267	1.06667
1.06667	1.04533	1.024	1.088	0.981333	1.19467	1.15133	1.088	1.088	1.13067	1.13067	1.04533	1.00267	1.408	1.13067	1.30133	1.28	1.024	1.06667	1.152	1.088	1.024	1.024	0.938667	0.874667	1.152	1.19467	1.04533	1.06667	1.088	1.00267	1.04533	0.938667	0.831333	0.938667	1.17333	1.13067	0.981333	1.00267	1.06667
1.06667	1.04533	1.024	1.00267	1.04533	1.17333	1.17333	1.10933	1.088	1.13067	1.17333	1.06667	1.10933	1.088	1.19467	1.13067	1.19467	1.04533	1.13067	1.17333	1.024	1.024	1.00267	0.938667	0.981333	1.10933	1.152	1.024	1.04533	1.06667	1.088	1.024	0.96	0.896	1.00267	1.00267	1.17333	1.04533	1.024	1.152
1.06667	1.024	1.024	1.04533	1.06667	1.152	1.19467	1.152	1.10933	1.088	1.04533	1.06667	1.00267	1.088	1.04533	1.152	1.344	1.17333	1.10933	1.10933	1.00267	1.00267	0.981333	1.04533	0.832	1.13067	1.152	0.896	1.04533	1.06667	1.00267	1.04533	0.96	0.917333	0.832	1.088	1.06667	0.853333	1.13067	1.04533
1.06667	1.04533	1.04533	1.024	1.04533	1.216	1.23733	1.06667	1.06667	1.06667	1.216	1.04533	1.024	1.28	1.23733	1.23733	1.17333	1.10933	1.13067	1.216	1.00267	1.00267	1.00267	0.853333	1.024	1.10933	1.13067	1.088	1.024	1.088	1.024	0.96	1.088	1.32267	0.874667	1.04533	1.10933	0.96	1.06667	1.10933
1.088	1.04533	1.024	1.00267	1.04533	1.13067	1.25867	1.04533	1.04533	1.088	1.024	1.088	1.06667	1.216	0.980667	1.216	1.17333	1.23733	1.152	1.088	0.981333	1.00267	0.96	1.10867	1.00267	1.088	1.13067	1.06667	1.04533	1.024	0.896	1.00267	0.981333	1.024	0.874667	1.25867	1.088	0.917333	1.088	1.00267
1.024	1.024	0.981333	1.00267	1.088	1.13067	1.23733	1.04533	1.05567	1.06667	1.04533	1.06667	1.04533	1.38667	1.024	1.28	1.25867	1.19467	1.10933	1.088	0.96	1.024	0.981333	1.088	0.981333	1.06667	1.10933	1.024	1.024	1.04533	0.938667	0.981333	1.04533	1.19467	1.17333	1.13067	1.28	1.19467	1.024	1.024
0.981333	1.00267	1.00267	1.10933	1.024	1.13067	1.19467	1.024	1.05567	1.04533	1.10933	1.04533	1.088	1.32267	1.152	1.25867	1.23733	1.152	1.13067	1.17333	0.938667	0.96	1.00267	1.024	1.06667	1.13	1.152	0.96	1.06667	1.06667	0.917333	1.06667	0.96	0.917333	1.024	1.19467	1.152	1.00267	1.10933	1.02333
1.024	1.024	0.981333	1.04533	0.938667	1.10933	1.17333	1.024	1.04533	1.088	1.10933	1.088	1.06667	1.25867	1.10933	1.216	1.32267	1.17333	1.13067	1.152	1.00267	1.04533	0.938667	1.152	1.088	1.04533	1.06667	0.917333	1.04533	1.024	1.152	1.02333	1.04533	1.216	1.024	1.06667	1.216	1.10933	1.088	1.19467
0.981333	1.024	1.00267	1.024	0.981333	1.10933	1.23733	1.024	1.04533	1.088	1.19467	1.04533	1.04533	1.25867	1.19467	1.216	1.28	1.17333	1.10933	1.19467	0.917333	1.024	1.00267	1.216	0.981333	1.17333	1.19467	0.981333	1.088	1.10933	1.00267	1.04533	1.024	1.10933	0.895333	1.19467	1.10933	0.938667	1.00267	1.06667
0.981333	1.00267	0.981333	1.04533	0.938667	1.13067	1.23733	1.088	1.088	1.06667	1.152	1.06667	1.06667	1.32267	1.19467	1.25867	1.23733	1.152	1.13067	1.17333	1.04533	1.024	1.024	1.06667	1.024	1.13067	1.17333	1.024	1.06667	1.06667	1.10933	1.00267	0.96	0.896	1.088	1.17333	1.23733	1.10933	1.024	1.13067
0.980667	1.024	1.00267	1.13067	0.96	1.152	1.23733	1.04533	1.04533	1.088	1.13067	1.04533	1.06667	1.23733	1.13067	1.216	1.258	1.19467	1.152	1.15133	1.024	1.04533	0.981333	1.088	0.853333	1.10933	1.152	0.96	1.10933	1.088	0.938667	1.04533	0.96	1.06667	1.024	1.04533	1.19467	1.06667	1.10867	1.024
1.04533	1.024	1.00267	1.152	0.938667	1.10933	1.19467	1.024	1.06667	1.06667	1.13067	1.088	1.06667	1.344	1.13067	1.25867	1.28	1.216	1.088	1.152	0.981333	1.04533	1.04533	0.874667	0.917333	1.19467	1.216	1.088	1.06667	1.10933	1.088	1.024	1.04533	1.06667	0.853333	1.06667	1.06667	0.917333	1.06667	1.152
1.024	1.024	1.00267	1.06667	1.024	1.13067	1.17333	1.04533	1.04533	1.13067	1.152	1.04533	1.06667	1.344	1.17333	1.28	1.25867	1.13067	1.152	1.17333	1.088	1.024	1.024	1.00267	1.00267	1.19467	1.216	1.10933	1.088	1.152	1.04533	1.00267	1.002	1.04533	0.874667	1.216	1.088	0.938	1.06667	1.088
0.981333	1.024	0.981333	1.17333	0.981333	1.13067	1.216	1.10933	1.088	1.10933	1.10933	1.06667	1.088	1.19467	1.13067	1.19467	1.30133	1.17333	1.10933	1.17333	1.088	1.024	1.024	1.04533	0.896	1.13067	1.17333	0.938667	0.981333	1.06667	0.917333	0.981333	1.00267	1.06667	1.13067	1.13067	1.25867	1.152	1.10933	1.024
1.00267	1.00267	1.024	1.088	0.96	1.152	1.17333	1.10933	1.088	1.088	1.17333	1.066	1.04533	1.32267	1.19467	1.25867	1.28	1.152	1.10933	1.17333	1.024	0.981333	0.970667	0.938667	0.938667	1.152	1.17333	1.00267	1.04533	1.10933	0.917333	1.06667	1.04533	1.23733	0.981333	1.152	1.17333	1.00267	1.04533	1.024
1.04533	1.04533	1.04533	1.19467	0.981333	1.19467	1.216	1.06667	1.06667	1.13067	1.17333	1.04533	1.06667	1.25867	1.19467	1.216	1.23733	1.17333	1.10933	1.19467	1.024	1.024	0.970667	1.024	1.06667	1.04533	1.088	0.896	1.06667	1.024	1.13067	1.024	1.00267	1.024	0.981333	1.19467	1.152	1.024	1.088	1.152
1.088	1.024	1.00267	1.216	1.024	1.13067	1.17333	1.13067	1.088	1.088	1.08733	1.024	1.06667	1.28	1.088	1.23733	1.28	1.10933	1.17333	1.13067	0.917333	1.00267	1.00267	1.152	0.981333	1.10933	1.13067	0.981333	1.04533	1.04533	1.00267	1.00267	1.024	1.10933	1.13067	1.13067	1.25867	1.152	1.088	1.088
1.024	1.024	1.04533	1.10933	1.06667	1.17333	1.216	1.088	1.088	1.13067	1.17333	1.024	1.04533	1.216	1.17333	1.19467	1.25867	1.25867	1.088	1.17333	0.981333	1.00267	1.00267	1.04533	0.981333	1.13067	1.17333	1.06667	1.04533	1.088	1.00267	1.06667	1.00267	1.17333	0.938667	1.152	1.13067	1.00267	1.088	1.06667
1.06667	1.04533	1.00267	1.06667	1.00267	1.152	1.23733	1.13067	1.088	1.152	1.10933	1.088	1.06667	1.408	1.13067	1.30133	1.23733	1.13067	1.152	1.152	1.002	1.024	0.96	1.06667	0.853333	1.088	1.10867	1.04533	1.06667	1.04533	1.13067	1.00267	1.04533	1.13067	1.024	1.194	1.19467	1.06667	1.06667	1.17333
1.04533	1.024	1.024	1.10933	1.06667	1.194	1.19467	1.152	1.088	1.08733	1.13067	1.06667	1.088	1.216	1.13067	1.19467	1.25867	1.17333	1.13067	1.17333	0.96	1.024	1.002	0.874667	1.04533	1.10933	1.13067	0.917333	1.088	1.06667	1.00267	1.04533	1.00267	1.06667	1.088	1.17333	1.216	1.088	1.10933	1.04533
1.06667	1.04533	1.04533	1.088	1.024	1.216	1.17333	1.088	1.088	1.06667	1.10933	1.088	1.04467	1.30133	1.10933	1.25867	1.32267	1.17267	1.088	1.13067	0.981333	1.024	1.00267	1.13067	1.04533	1.17333	1.216	0.938667	1.06667	1.10933	1.024	1.04533	1.04533	1.23733	1.04533	1.13067	1.19467	1.06667	1.06667	1.10933
1.10933	1.04533	1.024	1.04533	1.06667	1.152	1.19467	1.04533	1.06667	1.10933	1.19467	1.024	1.06667	1.30133	1.23733	1.23667	1.23733	1.10933	1.06667	1.216	1.06667	1.024	1.024	1.13067	0.981333	1.13067	1.152	0.810667	1.00267	1.088	1.088	1.024	1.024	1.13067	0.981333	1.19467	1.17333	1.04533	1.10933	1.13067
1.04533	1.04533	1.00267	1.152	1.10933	1.13067	1.19467	1.088	1.06667	1.10933	1.10933	1.024	1.06667	1.19467	1.10933	1.19467	1.28	1.024	1.06667	1.152	1.024	0.981333	1.00267	1.04533	0.917333	1.152	1.17333	1.04533	1.066	1.088	1.06667	1.024	1.04533	1.19467	1.13067	1.19467	1.23733	1.13067	1.04533	1.10933
1.024	1.00267	1.024	1.19467	1.00267	1.152	1.216	1.088	1.088	1.06667	1.152	1.04533	1.04533	1.06667	1.152	1.13067	1.25867	1.06667	1.152	1.17333	1.00267	1.04533	0.981333	0.96	0.832	1.04533	1.06667	0.981333	1.088	1.00267	1.00267	1.04533	0.981333	1.024	1.04533	1.19467	1.19467	1.06667	1.04533	1.088
1.024	1.04533	1.002	1.17333	1.00267	1.152	1.216	1.04533	1.04533	1.13067	1.13067	1.06667	1.00267	1.13067	1.17333	1.17333	1.216	1.216	1.13067	1.152	0.917333	1.04533	0.981333	0.896	0.938667	1.152	1.19467	0.980667	1.06667	1.10933	1.10933	1.06667	0.981333	0.981333	1.06667	1.10933	1.23733	1.10933	1.10933	1.152
1.04533	1.02333	1.00267	1.10933	1.024	1.13067	1.20533	1.13067	1.088	1.13067	1.10933	1.024	1.024	1.322	1.088	1.25867	1.17333	1.216	1.152	1.152	1.04533	1.00267	1.024	0.981333	1.024	1.17333	1.216	1.024	1.024	1.10933	1.06667	1.024	1.04533	1.23733	0.938667	1.088	1.152	1.00267	1.10933	1.10933
1.00267	1.024	1.024	1.152	1.00267	1.17333	1.20533	1.13067	1.10933	1.13067	1.00267	1.04533	1.06667	1.38667	0.981333	1.28	1.19467	1.23733	1.088	1.06667	1.06667	1.00267	1.00267	1.088	0.895333	1.13067	1.152	0.96	1.024	1.088	1.088	1.024	1.04533	1.19467	0.96	1.216	1.10933	0.981333	1.10933	1.13067
1.088	1.04533	1.04533	1.04533	0.981333	1.216	1.17333	1.13067	1.088	1.088	1.06667	1.088	1.088	1.38667	1.04533	1.28	1.30133	1.088	1.06667	1.10933	1.024	1.00267	0.981333	0.938667	1.04533	1.088	1.10933	1.00267	1.04533	1.04533	1.00267	1.00267	1.06667	1.28	1.088	1.19467	1.258	1.13067	1.04533	1.06667
1.06667	1.04533	1.024	0.981333	1.06667	1.17333	1.19467	1.088	1.088	1.10933	1.152	1.06667	1.088	1.13067	1.17333	1.17333	1.30133	1.024	1.088	1.19467	0.96	1.00267	0.96	1.152	1.06667	1.06667	1.088	0.96	1.06667	1.024	0.96	1.04533	0.96	0.938667	1.088	1.23733	1.216	1.13067	1.10933	1.04533
1.06667	1.024	1.024	1.04533	1.06667	1.152	1.23733	1.10933	1.088	1.088	1.19467	1.06667	1.024	1.06667	1.23733	1.13067	1.32267	1.06667	1.10933	1.19467	0.896	1.024	0.981333	1.17333	0.917333	1.10933	1.152	1.04533	1.024	1.04533	1.10933	1.04533	1.06667	1.23733	1.17333	1.088	1.28	1.152	1.04533	1.152
1.06667	1.04533	1.024	1.06667	1.06667	1.17333	1.28	1.04533	1.04533	1.04533	1.17333	1.024	1.024	1.10933	1.216	1.152	1.19467	1.152	1.088	1.19467	0.981333	1.00267	1.00267	0.938667	0.96	1.13067	1.152	1.024	1.088	1.10933	1.088	1.06667	0.981333	1.04533	0.874667	1.216	1.10933	0.96	1.088	1.13067
1.04533	1.04533	1.00267	1.04533	1.024	1.13067	1.23667	1.00267	1.04533	1.088	1.06667	1.088	1.00267	1.28	1.04533	1.23733	1.17333	1.088	1.088	1.13067	1.04533	1.024	0.96	1.024	0.832	1.088	1.10933	0.917333	1.10933	1.024	1.13	1.00267	1.04533	1.152	1.13067	1.13067	1.23733	1.13067	1.06667	1.17333
1.024	1.00267	0.96	1.15133	1.04533	1.10933	1.19467	1.06667	1.06667	1.06667	1.024	1.06667	1.06667	1.152	0.981333	1.17333	1.17333	1.088	1.15133	1.06667	0.938667	1.06667	1.04533	0.874667	0.938667	1.152	1.216	1.00267	1.024	1.13	0.96	1.04533	1.00267	1.06667	0.981333	1.17333	1.152	1.024	1.06667	1.024
0.96	1.024	1.00267	1.216	0.981333	1.13067	1.25867	1.04467	1.04533	1.10933	1.04533	1.024	1.024	1.152	1.024	1.19467	1.28	1.23733	1.17333	1.10933	1.06667	0.980667	1.024	0.981333	1.024	1.216	1.216	1.024	1.04533	1.10933	1.10933	1.024	1.00267	1.06667	1.04533	1.13067	1.216	1.088	1.13067	1.152
1.00267	1.00267	1.024	1.23733	0.938667	1.13067	1.216	1.04533	1.06667	1.088	1.13067	1.04533	1.04533	1.38667	1.152	1.28	1.19467	1.25867	1.13067	1.17333	1.088	1.024	0.96	1.10933	1.00267	1.06667	1.10933	1.06667	1.024	1.04533	1.024	1.04533	1.06667	1.27933	1.00267	1.13067	1.152	1.024	1.088	1.088
1.024	1.024	1.00267	1.19467	0.981333	1.10933	1.152	1.10933	1.088	1.152	1.06667	1.04533	1.06667	1.408	1.04533	1.28	1.216	1.19467	1.06667	1.10933	0.96	0.981333	1.00267	1.088	0.874667	1.10933	1.152	1.04533	1.04533	1.06667	1.06667	1.024	1.024	1.17333	1.00267	1.23733	1.17333	1.024	1.00267	1.10933
1.024	1.04533	1.024	1.152	0.980667	1.19467	1.19467	1.152	1.10933	1.152	1.06667	1.024	1.10933	1.32267	1.06667	1.25867	1.30133	1.024	1.13067	1.10933	0.981333	1.00267	0.938667	0.874667	0.874667	1.06667	1.06667	1.00267	1.06667	1.024	1.00267	1.024	0.938667	0.874667	1.152	1.19467	1.28	1.17333	1.04533	1.088
1.04533	1.024	1.04533	1.10933	0.981333	1.216	1.19467	1.19467	1.10933	1.13067	1.19467	1.06667	1.06667	1.088	1.216	1.13067	1.344	1.19467	1.10933	1.216	0.917333	1.04533	1.00267	0.938667	0.874667	1.088	1.13067	0.938667	1.06667	1.04533	1.024	1.06667	0.981333	0.938667	1.04533	1.04533	1.19467	1.088	1.10933	1.088
1.10933	1.04533	1.04533	1.216	1.04533	1.19467	1.19467	1.13067	1.088	1.13067	1.216	1.06667	1.00267	1.32267	1.258	1.25867	1.27933	1.152	1.10933	1.216	0.96	1.024	1.00267	0.906667	0.874667	1.17333	1.19467	1.00267	1.00267	1.10933	1.13067	1.024	1.06667	1.25867	0.853333	1.06667	1.088	0.917333	1.024	1.17333
1.10933	1.04533	1.04533	1.23733	1.10933	1.19467	1.17333	1.10933	1.10933	1.088	1.152	1.024	1.088	1.25867	1.19467	1.23733	1.152	1.13067	1.06667	1.17333	1.04533	0.981333	1.00267	0.906667	0.938667	1.13067	1.17333	1.088	1.04533	1.088	1.06667	0.981333	0.96	0.938667	0.896	1.23733	1.10933	0.96	1.04533	1.10933
1.088	1.04533	1.024	1.19467	1.10933	1.17333	1.152	1.088	1.06667	1.152	1.024	1.04533	1.06667	1.19467	0.96	1.19467	1.28	1.024	1.10933	1.08733	1.04533	1.00267	0.96	0.980667	0.938667	1.066	1.088	0.96	0.981333	1.024	0.917333	1.024	0.981333	0.96	1.13067	1.088	1.25867	1.152	1.04533	1.024
1.06667	1.04533	1.03467	1.10933	1.10933	1.17333	1.13067	1.17333	1.10867	1.152	1.152	1.04533	1.024	1.06667	1.19467	1.13067	1.28	1.13067	1.088	1.17333	0.917333	0.96	0.981333	0.981333	1.00267	1.06667	1.10933	0.853333	1.04533	1.024	0.96	1.04533	1.00267	1.04533	0.917333	1.06667	1.10933	0.96	1.088	1.04467
1.04533	1.04533	1.03467	1.06667	1.024	1.19467	1.152	1.152	1.10933	1.13067	1.13067	1.06667	1.00267	1.23733	1.13067	1.216	1.216	1.06667	1.13067	1.17333	0.917333	1.024	0.917333	1.088	0.874667	0.981333	1.00267	1.04533	1.04533	0.981333	1.13067	1.00267	1.00267	1.10933	0.896	1.13067	1.10933	0.938667	1.06667	1.152
1.10867	1.04533	1.03467	1.19467	1.04533	1.216	1.19467	1.152	1.10933	1.088	1.10933	1.024	1.06667	1.13067	1.088	1.17333	1.17333	1.216	1.088	1.13067	0.853333	1.00267	1.00267	0.917333	1.00267	1.152	1.17333	1.152	1.04533	1.088	0.96	1.00267	1.024	1.088	0.981333	1.152	1.152	1.024	1.04467	1.04533
1.088	1.04533	1.03467	1.10933	1.10933	1.19467	1.17333	1.088	1.06667	1.088	1.00267	1.024	1.024	1.344	1.00267	1.25867	1.23733	1.06667	1.088	1.06667	1.024	1.024	0.981333	1.06667	0.896	1.10933	1.152	1.06667	1.088	1.06667	0.938667	1.02333	0.96	0.981333	1.02333	1.17333	1.19467	1.04533	1.06667	1.04533
1.10933	1.04533	1.024	1.152	1.088	1.152	1.19467	1.06667	1.06667	1.13067	1.10933	1.10933	1.06667	1.13067	1.10933	1.17333	1.216	1.10933	1.088	1.17333	0.981333	1.024	0.981333	0.96	1.00267	1.088	1.13067	0.896	1.024	1.04533	1.024	1.024	1.024	1.10933	1.024	1.088	1.17333	1.04533	1.06667	1.088
1.04533	1.024	1.00267	1.088	1.10933	1.152	1.216	1.13067	1.088	1.10933	1.06667	1.06667	1.024	1.19467	1.04533	1.19467	1.28	1.088	1.088	1.088	0.96	1.00267	1.00267	1.04533	1.00267	1.152	1.17333	1.06667	1.04533	1.088	1.024	1.024	1.002	1.06667	0.917333	1.152	1.13067	0.981333	1.13067	1.088
1.024	1.024	1.04533	1.17333	1.024	1.19467	1.216	1.088	1.06667	1.10933	1.152	1.02333	1.04533	1.13067	1.19467	1.17333	1.19467	1.06667	1.152	1.17333	1.04533	1.00267	0.981333	1.088	0.832	1.06667	1.088	0.938667	1.04533	1.024	1.04533	1.00267	1.06667	1.28	1.024	1.13067	1.19467	1.04533	1.088	1.088
1.06667	1.04533	1.024	1.216	0.981333	1.152	1.25867	1.10933	1.10933	1.088	1.066	1.06667	1.024	1.13067	1.024	1.17333	1.23733	1.25867	1.06667	1.13067	0.938667	1.024	0.981333	0.874667	0.96	1.13067	1.17333	1.04533	1.04533	1.088	0.96	1.04533	1.024	1.13067	0.981333	1.25867	1.152	1.04467	1.024	1.06667
1.04533	1.04533	1.024	1.088	1.088	1.17333	1.25867	1.06667	1.06667	1.13067	1.088	1.04533	1.024	1.42933	1.088	1.30133	1.19467	1.024	1.06667	1.13067	1.024	1.00267	0.981333	1.024	1.00267	1.088	1.10933	0.938667	1.06667	1.04533	1.04533	1.024	1.00267	1.00267	1.152	1.17333	1.28	1.17333	1.06667	1.088
1.06667	1.04533	1.00267	1.13067	1.024	1.15133	1.28	1.13067	1.088	1.152	1.06667	1.04533	1.088	1.06667	1.04533	1.13067	1.17333	1.04533	1.152	1.10933	0.938667	1.024	1.00267	1.088	1.04533	1.13067	1.17333	0.938667	1.024	1.088	1.024	1.06667	0.96	1.00267	1.04533	1.08733	1.19467	1.06667	1.06667	1.088
1.04533	1.00267	1.04533	1.088	1.04533	1.19467	1.216	1.17333	1.10933	1.088	1.04533	1.04533	1.024	1.088	1.04533	1.13067	1.344	1.258	1.152	1.10933	1.024	1.00267	1.00267	1.10933	0.981333	1.13067	1.17267	1.10933	1.06667	1.088	1.13067	1.024	1.00267	1.04533	0.938667	1.10933	1.13067	0.981333	1.024	1.17333
1.06667	1.06667	1.04533	1.13067	1.00267	1.19467	1.25867	1.06667	1.06667	1.10933	1.19467	1.06667	1.00267	1.408	1.23733	1.30067	1.152	1.216	1.088	1.216	1.024	1.024	0.96	1.06667	0.96	1.06667	1.06667	1.04533	1.06667	1.024	1.06667	1.024	0.981333	0.938667	0.938667	1.13067	1.152	1.00267	1.06667	1.10933
1.10933	1.04533	1.00267	1.216	1.06667	1.152	1.216	1.10933	1.088	1.08733	1.024	1.088	1.088	1.36533	1.00267	1.28	1.17333	1.04533	1.13067	1.088	0.917333	1.00267	1.00267	1.00267	0.917333	1.13067	1.152	0.896	1.06667	1.06667	0.96	1.00267	1.00267	1.06667	1.00267	1.06667	1.152	1.00267	1.024	1.06667
1.024	1.024	1.024	1.13067	1.13067	1.17333	1.23733	1.06667	1.06667	1.10933	1.04533	1.06667	1.088	1.10867	1.00267	1.152	1.344	1.216	1.088	1.088	0.981333	1.04533	0.981333	0.96	0.96	1.13067	1.17333	1.024	1.06667	1.088	1.00267	1.024	0.981333	0.981333	0.874667	1.152	1.10933	0.96	1.04533	1.04533
1.04533	1.04533	1.00267	1.216	1.00267	1.13067	1.23733	1.10933	1.088	1.13067	1.19467	1.04533	1.024	1.32267	1.25867	1.25867	1.30133	1.088	1.088	1.216	1.02333	1.024	1.04533	1.00267	1.04533	1.152	1.19467	1.00267	1.04533	1.10933	1.00267	1.00267	0.981333	0.96	1.00267	1.10933	1.17333	1.024	1.04533	1.088
1.04533	1.024	1.024	1.088	1.024	1.17333	1.28	1.152	1.088	1.10933	1.19467	1.04533	1.066	1.17333	1.17333	1.19467	1.17333	1.06667	1.088	1.19467	1.04533	1.00267	1.002	1.17333	0.896	1.13067	1.17333	1.19467	1.04467	1.10933	0.938667	1.00267	0.981333	1.00267	0.938667	1.06667	1.13067	0.981333	1.06667	1.04533
1.04533	1.024	1.04533	1.06667	1.024	1.19467	1.28	1.088	1.088	1.152	1.024	1.04533	1.04533	1.13067	1.04533	1.152	1.30133	1.13067	1.152	1.088	1.04533	1.024	0.981333	0.917333	0.810667	1.13067	1.13067	1.00267	1.04533	1.04533	1.024	1.024	1.024	1.10933	0.896	1.13067	1.10933	0.96	1.06667	1.06667
1.10933	1.04533	1.024	1.152	1.024	1.17333	1.28	1.152	1.10933	1.088	1.17333	1.04533	1.024	1.216	1.17333	1.19467	1.216	1.216	1.152	1.19467	0.96	0.981333	0.96	0.832	0.981333	1.088	1.13067	1.06667	1.088	1.04533	0.981333	1.00267	1.00267	1.06667	0.96	1.13067	1.152	1.00267	1.088	1.06667
1.04533	1.024	1.04533	1.216	1.088	1.216	1.23733	1.088	1.06667	1.088	1.06667	1.088	1.024	1.36533	1.088	1.28	1.19467	1.216	1.13067	1.13067	0.96	1.04533	1.00267	1.06667	1.13067	1.10933	1.13067	1.06667	1.024	1.06667	0.96	1.00267	1.00267	1.10933	1.00267	1.152	1.17333	1.04533	1.088	1.04533
1.088	1.06667	1.00267	1.28	1.04533	1.13067	1.27933	1.04533	1.06667	1.13067	1.06667	1.024	1.088	1.36533	1.00267	1.28	1.23733	1.19467	1.10933	1.088	1.00267	1.00267	1.024	1.25867	1.04533	1.17333	1.216	0.896	1.00267	1.10933	0.981333	1.024	1.024	1.13067	1.00267	1.152	1.17267	1.024	1.06667	1.06667
1.04533	1.02333	1.02333	1.216	1.10933	1.152	1.302	1.10933	1.088	1.13067	1.088	1.088	1.10933	1.32267	1.10933	1.25867	1.30133	1.10933	1.10933	1.152	1.06667	0.981333	0.981333	1.13067	0.853333	1.06667	1.10933	1.002	1.06667	1.04533	1.024	1.04533	1.04533	1.152	1.024	1.17333	1.19467	1.06667	1.06667	1.088
1.00267	1.024	1.024	1.17333	1.024	1.17333	1.27933	1.17333	1.10933	1.17333	1.17333	1.04533	1.06667	1.19467	1.216	1.19467	1.30133	1.13067	1.06667	1.19467	0.96	1.024	0.938667	0.853333	1.024	1.04533	1.04533	1.10933	1.10933	1.00267	1.024	1.024	0.981333	1.06667	1.04533	1.17333	1.19467	1.088	1.088	1.088
1.06667	1.024	1.04533	1.23733	0.96	1.19467	1.28	1.19467	1.10933	1.13067	1.19467	1.088	1.024	1.216	1.216	1.19467	1.28	1.06667	1.10933	1.19467	0.874667	1.06667	1.00267	1.10933	0.896	1.13067	1.17333	1.088	1.088	1.088	1.04533	1.024	1.024	1.10933	1.04533	1.13067	1.19467	1.06667	1.10933	1.10933
1.13067	1.06667	1.04533	1.15133	1.06667	1.25867	1.23733	1.152	1.13067	1.13067	1.17333	1.024	1.088	1.10933	1.17333	1.152	1.23733	1.13067	1.152	1.19467	1.024	1.024	1.04533	0.938667	1.00267	1.216	1.23733	0.96	1.00267	1.152	1.066	1.04533	1.04533	1.19467	0.981333	1.17333	1.17333	1.024	1.10933	1.10933
1.13067	1.04533	1.04533	1.088	1.10933	1.19467	1.23733	1.13067	1.088	1.13067	1.06667	1.088	0.981333	1.216	1.088	1.216	1.23733	1.23733	1.10933	1.10933	1.10933	0.981333	1.024	1.088	0.874667	1.17333	1.216	1.024	1.088	1.088	1.04533	1.024	1.06667	1.30133	1.04533	1.19467	1.19467	1.06667	1.06667	1.10933
1.088	1.06667	1.04533	1.088	1.152	1.19467	1.216	1.17267	1.10933	1.13067	1.10933	1.06667	1.04533	1.42933	1.10933	1.30133	1.17267	1.10933	1.13067	1.152	1.04533	1.04533	0.96	0.917333	0.895333	1.04533	1.06667	0.981333	1.024	1.02333	1.04533	1.024	1.00267	1.088	1.06667	1.23733	1.216	1.10933	1.10933	1.088
1.088	1.04533	1.04533	1.13067	1.088	1.19467	1.17333	1.10933	1.088	1.088	1.04533	1.024	1.10933	1.152	1.024	1.17333	1.23733	1.19467	1.08733	1.088	0.917333	1.00267	1.00267	0.917333	1.06667	1.17333	1.19467	1.00267	1.06667	1.10933	1.024	1.04533	1.04533	1.19467	1.17333	1.13067	1.22667	1.19467	1.06667	1.10933
1.10933	1.04533	1.04533	1.152	1.088	1.19467	1.152	1.06667	1.06667	1.10933	1.10933	1.04533	1.024	1.344	1.088	1.28	1.344	1.10933	1.17333	1.152	1.04533	1.024	0.96	1.216	1.00267	1.06667	1.10933	1.04533	1.00267	1.024	1.10933	1.06667	1.00267	1.02333	1.00267	1.16267	1.22667	1.024	1.10933	1.13067
1.06667	1.04533	1.00267	1.06667	1.10933	1.13067	1.19467	1.088	1.06667	1.088	1.19467	1.06667	1.088	1.19467	1.25867	1.19467	1.19467	1.25867	1.088	1.216	0.96	1.002	1.024	1.06667	0.853333	1.152	1.17333	1.06667	1.04533	1.10933	1.13067	1.024	1.04533	1.23733	1.088	1.16267	1.216	1.13067	1.04533	1.17333
1.024	1.024	1.00267	1.024	1.04533	1.152	1.19467	1.10933	1.088	1.13067	1.088	1.04533	1.024	1.408	1.04533	1.28	1.30133	1.088	1.152	1.13067	1.024	0.981333	0.96	0.874667	0.981333	1.06667	1.088	0.917333	1.088	1.024	1.024	1.04533	0.981333	1.00267	0.981333	1.216	1.17333	1.00267	1.088	1.088
1.04533	1.024	1.024	1.00267	1.002	1.17333	1.216	1.10933	1.088	1.088	1.17333	1.04533	1.10933	1.17333	1.216	1.19467	1.216	1.216	1.13067	1.17267	0.938667	1.04533	0.96	1.04533	0.96	1.06667	1.10933	1.024	1.06667	1.04533	1.088	1.024	1.04533	1.19467	1.088	1.10933	1.216	1.13067	1.04533	1.13067
1.04533	1.04533	1.04533	1.04533	1.024	1.17333	1.25867	1.04533	1.06667	1.06667	1.06667	1.06667	1.024	1.36533	1.066	1.25867	1.32267	1.19467	1.088	1.13067	0.938667	1.024	1.04533	1.024	1.19467	1.19467	1.216	1.00267	1.024	1.13067	1.00267	1.04533	0.981333	1.00267	0.96	1.19467	1.152	0.981333	1.06667	1.088
1.06667	1.024	0.981333	1.088	1.024	1.13067	1.25867	1.04533	1.04533	1.04533	1.216	1.024	1.088	1.30133	1.23733	1.25867	1.216	1.06667	1.06667	1.216	1.088	0.981333	1.00267	1.344	0.938667	1.13	1.19467	1.024	1.04533	1.06667	1.10933	1.024	1.00267	1.024	1.088	1.10933	1.216	1.10933	1.06667	1.13067
1.00267	1.04533	1.00267	1.13067	1.06667	1.13067	1.216	1.00267	1.04533	1.088	1.088	1.024	1.088	1.152	1.088	1.17333	1.30133	1.06667	1.13067	1.13067	1.024	1.024	0.96	1.00267	0.967111	1.06667	1.06667	1.06667	1.06667	1.024	1.00267	1.04533	1.024	1.13067	0.938667	1.13067	1.13067	1.00267	1.10933	1.066
1.002	1.00267	0.981333	1.10933	0.981333	1.10933	1.216	1.06667	1.066	1.10933	1.17333	1.06667	1.00267	1.088	1.19467	1.152	1.28	1.19467	1.088	1.17333	0.917333	1.024	1.00267	1.10867	0.967111	1.13067	1.152	0.981333	1.13067	1.088	1.06733	1.00267	1.04533	1.23733	0.96	1.152	1.17333	1.00267	1.06667	1.13067
0.981333	1.00267	1.00267	1.152	0.96	1.13067	1.25867	1.088	1.06667	1.088	1.13067	1.04533	1.024	1.32267	1.152	1.25867	1.216	1.088	1.10933	1.17333	1.00267	1.06667	1.00267	1.13067	0.967111	1.19467	1.17333	1.024	1.04533	1.06667	1.00233	1.024	1.00267	1.06667	1.04533	1.216	1.19467	1.06667	1.13	1.088
1.00267	1.024	1.00267	1.17333	0.96	1.13067	1.25867	1.088	1.06667	1.10933	1.088	1.024	1.06667	1.152	1.06667	1.17333	1.17333	1.152	1.10933	1.13067	0.981333	1.00267	1.06667	0.853333	0.96	1.19467	1.28	0.981333	1.088	1.19467	1.00233	1.024	1.06667	1.25867	1.10933	1.152	1.23733	1.152	1.06667	1.06667
1.04533	1.024	1.024	1.23733	0.96	1.17333	1.25867	1.06667	1.088	1.13067	1.024	1.04533	1.04533	1.25867	1.00267	1.216	1.28	1.088	1.088	1.088	1.19467	1.04533	1.00267	1.00267	1.10933	1.088	1.13067	1.00267	1.088	1.04533	1.04533	1.06667	1.00267	1.13067	1.00267	1.216	1.17333	1.024	1.10933	1.088
1.04533	1.04533	1.024	1.28	1.00267	1.17333	1.23733	1.13067	1.088	1.13067	1.17267	1.04533	1.04533	1.19467	1.19467	1.19467	1.19467	1.06667	1.04533	1.19467	0.981333	1.04533	1.00267	1.23733	1.04533	1.17333	1.19467	0.981333	1.00267	1.10933	1.10933	1.024	1.04533	1.19467	1.13	1.152	1.25867	1.152	1.10933	1.152
1.04533	1.024	1.024	1.30133	1.04533	1.17267	1.25867	1.13067	1.10933	1.13067	1.04533	1.066	1.04533	1.13067	1.04533	1.152	1.28	1.04533	1.152	1.10933	1.04533	0.96	1.024	1.13067	0.917333	1.152	1.19467	0.981333	1.04533	1.10933	1.024	1.04467	1.04533	1.216	1.024	1.216	1.17333	1.06667	1.06667	1.088
1.06667	1.04533	1.04533	1.216	2.09067	1.17333	1.23733	1.17333	1.10933	1.17333	1.13067	1.06667	1.024	1.088	1.13067	1.152	1.19467	1.19467	1.06667	1.152	1.04533	1.024	0.938667	0.96	0.96	1.04533	1.06667	1.088	1.10933	1.00267	1.13067	1.024	1.024	1.152	1.10933	1.19467	1.25867	1.10933	1.10933	1.152
1.088	1.04533	1.04533	1.216	1.06667	1.216	1.23733	1.19467	1.10933	1.17333	1.088	1.06667	1.00267	1.30133	1.06667	1.25867	1.216	1.04467	1.088	1.13067	0.896	1.04533	1.00267	1.06667	0.96	1.16267	1.152	1.00267	1.06667	1.06667	1.08089	1.06667	1.04467	1.17333	1.088	1.194	1.23733	1.152	1.04533	1.10933
1.10933	1.04533	1.06667	1.19467	1.10933	1.23733	1.28	1.216	1.13067	1.152	1.04533	1.04533	1.06667	1.08733	1.06667	1.15133	1.17333	1.06667	1.10933	1.10933	1.00267	1.04533	1.024	1.00267	0.96	1.16267	1.23667	1.13067	1.04533	1.152	1.08089	1.04533	1.00267	1.024	1.06667	1.17333	1.17333	1.08733	1.00267	1.152
1.13067	1.06667	1.04533	1.23733	1.152	1.23733	1.23733	1.17333	1.10933	1.13067	1.024	1.06667	1.00267	1.13067	0.981333	1.152	1.28	1.17333	1.10933	1.088	1.088	1.00267	1.04533	1.00267	1.00267	1.17333	1.19467	1.10933	1.06667	1.10933	1.08089	1.04533	0.938667	0.832	1.04533	1.10933	1.23733	1.088	1.06667	1.13067
1.13067	1.06667	1.04533	1.25867	1.152	1.216	1.216	1.13067	1.10933	1.10867	1.152	1.024	1.024	1.28	1.17333	1.23733	1.17333	1.10933	1.13067	1.17333	1.06667	1.00267	0.96	1.088	1.024	1.088	1.10933	1.00267	1.04533	1.04533	1.06667	1.024	0.981333	1.04533	0.981333	1.024	1.152	0.981333	1.10933	1.10933
1.10933	1.04533	1.06667	1.30133	1.13067	1.19467	1.28	1.13067	1.088	1.152	1.04533	1.024	1.06667	1.216	1.024	1.216	1.19467	1.19467	1.10933	1.088	0.96	1.024	1.024	1.13067	0.874667	1.13067	1.17333	1.024	1.06667	1.088	1.06667	1.024	1.06667	1.23733	0.789333	1.152	1.04533	0.896	1.024	1.13067
1.10933	1.04533	1.024	1.28	1.06667	1.19467	1.25867	1.17333	1.10933	1.152	1.04533	1.04533	1.04533	1.32267	1.024	1.25867	1.25867	1.152	1.13067	1.13067	1.00267	1.024	0.981333	0.874667	0.96	1.10933	1.13067	1.06667	1.04533	1.06667	1.00267	0.981333	0.938667	0.896	1.00267	1.19467	1.152	1.00267	1.088	1.06667
1.088	1.04533	1.06667	1.32267	1.088	1.216	1.19467	1.19467	1.13067	1.17333	1.13067	1.06667	1.06667	1.23733	1.152	1.216	1.23733	1.19467	1.10933	1.152	1.00267	1.024	1.00267	1.04533	0.992	1.10933	1.152	1.088	1.088	1.06667	0.874667	1.024	1.04533	1.152	1.10933	1.06667	1.25867	1.152	1.00267	1.00267
1.10933	1.04533	1.04533	1.216	1.10933	1.216	1.19467	1.19467	1.10933	1.17333	1.10933	1.088	1.06667	1.32267	1.10933	1.23733	1.28	1.088	1.10933	1.13067	0.981333	1.024	0.981333	1.04533	0.992	1.16267	1.17333	1.00267	1.00267	1.088	1.00267	1.04533	0.96	0.896	0.874667	1.17333	1.088	0.938667	1.10933	1.06667
1.13067	1.06667	1.06667	1.30133	1.13067	1.25867	1.17333	1.216	1.13067	1.17333	1.152	1.04533	1.06667	1.152	1.152	1.19467	1.25867	1.152	1.06667	1.17333	1.04467	1.00267	1.024	1.04533	1.00267	1.16267	1.19467	1.024	1.06667	1.10933	1.13067	1.00267	1.024	1.216	1.04533	1.06667	1.216	1.06667	1.024	1.152
1.13067	1.06667	1.06667	1.344	1.17333	1.23733	1.17267	1.216	1.13067	1.152	1.13067	1.04533	1.024	1.28	1.152	1.216	1.28	1.04533	1.088	1.17333	1.04533	1.024	0.96	1.10933	0.938667	1.04533	1.088	1.10933	1.06667	1.024	0.917333	1.024	0.981333	0.896	0.853333	1.19467	1.08733	0.917333	1.04533	1.024
1.13067	1.06667	1.088	1.32267	1.152	1.25867	1.19467	1.152	1.10933	1.17333	1.152	1.088	1.066	1.088	1.17333	1.152	1.216	1.088	1.06667	1.17333	0.917333	1.00267	1.00267	1.00267	1.00267	1.13067	1.152	1.06667	1.04533	1.06667	1.06667	1.00267	0.981333	1.06667	1.10933	1.06667	1.216	1.13067	1.04533	1.10933
1.17333	1.06667	1.04533	1.32267	1.17333	1.19467	1.19467	1.216	1.13067	1.17333	1.06667	1.06667	1.024	1.13067	1.04533	1.17333	1.25867	1.04533	1.152	1.10933	1.00267	1.024	1.00267	1.06667	0.917333	1.13067	1.152	0.938667	1.08733	1.088	0.917333	1.04533	0.981333	0.938667	0.874667	1.13067	1.10933	0.917333	1.024	1.04533
1.088	1.04533	1.06667	1.23733	1.10933	1.23733	1.216	1.23733	1.152	1.19467	1.13067	1.06667	1.024	1.10933	1.13067	1.152	1.17333	1.216	1.152	1.17333	1.00267	1.024	1.002	0.96	0.96	1.10933	1.17333	0.981333	1.04533	1.06667	1.10933	1.00267	0.981333	0.938667	0.981333	1.088	1.152	1.024	1.088	1.13067
1.152	1.06667	1.06667	1.23667	1.152	1.28	1.23733	1.216	1.13067	1.17333	1.024	1.06667	1.00267	1.344	1.024	1.25867	1.19467	1.25867	1.088	1.088	1.00267	1.024	1.00267	1.04533	0.938667	1.17333	1.17333	1.088	1.06667	1.10933	0.938667	1.024	1.00267	1.088	0.896	1.088	1.10933	0.96	1.04533	1.024
1.19467	1.08733	1.06667	1.152	1.216	1.23733	1.23733	1.216	1.13067	1.152	1.06667	1.088	1.06667	1.42933	1.04533	1.30133	1.194	1.088	1.10933	1.10933	1.04533	1.00267	0.981333	0.96	0.938667	1.10933	1.152	1.10933	1.04533	1.06667	1.00267	0.981333	0.981333	1.00267	0.917333	1.152	1.10933	0.96	1.06667	1.088
1.152	1.06667	1.08733	1.088	1.152	1.25867	1.30133	1.17333	1.10933	1.13067	1.04533	1.024	1.10933	1.17333	1.00267	1.19467	1.30133	1.10933	1.152	1.088	0.981333	1.024	1.00267	1.024	1.06667	1.13067	1.17333	1.02333	1.04533	1.088	0.96	1.024	1.024	1.088	1.00267	1.088	1.19467	1.04533	1.04533	1.024
1.152	1.06667	1.04533	1.04533	1.19467	1.216	1.19467	1.17333	1.10933	1.13067	1.152	1.04533	1.04533	1.17333	1.19467	1.19467	1.32267	1.23733	1.152	1.19467	1.024	1.024	1.00267	1.152	0.96	1.10933	1.10933	1.06667	1.04533	1.04533	0.938	1.024	1.00267	1.04533	0.938667	1.152	1.13067	0.981333	1.088	1.06667
1.10933	1.04533	1.06667	1.10933	1.10933	1.19467	1.19467	1.10933	1.088	1.088	1.23733	1.06667	1.04533	1.408	1.25867	1.28	1.216	1.23733	1.13067	1.216	0.981333	0.981333	0.981333	1.024	1.088	1.10933	1.17333	1.00267	1.04533	1.088	1.04533	1.00267	1.00267	1.13067	1.024	1.13067	1.17333	1.04533	1.06667	1.088
1.10933	1.04533	1.024	1.152	1.10933	1.19467	1.19467	1.08733	1.06667	1.088	1.06667	1.06667	1.088	1.38667	1.06667	1.28	1.216	1.152	1.13067	1.13067	1.00267	1.024	0.981333	1.19467	1.088	1.088	1.10933	0.96	1.088	1.04533	0.96	1.024	1.024	1.088	0.96	1.17333	1.152	1.00267	1.04533	1.04533
1.06667	1.04533	1.00267	1.152	1.06667	1.152	1.216	1.04533	1.06667	1.10933	1.06667	1.04533	1.088	1.28	1.06667	1.23733	1.32267	1.23733	1.15133	1.13067	0.96	1.04533	0.981333	1.23733	0.96	1.10933	1.13067	1.00267	1.06667	1.04467	1.04533	1.024	0.981333	1.00267	1.04533	1.152	1.19467	1.088	1.04533	1.10933
1.024	1.024	1.00267	1.23733	1.00267	1.13067	1.23733	1.06667	1.06667	1.088	1.216	1.088	1.04533	1.344	1.23733	1.25867	1.30133	1.23733	1.06667	1.21533	0.981333	1.00267	1.024	1.00267	0.981333	1.17333	1.216	1.04533	1.10933	1.10933	1.00267	1.024	0.981333	1.002	1.00267	1.088	1.19467	1.024	1.06667	1.06667
1.024	1.024	1.00267	1.28	0.981333	1.152	1.216	1.13067	1.088	1.13067	1.17333	1.024	1.088	1.408	1.23733	1.30133	1.25867	1.024	1.088	1.17333	1.06667	1.06667	1.00267	1.04533	1.04467	1.13067	1.152	1.00267	1.088	1.088	1.06667	1.04533	1.00267	1.06667	0.938667	1.10933	1.13067	1.00267	1.10933	1.13067
1.04533	1.04533	1.04533	1.19467	1.02333	1.17333	1.23733	1.10933	1.088	1.152	1.152	1.04533	1.10933	1.06667	1.152	1.152	1.30133	1.088	1.13067	1.17333	1.00267	1.04533	1.04533	1.152	1.06667	1.19467	1.23733	1.00267	1.024	1.13067	1.024	1.00267	1.04533	1.216	0.938667	1.152	1.13067	1.00267	1.088	1.06667
1.04533	1.024	1.00267	1.19467	1.04533	1.17333	1.23733	1.17333	1.10933	1.152	1.17333	1.04533	0.981333	1.17333	1.194	1.152	1.32267	1.19467	1.152	1.19467	1.088	1.002	1.04533	1.13067	0.96	1.216	1.23733	0.938667	1.088	1.13067	0.981333	1.00267	1.04533	1.19467	1.024	1.19467	1.17333	1.024	1.06667	1.06667
1.06667	1.04533	1.06667	1.216	1.06667	1.23733	1.28	1.19467	1.13067	1.13067	1.19467	1.024	1.04533	1.30133	1.216	1.25867	1.17333	1.216	1.088	1.19467	1.10933	1.024	0.981333	1.04533	1.00267	1.10867	1.13067	0.938667	1.088	1.088	0.981333	1.04533	0.981333	1.024	1.088	1.19467	1.23733	1.10933	1.06667	1.06667
1.10933	1.06667	1.06667	1.30133	1.10933	1.216	1.216	1.152	1.10933	1.13067	1.024	1.04533	1.06667	1.36533	1.00267	1.28	1.216	1.10933	1.152	1.10933	0.981333	1.04533	1.00267	1.06667	1.04533	1.13067	1.17333	1.024	1.088	1.088	1.024	1.04533	1.024	1.088	1.088	1.13067	1.23733	1.13067	1.088	1.088
1.15133	1.04533	1.04533	1.25867	1.13067	1.19467	1.17333	1.13067	1.088	1.152	1.06667	1.04533	1.088	1.13067	1.06667	1.17333	1.28	1.216	1.06667	1.10933	1.00267	1.024	1.024	1.152	1.04533	1.17333	1.19467	1.06667	1.06667	1.10933	1.10933	1.04533	1.024	1.17333	0.96	1.152	1.13067	0.981333	1.10933	1.15133
1.088	1.04533	1.024	1.216	1.10933	1.19467	1.19467	1.17333	1.10933	1.17333	1.17333	1.06667	1.024	1.42933	1.17333	1.28	1.30133	1.04533	1.088	1.19467	1.06667	1.024	1.024	1.13067	0.874667	1.17333	1.19467	1.024	1.04533	1.10933	1.088	1.00267	1.04533	1.19467	1.00267	1.17333	1.19467	1.06667	1.088	1.13067
1.088	1.04533	1.06667	1.25867	1.06667	1.216	1.19467	1.19467	1.13	1.152	1.17267	1.06667	1.10933	1.088	1.216	1.152	1.19467	1.10933	1.10933	1.17333	1.06667	1.024	1.00267	0.917333	0.938667	1.13067	1.152	1.152	1.088	1.06667	0.981333	1.04533	1.024	1.10933	1.06667	1.19467	1.216	1.10933	1.04467	1.06667
1.10933	1.06667	1.06667	1.216	1.13067	1.23667	1.25867	1.19467	1.10933	1.13067	1.06667	1.088	1.00267	1.17333	1.04533	1.19467	1.32267	1.06667	1.088	1.10933	1.00267	1.04533	1.00267	0.980667	1.04533	1.13067	1.17333	0.981333	1.06667	1.10933	1.024	1.024	0.981333	1.04533	1.088	1.17333	1.216	1.088	1.04533	1.088
1.13067	1.04533	1.04533	1.216	1.152	1.23733	1.216	1.13067	1.10933	1.17333	1.19467	1.088	1.04533	1.13067	1.23733	1.152	1.19467	1.10933	1.10933	1.23733	1.024	1.024	1.024	1.152	1.10933	1.17333	1.216	0.874667	1.04533	1.10933	1.088	1.04533	1.00267	1.04533	1.024	1.13067	1.19467	1.06667	1.10933	1.13067
1.13067	1.06667	1.04533	1.32267	1.13067	1.19467	1.23733	1.19467	1.10933	1.13067	1.04533	1.024	1.00267	1.17267	1.00267	1.194	1.216	1.13067	1.04533	1.088	1.06667	1.00267	1.024	1.23733	0.981333	1.17333	1.194	1.00267	1.024	1.10933	1.088	1.024	1.04533	1.216	0.981333	1.10933	1.152	1.024	1.04533	1.13067
1.088	1.04533	1.04533	1.23733	1.088	1.216	1.216	1.17333	1.10933	1.152	1.06667	1.06667	1.04533	1.23733	1.06667	1.216	1.17333	1.02333	1.152	1.13067	1.04533	1.00267	0.96	1.024	1.024	1.06667	1.10933	1.00267	1.10933	1.024	1.04533	1.024	0.981333	0.981333	0.981333	1.216	1.152	1.00267	1.06667	1.10933
1.13067	1.06667	1.06667	1.17333	1.13067	1.216	1.28	1.152	1.10933	1.17333	1.04533	1.04467	1.04533	1.06667	1.04533	1.13067	1.23733	1.216	1.13067	1.088	0.938667	1.04533	0.981333	1.13067	0.981333	1.10933	1.10933	1.04533	1.088	1.06667	1.00267	1.024	1.00267	1.04533	1.08733	1.08733	1.23733	1.13067	1.06667	1.06667
1.10933	1.04533	1.04533	1.28	1.13067	1.216	1.25867	1.216	1.13067	1.152	1.088	1.088	1.00267	1.344	1.088	1.25867	1.23733	1.19467	1.17333	1.13067	0.981333	1.04533	1.04533	1.024	0.874667	1.152	1.216	0.981333	1.06667	1.10933	1.00267	1.04467	1.00267	1.06667	0.938667	1.13067	1.13067	0.96	1.00267	1.088
1.10933	1.04533	1.06667	1.23733	1.088	1.23733	1.216	1.17333	1.10933	1.13067	1.10933	1.04533	1.088	1.344	1.088	1.25867	1.17333	1.23733	1.152	1.152	1.06667	1.024	1.04533	0.938667	0.96	1.216	1.23733	0.981333	1.088	1.13067	1.10933	1.00267	0.96	0.853333	0.96	1.13067	1.152	1.024	1.088	1.13067
1.152	1.06667	1.04533	1.17333	1.17333	1.216	1.23733	1.10933	1.088	1.15133	1.024	1.06667	1.06667	1.36533	1.00267	1.30133	1.30133	1.216	1.06667	1.06667	1.088	1.024	0.981333	1.00267	1.024	1.13067	1.152	1.088	1.04533	1.088	0.96	1.024	1.02333	1.17333	1.00267	1.06667	1.17333	1.04533	1.00267	1.04533
1.10933	1.06667	1.024	1.152	1.10933	1.19467	1.19467	1.216	1.13067	1.152	1.152	1.04533	1.088	1.38667	1.19467	1.25867	1.28	1.04533	1.10933	1.216	1.024	1.024	1.024	1.10933	0.96	1.152	1.19467	0.981333	1.024	1.10933	1.024	1.024	0.96	0.853333	0.853333	1.152	1.06667	0.895333	1.10933	1.088
1.06667	1.024	1.06667	1.06667	1.06667	1.23733	1.19467	1.17333	1.10933	1.10933	1.19467	1.04533	1.10933	1.088	1.19467	1.17333	1.30133	1.17333	1.13067	1.17333	1.04533	1.00267	1.00267	1.04533	0.96	1.13067	1.152	0.917333	1.04533	1.06667	1.00267	1.00267	1.024	1.216	1.04533	1.06667	1.216	1.088	1.06667	1.088
1.13067	1.088	1.06667	1.06667	1.152	1.216	1.21533	1.10933	1.088	1.13067	1.17333	1.04533	1.00267	1.30133	1.216	1.23733	1.32267	1.17333	1.13067	1.19467	1.00267	1.00267	0.96	1.00267	0.874667	1.088	1.10933	1.00267	1.088	1.04533	0.917333	1.024	1.00267	1.024	0.832	1.19467	1.06667	0.896	1.06667	1.024
1.13067	1.04533	1.024	1.10933	1.13067	1.17333	1.17333	1.10933	1.088	1.088	1.19467	1.024	1.088	1.28	1.216	1.23733	1.17333	1.17333	1.10933	1.19467	0.938667	1.024	1.00267	0.917333	0.896	1.10933	1.152	1.088	1.04533	1.06667	1.06667	0.981333	1.024	1.10933	1.10933	1.10933	1.23733	1.13067	1.024	1.10933
1.06667	1.04533	1.024	1.17333	1.04533	1.17333	1.216	1.10933	1.06667	1.088	1.024	1.06667	1.04533	1.30133	1.00267	1.23733	1.25867	1.152	1.13067	1.088	1.00267	1.024	1.00267	0.938667	0.981333	1.152	1.17333	0.96	1.04533	1.088	0.917333	1.06667	0.96	0.896	0.981333	1.17333	1.15133	1.00267	1.06667	1.00267
1.06667	1.04533	1.024	1.17333	1.06667	1.152	1.23733	1.024	1.06667	1.10933	1.152	1.04533	1.06667	1.23733	1.17333	1.216	1.28	1.17333	1.088	1.17333	1.02333	1.024	1.00267	1.04533	1.024	1.10933	1.152	1.088	1.04533	1.088	1.088	1.00267	1.00267	1.10933	1.024	1.06667	1.19467	1.06667	1.088	1.152
1.024	1.024	1.00267	1.19467	1.00267	1.13067	1.17333	1.088	1.088	1.10933	1.13067	1.088	1.06667	1.28	1.152	1.23733	1.27933	1.10933	1.10933	1.17333	1.00267	0.981333	0.981333	1.13067	1.024	1.10933	1.13067	1.06667	1.024	1.06667	1.00267	1.04533	1.024	1.13067	0.853333	1.13067	1.088	0.917333	1.06667	1.06667
1.024	1.00267	1.00267	1.258	0.981333	1.17333	1.17333	1.13067	1.088	1.13067	1.152	1.088	1.04533	1.216	1.152	1.19467	1.25867	1.10933	1.10933	1.17333	0.981333	1.00267	0.96	1.06667	1.10933	1.088	1.10933	1.152	1.04533	1.024	1.04533	0.981333	1.00267	1.088	1.024	1.19467	1.17333	1.04533	1.04533	1.10933
1.04533	1.04533	1.024	1.30133	1.024	1.17333	1.216	1.13067	1.088	1.13067	1.10933	1.04533	1.04467	1.17333	1.13067	1.19467	1.23733	1.13067	1.088	1.152	0.96	1.024	0.981333	1.25867	0.96	1.06667	1.10933	0.938667	1.088	1.04533	0.938667	1.024	0.981333	1.00267	1.04533	1.13067	1.216	1.088	1.088	1.024
1.06667	1.024	1.04533	1.152	1.06667	1.19467	1.19467	1.152	1.10933	1.152	1.152	1.088	1.02467	1.23733	1.152	1.216	1.23733	1.088	1.088	1.17333	0.938667	1.024	1.00267	1.00267	0.810667	1.13067	1.152	1.04533	1.066	1.06667	1.024	1.04533	1.024	1.088	0.981333	1.10933	1.17333	1.024	1.088	1.10933
1.088	1.06667	1.04533	1.13067	1.06667	1.19467	1.19467	1.17333	1.10933	1.17333	1.088	1.04533	1.066	1.13067	1.088	1.17333	1.23733	1.10933	1.10933	1.13067	1.00267	1.024	1.024	0.810667	0.938667	1.17333	1.19467	0.96	1.10933	1.10933	1.06667	1.024	1.04533	1.216	0.96	1.152	1.13067	0.981333	1.04533	1.088
1.088	1.024	1.04533	1.13067	1.088	1.216	1.19467	1.19467	1.13067	1.10933	1.088	1.06667	1.024	1.216	1.06667	1.17333	1.23733	1.13067	1.152	1.10933	1.04533	1.06667	0.981333	1.00267	0.96	1.13067	1.17333	1.00267	1.04533	1.088	1.024	1.00267	0.981333	1.00267	1.024	1.19467	1.17333	1.04533	1.024	1.088
1.10933	1.06667	1.066	1.17333	1.13067	1.23733	1.216	1.13067	1.088	1.13067	1.10933	1.06667	1.04533	1.19467	1.10933	1.23733	1.17333	1.25867	1.17333	1.17333	1.024	1.024	1.06667	1.024	1.024	1.216	1.25867	1.00267	1.00267	1.152	0.981333	1.04533	0.981333	0.938667	1.10933	1.10933	1.23733	1.152	1.06667	1.06667
1.152	1.066	1.024	1.23733	1.152	1.17333	1.17333	1.088	1.06667	1.088	1.04533	1.024	1.04533	1.42933	1.06667	1.30133	1.23733	1.23733	1.10933	1.088	1.13067	0.96	0.959667	1.10933	0.917333	1.10933	1.13067	1.00267	1.06667	1.06667	1.02333	1.04533	0.981333	1.024	0.938667	1.088	1.152	0.981333	1.06667	1.10933
1.06667	1.04533	1.04533	1.152	1.06667	1.17333	1.19467	1.10867	1.10933	1.13067	1.088	1.04533	1.088	1.42933	1.088	1.30133	1.25867	1.13067	1.152	1.15133	0.981333	1.024	0.959667	0.96	0.96	1.04533	1.06667	1.06667	1.024	0.981333	1.10933	1.024	1.00267	1.04533	0.896	1.10933	1.10933	0.938667	1.024	1.13067
1.04533	1.024	1.00267	1.19467	1.04533	1.17333	1.19467	1.13067	1.088	1.152	1.10933	1.06667	1.10933	1.216	1.088	1.19467	1.32267	1.25867	1.08733	1.13067	0.874667	1.00267	1.00267	1.024	1.04533	1.088	1.13067	1.02333	1.088	1.088	0.981333	0.981333	0.981333	0.96	0.938667	1.13067	1.13067	1.00267	1.024	1.06667
1.06667	1.04533	1.04533	1.25867	1.024	1.17333	1.216	1.17333	1.10933	1.10933	1.216	1.04533	1.04533	1.408	1.25867	1.30133	1.32267	1.06667	1.152	1.216	0.981333	1.024	0.981333	1.13067	0.938667	1.13067	1.152	1.024	1.024	1.04467	0.96	1.024	0.96	0.96	1.00267	1.088	1.17333	1.024	1.088	1.04533
1.06667	1.024	1.04533	1.28	1.088	1.216	1.216	1.10933	1.06667	1.13067	1.19467	1.06667	1.088	1.13067	1.23733	1.152	1.23733	1.23733	1.10933	1.216	1.00267	1.024	1.024	1.00267	0.874667	1.152	1.17333	1.152	1.04533	1.10933	0.981333	1.024	1.024	1.10933	0.917333	1.088	1.10933	0.96	1.06667	1.06667
1.10933	1.06667	1.024	1.152	1.088	1.19467	1.216	1.13067	1.10933	1.17333	1.10933	1.06667	1.024	1.38667	1.10933	1.28	1.32267	1.13067	1.04533	1.13067	1.04533	1.00267	0.981333	0.896	0.938667	1.10933	1.13067	1.024	1.10933	1.04533	1.00267	0.981333	1.00267	1.04533	0.896	1.152	1.10933	0.96	1.06667	1.088
1.088	1.04533	1.04533	1.10933	1.06667	1.19467	1.152	1.19467	1.10933	1.152	1.216	1.024	1.10933	1.216	1.23667	1.216	1.19467	1.04533	1.13067	1.23733	0.96	1.04533	0.981333	1.00267	1.06667	1.088	1.13067	1.10933	1.04533	1.06667	0.981333	1.00267	1.00267	1.066	1.024	1.13067	1.19467	1.06667	1.04533	1.024
1.066	1.04533	1.06667	1.10933	1.08733	1.216	1.19467	1.19467	1.13067	1.13067	1.04533	1.088	1.04533	1.088	1.024	1.13067	1.32267	1.13067	1.10933	1.088	0.981333	1.00267	1.024	1.17333	0.917333	1.17267	1.216	1.06667	1.00267	1.10933	0.938667	1.04533	1.00267	1.04533	0.981333	1.13067	1.17333	1.00267	1.06667	1.06667
1.13067	1.04533	1.04533	1.152	1.13067	1.23733	1.17333	1.13067	1.088	1.088	1.19467	1.088	1.00267	1.23733	1.23733	1.216	1.23733	1.152	1.10933	1.216	1.06667	1.002	0.981333	0.96	1.04467	1.10933	1.152	1.04533	1.04533	1.06667	1.04533	1.00267	1.00267	1.04533	0.981333	1.152	1.152	1.04533	1.06667	1.088
1.152	1.06667	1.04533	1.23733	1.152	1.17333	1.13067	1.06667	1.088	1.10933	1.10933	1.024	1.04533	1.23733	1.10933	1.23733	1.152	1.13067	1.13067	1.13067	0.981333	1.00267	0.96	1.152	1.046	1.06667	1.06667	0.938667	1.088	1.024	1.00267	1.04533	1.024	1.152	1.00267	1.10933	1.17333	1.024	1.06667	1.088
1.06667	1.04533	1.00267	1.19467	1.06667	1.15133	1.152	1.088	1.06667	1.13067	1.024	1.088	1.06667	1.258	0.981333	1.216	1.25867	1.216	1.152	1.088	0.917333	1.04533	0.981333	1.13067	1.10867	1.10933	1.152	1.06667	1.06667	1.06667	1.024	1.00267	1.00267	1.024	0.96	1.19467	1.152	1.00267	1.06667	1.066
1.024	1.024	1.024	1.23733	1.00267	1.17333	1.17333	1.13067	1.088	1.13067	1.10867	1.04533	1.04533	1.32267	1.13067	1.23667	1.25867	1.17333	1.06667	1.152	1.00267	1.00267	1.04533	1.23733	0.896	1.17333	1.216	1.00267	1.088	1.13067	1.024	1.024	0.981333	1.088	1.06667	1.10933	1.19467	1.088	1.06667	1.10933
1.04533	1.04533	1.024	1.17333	1.024	1.17333	1.152	1.152	1.10867	1.13067	1.10933	1.04533	1.06667	1.32267	1.13067	1.25867	1.23733	1.066	1.152	1.152	1.06667	1.024	0.96	0.938667	1.024	1.10933	1.10933	1.06667	1.04533	1.04533	1.00267	1.04533	1.024	1.06667	0.938667	1.152	1.152	1.00267	1.06667	1.06667
1.06667	1.024	1.04533	1.25867	1.06667	1.216	1.152	1.152	1.10933	1.152	1.13067	1.06667	1.088	1.088	1.10933	1.152	1.30133	1.216	1.152	1.152	0.96	1.04533	1.04533	1.10933	0.917333	1.17333	1.216	1.06667	1.13067	1.10933	1.06667	1.00267	1.00267	1.06667	1.00267	1.13	1.17333	1.024	1.066	1.10933
1.10933	1.06667	1.04533	1.30133	1.10933	1.17333	1.152	1.17333	1.10933	1.13067	1.152	1.04533	1.00267	1.408	1.19467	1.28	1.28	1.23733	1.088	1.19467	1.06667	1.04533	1.024	0.938667	0.938667	1.152	1.194	1.04533	1.04533	1.10933	0.981333	1.024	1.00267	1.088	1.00267	1.13133	1.17333	1.04533	1.10933	1.06667
1.088	1.04533	1.04533	1.17333	1.088	1.23733	1.17333	1.13067	1.088	1.152	1.17333	1.024	1.10933	1.38667	1.17333	1.30133	1.19467	1.088	1.10933	1.17333	1.06667	1.00267	1.04533	1.002	0.96	1.216	1.23733	1.04533	1.06667	1.152	1.04533	1.04533	1.04533	1.19467	1.00267	1.15133	1.17333	1.04533	1.06667	1.10933
1.10933	1.04533	1.04533	1.216	1.10933	1.17333	1.216	1.17333	1.13067	1.17333	1.024	1.04533	1.088	1.13067	1.024	1.17333	1.30133	1.17333	1.10933	1.088	1.088	1.04533	0.96	1.024	0.981333	1.088	1.10933	1.06667	1.024	1.04533	1.024	1.00267	1.024	1.088	1.00267	1.19467	1.17333	1.024	1.024	1.088
1.088	1.04533	1.04533	1.17333	1.06667	1.23733	1.216	1.216	1.10933	1.13067	1.19467	1.066	1.00267	1.30133	1.216	1.23733	1.30133	1.10933	1.10933	1.19467	0.96	0.981333	1.024	1.04533	1.00267	1.152	1.19467	1.00267	1.04533	1.088	1.00267	1.04533	0.96	0.917333	1.088	1.152	1.216	1.13067	1.088	1.06667
1.13067	1.04533	1.06667	1.10933	1.152	1.23733	1.19467	1.13067	1.10933	1.13067	1.216	1.088	1.088	1.19467	1.23733	1.19467	1.216	1.13067	1.13067	1.216	1.04533	1.024	0.96	1.088	1.00267	1.088	1.10933	0.938667	1.06667	1.04533	1.04533	1.024	1.024	1.19467	1.00267	1.06667	1.19467	1.04533	1.088	1.10933
1.13067	1.06667	1.04533	1.13067	1.152	1.19467	1.152	1.152	1.10933	1.10867	1.04533	1.024	1.024	1.216	1.04533	1.216	1.28	1.17333	1.10933	1.10933	0.938667	1.024	0.981333	1.10933	1.00267	1.10933	1.13067	1.04533	1.04533	1.06667	1.088	1.04533	1.024	1.088	0.896	1.19467	1.088	0.938667	1.04533	1.13067
1.088	1.04533	1.04533	1.088	1.06667	1.19467	1.17267	1.10933	1.088	1.10933	1.152	1.06667	1.06667	1.28	1.17333	1.216	1.19467	1.152	1.088	1.19467	1.00267	1.00267	1.00267	1.024	1.10933	1.10933	1.152	1.06667	1.06667	1.06667	1.024	1.00267	0.981333	1.04533	1.06667	1.152	1.216	1.088	1.04533	1.088
1.088	1.04533	1.024	1.17333	1.10933	1.19467	1.19467	1.088	1.06667	1.13067	1.088	1.06667	1.04533	1.23733	1.06667	1.23733	1.23733	1.04533	1.088	1.10933	0.981333	1.04533	1.00267	1.25867	1.00267	1.13067	1.152	1.024	1.088	1.088	0.938667	1.024	0.981333	0.981333	1.02333	1.13067	1.19467	1.06667	1.088	1.04533
1.06667	1.04533	1.024	1.216	1.04533	1.13067	1.17333	1.10933	1.088	1.088	1.088	1.04533	1.06667	1.13067	1.10933	1.152	1.28	1.13067	1.10933	1.152	1.00267	1.00267	1.024	1.088	1.06667	1.152	1.19467	0.96	1.04533	1.088	1.088	1.04467	1.02333	1.088	0.96	1.088	1.152	1.00267	1.04533	1.10933
1.04533	1.024	1.00267	1.088	1.024	1.17333	1.216	1.088	1.06667	1.10933	1.152	1.04533	1.00267	1.216	1.152	1.19467	1.258	1.152	1.17333	1.152	1.04533	1.024	1.00267	1.13067	1.024	1.13067	1.17333	1.088	1.13067	1.10933	1.024	1.00267	1.00267	1.06667	0.938667	1.152	1.13	0.981333	1.00267	1.10933
1.06667	1.04533	1.024	1.088	1.04533	1.152	1.216	1.10933	1.088	1.152	1.10933	1.024	1.04533	1.23733	1.10933	1.216	1.17333	1.216	1.06667	1.152	1.024	1.06667	1.00267	1.152	1.024	1.13067	1.152	1.024	1.04533	1.06667	1.00267	1.024	0.938667	0.810667	1.00267	1.13067	1.17333	1.04467	1.06667	1.06667
1.04533	1.024	1.024	1.194	1.024	1.19467	1.216	1.17333	1.10933	1.088	1.04533	1.04533	1.06667	1.38667	1.024	1.30133	1.23733	1.088	1.13067	1.10933	1.024	1.024	1.04533	1.10933	0.874667	1.23733	1.25867	1.17333	1.10933	1.152	0.981333	1.024	1.00267	1.06667	1.00267	1.024	1.17333	1.024	1.06667	1.04533
1.06667	1.04533	1.04533	1.088	1.04533	1.19467	1.19467	1.06667	1.06667	1.088	1.10933	1.04533	1.088	1.152	1.10933	1.17333	1.23733	1.17333	1.10933	1.13067	1.10933	1.04533	1.00267	0.896	1.024	1.13067	1.17333	1.04533	1.06667	1.088	1.04533	1.024	1.00267	1.10933	0.789333	1.152	1.04533	0.874667	1.10933	1.10933
1.088	1.04533	1.024	1.13067	1.10933	1.17333	1.23733	1.088	1.088	1.13067	1.10933	1.06667	1.024	1.28	1.10933	1.216	1.32267	1.17333	1.10933	1.152	1.02333	1.024	1.04533	1.13067	0.981333	1.17333	1.19467	0.938667	1.088	1.10933	1.00267	0.96	1.06667	1.23733	1.00267	1.152	1.17333	1.024	1.10933	1.10933
1.04533	1.024	1.00267	1.13067	1.024	1.13067	1.23733	1.13067	1.088	1.10933	1.19467	1.04533	1.06667	1.28	1.23733	1.23733	1.216	1.10933	1.10933	1.216	1.06667	1.04533	1.00267	1.024	1.024	1.17333	1.19467	0.981333	1.024	1.10933	0.874667	1.024	1.04533	1.28	1.024	1.216	1.17333	1.06667	1.04533	0.96
1.024	1.04533	1.04533	1.17333	1.00267	1.19467	1.25867	1.088	1.06667	1.088	1.06667	1.04533	1.04533	1.17333	1.04533	1.216	1.25867	1.152	1.06667	1.10933	1.04533	0.981333	1.024	1.10933	1.024	1.10933	1.19467	0.981333	1.06667	1.10933	1.024	1.04533	0.981333	0.96	1.10933	1.216	1.25867	1.13067	1.04533	1.10933
1.088	1.024	1.00267	1.10933	1.06667	1.152	1.216	1.088	1.088	1.10933	1.13067	1.024	1.04467	1.28	1.152	1.216	1.25867	1.024	1.10933	1.152	1.06667	1.04533	0.96	1.10933	1.00267	1.10933	1.088	0.981333	1.06667	1.024	1.04533	1.04533	0.981333	0.938667	1.152	1.10933	1.25867	1.152	1.088	1.088
1.04533	1.04533	1.024	1.10933	1.024	1.152	1.17333	1.10933	1.088	1.13067	1.13067	1.06667	1.06667	1.06667	1.13067	1.13067	1.23733	1.10933	1.088	1.17333	0.917333	1.024	1.024	1.088	1.024	1.17333	1.19467	0.96	1.08733	1.10933	1.10933	1.06667	1.024	1.17333	0.917333	1.06667	1.13067	0.981333	1.024	1.152
1.024	1.024	1.024	1.10933	1.024	1.17333	1.152	1.10933	1.088	1.10933	1.088	1.04533	1.00267	1.19467	1.10933	1.19467	1.23733	1.088	1.13067	1.13067	1.04533	1.00267	1.00267	1.10933	1.024	1.13067	1.17333	1.10933	1.06667	1.088	1.13067	1.00267	0.96	0.874667	0.896	1.19467	1.10933	0.938667	1.04533	1.152
1.06667	1.04533	1.024	1.19467	1.04533	1.17333	1.13067	1.088	1.06667	1.088	1.13067	1.06667	1.04533	1.152	1.10933	1.17333	1.17333	1.17333	1.10933	1.15133	1.00267	1.04533	1.00267	1.13067	0.96	1.152	1.17333	0.810667	1.06667	1.088	0.96	1.00267	0.981333	1.04533	1.088	1.04533	1.216	1.10933	1.06667	1.06667
1.06667	1.04533	1.024	1.152	1.06667	1.17333	1.152	1.10867	1.088	1.10933	1.024	1.024	1.024	1.30133	1.00267	1.25867	1.23733	1.152	1.06667	1.10933	1.04533	1.024	1.024	1.024	0.896	1.152	1.19467	1.088	1.06667	1.10933	0.959333	1.04533	1.024	1.06667	0.853333	1.13067	1.088	0.917333	1.06667	1.024
1.04533	1.024	1.02333	1.152	1.024	1.152	1.17333	1.06667	1.088	1.13067	1.06667	1.088	1.06667	1.23733	1.088	1.216	1.19467	1.04533	1.06667	1.10933	1.04533	1.024	1.00267	0.917333	1.00267	1.152	1.17333	1.024	1.088	1.088	1.088	0.981333	1.024	1.10933	0.96	1.152	1.13067	1.00267	1.06667	1.13067
1.06667	1.02333	1.00267	1.06667	1.024	1.17333	1.216	1.152	1.088	1.10933	1.06667	1.04533	1.04533	1.10933	1.04533	1.152	1.28	1.04533	1.13	1.13067	1.04533	1.024	1.02333	1.088	1.04533	1.152	1.17333	1.088	1.04533	1.10933	0.896	1.024	0.981333	1.04533	1.00267	1.152	1.17333	1.04533	1.06667	1.024
1.024	1.04533	1.04533	1.10933	1.024	1.17333	1.17333	1.10933	1.088	1.13067	1.152	1.088	1.024	1.06667	1.17333	1.13067	1.25867	1.19467	1.10933	1.152	1.024	1.04533	1.024	1.13067	0.981333	1.17333	1.19467	0.981333	1.024	1.10867	1.00267	1.024	1.00267	1.06667	1.024	1.13067	1.19467	1.04533	1.10933	1.06667
1.088	1.04533	1.024	1.06667	1.088	1.19467	1.19467	1.10933	1.088	1.088	1.13067	1.088	1.00267	1.32267	1.13067	1.25867	1.17333	1.10933	1.10933	1.152	1.04533	0.981333	0.981333	1.06667	0.917333	1.10933	1.152	0.981333	1.06667	1.06667	1.04533	1.024	1.06667	1.25867	0.96	1.10933	1.152	1.024	1.088	1.088
1.06667	1.024	1.04533	1.00267	1.06667	1.17333	1.216	1.088	1.04533	1.10933	1.024	1.04533	1.06667	1.194	1.002	1.19467	1.17333	1.152	1.10933	1.10933	1.00267	1.024	0.96	0.96	1.04533	1.06667	1.10933	1.08733	1.088	1.024	1.024	1.024	1.024	1.152	0.981333	1.23733	1.17333	1.024	1.06667	1.10933
1.066	1.04533	1.00267	1.024	1.04533	1.13067	1.23733	1.088	1.088	1.06667	1.024	1.088	1.04533	1.28	1.00267	1.23733	1.28	1.088	1.10933	1.088	0.938667	1.04533	1.00267	1.13067	1.00267	1.152	1.17333	1.088	1.06667	1.10933	1.024	1.024	1.00267	1.04467	1.152	1.17333	1.25867	1.152	1.06667	1.06667
1.024	1.024	1.00267	1.088	0.981333	1.15133	1.17333	1.04533	1.06667	1.06667	1.17333	1.06667	1.06667	1.152	1.19467	1.17333	1.216	1.17333	1.13067	1.17333	1.024	1.024	1.04533	1.06667	1.152	1.15133	1.19467	1.06667	1.024	1.10933	1.00267	1.04533	1.00267	1.06667	1.04533	1.152	1.19467	1.088	1.10933	1.088
1.04533	1.024	1.00267	1.06667	1.04467	1.152	1.17333	1.024	1.04533	1.088	1.066	1.024	1.024	1.30133	1.06667	1.23667	1.25867	1.19467	1.152	1.13067	1.06667	0.981333	0.981333	1.30133	1.24444	1.152	1.17333	1.024	1.088	1.06667	1.13067	1.04533	1.04533	1.216	0.981333	1.13067	1.17333	1.024	1.10933	1.152
1.024	1.024	1.00267	1.00267	0.981333	1.088	1.17333	1.024	1.04533	1.088	1.152	1.024	1.06667	1.30133	1.152	1.25867	1.23733	1.23667	1.152	1.17333	1.00267	1.04533	0.981333	1.06667	1.24444	1.088	1.10933	0.917333	1.06667	1.04533	1.06667	1.024	1.04533	1.25867	1.00267	1.19467	1.152	1.024	1.06667	1.13067
0.981333	1.00267	0.981333	1.06667	0.938667	1.13067	1.17333	1.088	1.06667	1.088	1.06667	1.088	1.06667	1.38667	1.04533	1.28	1.25867	1.23733	1.10933	1.13067	0.96	1.02333	1.024	0.938667	1.24444	1.17333	1.19467	0.896	1.13067	1.13067	1.024	1.024	1.00267	1.04533	1.088	1.216	1.23733	1.13067	1.088	1.06667
1.00267	1.024	1.00267	1.06667	0.96	1.152	1.152	1.04533	1.088	1.04533	1.13067	1.06667	1.10933	1.408	1.152	1.28	1.28	1.13067	1.152	1.152	1.06667	1.06667	1.024	0.981333	0.981333	1.13067	1.17267	1.152	1.06667	1.06667	1.00267	1.04533	1.04533	1.19467	1.13067	1.152	1.25867	1.152	1.024	1.08733
1.024	1.024	1.024	1.152	1.024	1.13067	1.13067	1.024	1.024	1.10933	1.152	1.04533	1.088	1.216	1.17333	1.216	1.30133	1.23733	1.13067	1.17333	1.024	1.024	1.04533	0.96	0.874	1.23733	1.28	0.938667	1.024	1.17333	1.10933	1.06667	0.96	0.938667	0.981333	1.17333	1.152	1.024	1.088	1.152
1.00267	1.024	0.981333	1.17333	0.981333	1.10933	1.216	1.06667	1.066	1.088	1.19467	1.024	1.04533	1.36533	1.216	1.25867	1.32267	1.152	1.06667	1.216	1.13067	1.00267	1.024	1.04533	1.088	1.13067	1.17333	1.04533	1.04533	1.088	1.10933	1.00267	1.04533	1.17333	1.088	1.088	1.23733	1.088	1.088	1.152
1.00267	1.024	1.00267	1.13067	0.938667	1.13067	1.152	1.04533	1.06667	1.10933	1.216	1.024	1.088	1.30133	1.23733	1.25867	1.23733	1.04533	1.088	1.19467	1.04533	1.00267	0.96	0.917333	0.768	1.088	1.10933	1.088	1.04533	1.04533	1.024	1.04533	1.00267	1.06667	0.896	1.17267	1.088	0.96	1.002	1.088
1.00267	1.024	1.00267	1.04533	1.00267	1.13067	1.152	1.10933	1.088	1.10933	1.088	1.04533	1.06667	1.088	1.10933	1.152	1.30133	1.13067	1.152	1.152	0.938667	1.00267	0.981333	1.21533	1.024	1.10933	1.13067	0.917333	1.04533	1.06667	1.06667	1.024	0.96	0.896	1.06667	1.152	1.216	1.088	1.04533	1.13067
1.024	1.024	1.024	1.06667	0.981333	1.19467	1.15133	1.13067	1.088	1.13067	1.17333	1.04533	1.00267	1.19467	1.216	1.19467	1.25867	1.17333	1.13067	1.19467	0.96	1.024	0.981333	0.928	1.00267	1.088	1.10933	1.00267	1.04533	1.04533	0.96	1.024	0.981333	0.96	1.00267	1.04533	1.19467	1.04533	1.06667	1.024
1.06667	1.024	1.024	1.088	1.04533	1.19467	1.13067	1.13067	1.088	1.06667	1.152	1.02333	1.04533	1.30133	1.152	1.23733	1.19467	1.19467	1.088	1.152	0.981333	1.00267	1.00267	0.928	1.04533	1.13067	1.152	1.216	1.088	1.06667	1.06667	1.024	1.00267	1.10933	0.853333	1.10933	1.06667	0.917333	1.06667	1.13067
1.06667	1.04533	1.04533	1.13067	1.06667	1.152	1.17333	1.024	1.06667	1.08733	1.024	1.024	1.06667	1.32267	1.00267	1.25867	1.23667	1.088	1.088	1.10933	1.00267	1.024	0.96	1.06667	0.96	1.06667	1.10933	1.024	0.96	1.04533	1.024	1.00267	1.00267	1.024	0.938667	1.152	1.13067	0.981333	1.024	1.088
1.06667	1.024	1.00267	1.152	1.06667	1.13067	1.13067	1.06667	1.06667	1.088	1.10933	1.088	1.06667	1.17333	1.088	1.17333	1.25867	1.088	1.06667	1.13067	0.938667	0.981333	1.04533	1.152	0.917333	1.19467	1.216	1.04533	1.10933	1.13067	0.917333	0.981333	0.96	0.938667	1.00267	1.10933	1.19467	1.04533	1.06667	1.024
1.00267	1.024	0.981333	1.19467	0.981333	1.13067	1.13067	1.088	1.06667	1.10933	1.152	1.04533	1.024	1.13067	1.17333	1.17333	1.28	1.024	1.10933	1.17333	1.088	1.04533	0.917333	1.00267	1.06667	0.981333	1.024	1.13067	1.04533	0.96	0.981333	1.04533	1.04533	1.152	0.96	1.088	1.15133	1.00267	1.088	1.04533
1.024	1.04533	1.024	1.152	0.981333	1.152	1.19467	1.088	1.088	1.13067	1.152	1.04533	1.04533	1.088	1.17333	1.152	1.23733	1.13067	1.06667	1.17333	0.832	1.00267	1.024	1.00267	1.04533	1.17333	1.19467	0.938667	1.088	1.10933	1.024	1.00267	1.00267	1.10933	0.896	1.17333	1.088	0.938667	1.04533	1.088
1.024	1.00267	1.024	1.152	1.00267	1.17333	1.13067	1.13067	1.088	1.10933	1.06667	1.04533	1.00267	1.19467	1.06667	1.19467	1.19467	1.024	1.06667	1.10933	1.06667	1.04533	0.981333	1.152	1.04533	1.13067	1.17333	0.981333	1.04533	1.06667	1.024	1.00267	0.96	0.917333	1.06667	1.17333	1.216	1.088	1.04533	1.088
1.06667	1.04533	1.024	1.216	1.04533	1.152	1.13067	1.13067	1.088	1.13067	1.06667	1.088	1.04533	1.088	1.04533	1.152	1.152	1.088	1.06667	1.13067	1.00267	1.024	1.04533	1.13067	0.981333	1.19467	1.216	0.874667	1.04533	1.13067	0.938667	1.04467	1.00267	1.06667	1.02333	1.06667	1.19467	1.06667	1.06667	1.04533
1.06667	1.024	1.04533	1.19467	1.04533	1.216	1.152	1.10933	1.088	1.10933	1.024	1.04533	1.00267	1.13067	1.00267	1.152	1.25867	1.024	1.152	1.088	1.06667	1.00267	0.981333	1.13067	0.853333	1.10933	1.13067	1.984	1.088	1.06667	1.04533	1.024	1.00267	1.04533	0.896	1.13067	1.10933	0.938667	1.088	1.10933
1.088	1.06667	1.024	1.27933	1.088	1.17333	1.19467	1.10933	1.088	1.13067	1.088	1.04533	1.024	1.06667	1.088	1.152	1.152	1.23733	1.088	1.13067	1.00267	1.024	0.981333	1.04533	0.832	1.088	1.13067	1.024	1.10933	1.06667	1.06667	1.00267	1.04467	1.19467	0.96	1.13067	1.152	1.02333	1.06667	1.088
1.06667	1.024	1.024	1.152	1.06667	1.17333	1.17333	1.152	1.10933	1.152	1.024	1.06667	1.00267	1.38667	1.00267	1.28	1.19467	1.10933	1.152	1.10933	0.96	1.04533	1.024	0.896	1.152	1.17333	1.19467	0.981333	1.06667	1.10933	0.938667	1.024	1.00267	1.04533	1.00267	1.19467	1.152	1.024	1.088	1.024
1.06667	1.04533	1.04533	1.06667	1.04533	1.216	1.19467	1.152	1.10933	1.17333	1.06667	1.024	1.088	1.17333	1.04533	1.19467	1.17333	1.17333	1.088	1.10933	1.06667	1.04533	1.024	0.853333	0.874667	1.17333	1.216	1.13067	1.04533	1.10933	1.00267	1.024	1.024	1.17333	1.088	1.10933	1.23733	1.10933	1.10933	1.10933
1.088	1.04533	1.04533	1.088	1.088	1.19467	1.17333	1.19467	1.10933	1.10933	1.00267	1.024	1.04533	1.30133	1.00267	1.23733	1.32267	1.13067	1.13067	1.06667	1.066	1.024	1.024	1.28	1.00267	1.17333	1.19467	1.024	1.024	1.10933	1.024	1.04533	1.04533	1.17333	0.96	1.19467	1.152	1.024	1.088	1.088
1.10933	1.04533	1.04533	0.981333	1.10933	1.216	1.216	1.10933	1.088	1.088	1.216	1.024	1.06667	1.216	1.23733	1.216	1.19467	1.152	1.10933	1.216	1.04533	0.981333	1.00267	0.917333	1.06667	1.13067	1.17333	1.024	1.00267	1.088	1.088	1.00267	1.024	1.152	1.06667	1.19467	1.216	1.088	1.024	1.13067
1.13067	1.06667	1.04533	1.024	1.13067	1.19467	1.23733	1.06667	1.06667	1.06667	1.06667	1.06667	1.04533	1.25867	1.04533	1.216	1.28	1.152	1.10933	1.10867	1.00267	0.981333	0.96	1.06667	0.853333	1.06667	1.088	0.96	1.13067	1.024	1.00267	1.04533	0.96	0.938667	1.088	1.17333	1.216	1.088	1.10933	1.06667
1.04533	1.04533	1.00267	1.088	1.06667	1.13067	1.19467	1.06667	1.06667	1.088	1.152	1.024	1.06667	1.25867	1.17333	1.216	1.25867	1.10933	1.10933	1.17333	0.938667	1.06667	0.938667	1.19467	0.981333	1.024	1.06667	0.981333	1.024	1.00267	1.06667	1.04533	1.04533	1.17333	1.04533	1.088	1.216	1.088	1.06667	1.13067
1.04533	1.024	1.00267	1.152	0.981333	1.152	1.23733	1.024	1.04533	1.04533	1.088	1.024	1.04533	1.19467	1.088	1.216	1.25867	1.17333	1.088	1.152	0.896	0.981333	1.06667	0.874667	1.19467	1.23733	1.23733	1.024	1.066	1.17333	1.06667	1.04533	1.024	1.19467	0.896	1.17333	1.10933	0.96	1.088	1.13067
1.00267	1.024	0.981333	1.04533	1.00267	1.10933	1.17333	1.024	1.04533	1.10933	1.13067	1.088	1.04467	1.30133	1.152	1.23733	1.23733	1.04533	1.04533	1.152	1.13067	1.04533	0.96	1.024	0.981333	1.06667	1.10933	1.06667	1.10933	1.024	1.088	1.00267	1.024	1.152	1.088	1.19467	1.216	1.10933	1.13067	1.10933
0.981333	1.00267	1.00267	1.152	0.938667	1.10933	1.152	1.088	1.088	1.10933	1.10933	1.088	1.06667	1.06667	1.10933	1.152	1.23733	1.024	1.088	1.152	0.938667	1.024	1.00267	1.344	1.024	1.152	1.17333	1.088	1.00267	1.088	0.96	1.04533	1.06667	1.23733	1.06667	1.17333	1.216	1.10933	1.024	1.04533
1.00267	1.024	1.00267	1.19467	0.96	1.152	1.19467	1.10867	1.088	1.088	1.10933	1.024	1.00267	1.088	1.088	1.13067	1.25867	1.04533	1.10933	1.13067	1.024	0.981333	1.04533	1.04533	1.06667	1.19467	1.216	0.874667	1.04533	1.13067	1.066	1.04533	0.981333	0.938667	1.04533	1.23733	1.216	1.06667	1.024	1.10933
1.024	1.024	1.024	1.19467	1.00267	1.17333	1.17333	1.04533	1.06667	1.10933	1.152	1.088	1.024	1.08733	1.17333	1.152	1.17333	1.17333	1.06667	1.17333	1.088	1.024	0.96	1.10933	0.917333	1.024	1.10933	1.04533	1.152	1.024	1.06667	1.04533	0.96	0.938667	1.13067	1.06667	1.23733	1.152	1.10933	1.13067
1.06667	1.04533	1.00267	1.088	1.06667	1.13067	1.152	1.10933	1.06667	1.13067	1.024	1.00267	1.00267	1.25867	0.981333	1.216	1.17333	1.024	1.08733	1.088	0.917333	1.088	1.00267	1.19467	0.938667	1.13067	1.13067	1.024	1.04533	1.06667	1.088	1.04533	1.04533	1.23733	0.896	1.088	1.10933	0.96	1.088	1.10933
1.024	1.02333	1.02333	1.10933	0.981333	1.17333	1.216	1.13067	1.10933	1.13067	1.00267	1.06667	1.04533	1.06667	1.00267	1.152	1.17333	1.088	1.152	1.10933	1.00267	1.00267	1.06667	0.96	0.810667	1.28	1.30133	0.96	1.06667	1.17267	1.10933	1.00267	1.04533	1.17333	0.896	1.216	1.10933	0.938667	1.10933	1.152
1.04467	1.024	1.04533	1.04533	1.04533	1.19467	1.152	1.152	1.10933	1.10933	1.04467	1.024	1.00267	1.152	1.02333	1.15133	1.25867	1.23733	1.152	1.088	1.17333	1.04533	1.00267	0.981333	0.938667	1.10867	1.152	1.04533	1.13067	1.088	0.96	1.00267	1.024	1.17333	1.13067	1.17333	1.23733	1.13067	1.06667	1.06667
1.088	1.04533	1.04533	1.06667	1.06667	1.194	1.17333	1.06667	1.04533	1.088	1.13067	1.06667	1.024	1.42933	1.13067	1.30133	1.17333	1.23733	1.06667	1.152	1.00267	1.04533	1.002	0.810667	0.96	1.17333	1.19467	1.002	1.024	1.10933	0.938667	1.04533	1.00267	1.088	1.04533	1.19467	1.216	1.088	1.088	1.024
1.088	1.04533	1.00267	1.06667	1.088	1.152	1.216	1.10933	1.088	1.088	1.024	1.06667	1.10933	1.36533	0.981333	1.28	1.216	1.04533	1.152	1.088	1.04533	1.00267	1.04533	1.024	0.981333	1.19467	1.216	0.938667	1.04533	1.13067	1.10933	1.04533	1.024	1.17267	1.06667	1.152	1.216	1.10933	1.00267	1.152
1.024	1.024	1.024	1.00267	1.00267	1.152	1.216	1.04533	1.06667	1.088	1.04533	1.06667	1.088	1.088	1.04533	1.152	1.30133	1.194	1.06667	1.10933	1.088	1.00267	0.981333	1.00267	0.938667	1.088	1.10933	1.10933	0.981333	1.024	1.06667	1.04533	0.938667	0.789333	1.024	1.17333	1.19467	1.04533	1.10933	1.10933
1.04533	1.024	1.00267	1.13067	1.04533	1.13067	1.19467	1.06667	1.06667	1.06667	1.216	1.04533	1.024	1.344	1.25867	1.25867	1.32267	1.04533	1.088	1.216	0.96	0.981333	0.981333	1.04533	1.088	1.088	1.13	0.853333	1.04533	1.06667	1.06667	1.024	1.06667	1.25867	1.06667	1.00267	1.19467	1.088	1.04533	1.13067
1.024	1.024	1.00267	1.024	0.980667	1.13067	1.19467	1.04533	1.04533	1.088	1.19467	1.06667	1.06667	1.06667	1.23733	1.152	1.19467	1.10933	1.088	1.216	0.96	1.00267	0.938667	0.981333	1.00267	1.024	1.06667	1.04533	1.06667	1.00267	1.04533	1.024	0.981333	1.024	0.789333	1.23733	1.04533	0.853333	1.06667	1.088
1.024	1.024	1.00267	1.06667	0.981333	1.13067	1.216	1.024	1.04533	1.10933	1.024	1.088	1.00267	1.17333	1.00267	1.19467	1.28	1.06667	1.10933	1.088	0.896	1.024	0.981333	1.216	0.981333	1.10933	1.13067	1.024	1.06667	1.06667	1.088	0.981333	1.00267	1.04533	1.13067	1.13067	1.25867	1.17333	1.10933	1.13
1.00267	1.024	0.981333	1.024	0.981333	1.10933	1.17333	1.10933	1.088	1.06667	1.17333	1.088	1.024	1.152	1.17333	1.152	1.17333	1.13067	1.152	1.17333	0.981333	1.02333	0.981333	1.088	0.896	1.13067	1.152	0.874667	1.024	1.06667	0.853333	1.06667	1.04533	1.216	0.96	1.10867	1.152	1.00267	1.04533	0.981333
0.981333	1.024	1.024	0.981333	0.96	1.17333	1.152	1.024	1.04533	1.088	1.024	1.024	1.04533	1.23733	1.03467	1.216	1.216	1.216	1.152	1.10933	1.00267	1.00267	1.00267	1.024	0.938667	1.10933	1.152	1.00267	1.10933	1.088	1.13067	1.00267	1.00267	1.06667	0.981333	1.216	1.152	1.00267	1.066	1.152
1.06667	1.024	0.981333	1.06667	1.04533	1.13067	1.194	1.06667	1.088	1.06667	1.088	1.04533	1.04533	1.344	1.03467	1.28	1.19467	1.23733	1.088	1.10933	1.00267	1.04533	0.981333	0.96	1.024	1.10933	1.152	1.088	1.06667	1.04533	1.00267	1.024	1.00267	1.024	1.088	1.13067	1.23733	1.13067	1.04533	1.088
1.00267	1.024	1.024	1.00267	0.96	1.13067	1.19467	1.024	1.02333	1.04533	1.04533	1.024	1.088	1.38667	1.04533	1.28	1.258	1.088	1.13067	1.10933	0.981333	1.024	1.04533	1.00267	1.002	1.19467	1.23733	1.024	1.06667	1.152	1.00267	1.04533	0.981333	1.04533	0.981333	1.13067	1.17333	1.024	1.10933	1.06667
1.024	1.024	0.981333	0.981333	0.981333	1.10933	1.19467	1.024	1.06667	1.088	1.10933	1.04467	1.088	1.17333	1.13067	1.17333	1.28	1.17333	1.152	1.13067	1.088	1.024	1.024	1.06667	1.04533	1.152	1.152	1.152	1.024	1.088	1.088	1.024	1.04533	1.19467	0.981333	1.10933	1.152	1.024	1.06667	1.152
0.981333	1.00267	0.981333	1.10933	0.96	1.10933	1.216	1.04533	1.04533	1.06667	1.17333	1.06667	1.024	1.30133	1.19467	1.25867	1.32267	1.25867	1.152	1.216	1.024	1.00267	0.981333	1.08733	0.832	1.13067	1.17333	1.10933	1.04533	1.06667	1.024	1.024	1.024	1.06667	0.981333	1.19467	1.15133	1.00267	1.024	1.06667
0.981333	1.00267	1.00267	1.024	0.938667	1.13067	1.152	1.024	1.04533	1.066	1.19467	1.024	1.088	1.408	1.216	1.28	1.216	1.23733	1.088	1.19467	1.00267	1.00267	0.981333	1.17333	1.00267	1.06667	1.10933	0.981333	1.06667	1.04533	1.00267	1.00267	0.96	0.917333	1.088	1.152	1.216	1.10933	1.04533	1.088
1.00267	1.04533	0.981333	0.96	0.981333	1.10933	1.216	1.00267	1.06667	1.088	1.06667	1.04533	1.088	1.38667	1.12	1.30133	1.25867	1.06667	1.088	1.10933	0.96	1.024	1.00267	0.832	0.981333	1.13067	1.13067	0.96	1.088	1.06667	1.00267	1.06667	0.981333	1.024	0.981333	1.06667	1.17333	1.04533	1.088	1.06667
0.981333	1.00267	0.981333	1.06667	0.938667	1.088	1.19467	1.088	1.06667	1.06667	1.152	1.088	1.088	1.13067	1.12	1.152	1.344	1.088	1.06667	1.17333	0.981333	1.04533	0.981333	1.06667	0.896	1.13067	1.17333	1.06667	1.088	1.088	1.088	1.024	1.024	1.10933	0.896	1.10933	1.10933	0.917333	1.10933	1.13067
0.981333	1.00267	1.024	1.10933	0.938667	1.17333	1.152	1.024	1.04533	1.04533	1.216	1.04533	1.024	1.17333	1.23733	1.17333	1.30133	1.06667	1.10933	1.216	1.024	1.024	1.024	1.06667	1.024	1.152	1.17333	0.96	0.981333	1.088	1.024	1.00267	1.04533	1.23733	0.938667	1.152	1.13067	1.00267	1.06667	1.10933
1.04533	1.04533	1.00267	1.088	1.024	1.10933	1.17333	1.00267	1.024	1.088	1.19467	1.06667	1.024	1.088	1.23733	1.17333	1.19467	1.13067	1.10933	1.216	1.04533	0.981333	1.024	0.938667	0.96	1.17333	1.216	1.024	1.088	1.13067	0.938667	1.00267	1.00267	1.04533	1.04533	1.216	1.19467	1.06667	1.04533	1.024
0.981333	1.00267	0.96	1.10933	0.96	1.088	1.152	1.04533	1.088	1.10933	1.04533	1.04533	1.024	1.23733	1.024	1.19467	1.216	1.13067	1.06667	1.088	1.06667	1.024	0.938667	1.10933	0.896	1.024	1.06667	1.00267	1.04533	0.981333	0.981333	1.024	1.00267	1.04533	1.10933	1.13067	1.23733	1.13067	1.00267	1.04533
0.96	1.00267	1.00267	1.06667	0.917333	1.13067	1.19467	1.10933	1.06667	1.088	1.06667	1.04533	1.056	1.23733	1.06667	1.216	1.17333	1.024	1.10933	1.13067	0.874667	1.024	1.00267	1.024	1.04533	1.152	1.152	1.024	1.04533	1.088	1.06667	1.06667	0.938667	0.832	0.981333	1.13067	1.19467	1.04533	1.088	1.13067
1.024	1.024	1.024	1.152	0.981333	1.17333	1.17333	1.06667	1.06667	1.10933	1.04533	1.04533	1.056	1.06667	1.024	1.13067	1.23733	1.13067	1.152	1.10933	1.024	1.00267	1.00267	0.938667	0.832	1.13067	1.17333	1.10933	1.06667	1.088	1.10933	1.02333	1.024	1.13067	0.959333	1.04533	1.13067	1.00267	1.088	1.13067
1.04533	1.024	1.00267	1.23667	1.04533	1.152	1.216	1.088	1.06667	1.088	1.10933	1.04533	1.01333	1.17333	1.10933	1.19467	1.25867	1.25867	1.10933	1.13067	1.024	1.024	0.981333	1.152	0.981333	1.088	1.10933	1.00267	1.04533	1.04533	1.00267	1.00267	1.02333	1.152	0.832	1.17333	1.06667	0.874667	1.088	1.088
1.04533	1.04533	1.024	1.13067	1.00267	1.152	1.19467	1.06667	1.088	1.10933	1.13067	1.04533	1.01333	1.42933	1.10933	1.30133	1.17333	1.10933	1.10933	1.152	0.96	1.024	1.024	0.832	1.00267	1.152	1.19467	1.00267	1.024	1.088	1.00267	1.00267	1.024	1.152	1.04533	1.152	1.19467	1.088	1.10933	1.06667
1.024	1.00267	1.00267	1.216	1.00267	1.13067	1.152	1.10933	1.088	1.152	1.00267	1.06667	1.10933	1.23733	0.981333	1.216	1.216	1.152	1.10933	1.088	1.024	1.00267	0.981333	1.06667	0.810667	1.13067	1.13067	1.00267	1.10933	1.088	0.896	1.024	1.04533	1.216	1.04533	1.17333	1.216	1.08733	1.06667	1.024
1.024	1.04533	1.024	1.088	1.00267	1.17333	1.152	1.152	1.088	1.10933	1.088	1.06667	1.04533	1.23733	1.088	1.216	1.344	1.10933	1.10933	1.13067	1.00267	1.04533	0.96	1.04533	0.96	1.06667	1.13067	1.00267	0.981333	1.04533	1.06667	1.04533	1.024	1.13067	1.04533	1.216	1.19467	1.06667	1.088	1.088
1.06667	1.024	1.04533	1.04533	1.06667	1.216	1.216	1.10933	1.088	1.13067	1.216	1.04533	1.04533	1.19467	1.25867	1.19467	1.23733	1.152	1.10933	1.21533	0.938	0.96	1.04533	0.832	1.06667	1.17333	1.19467	0.981333	1.06667	1.10933	1.04533	1.024	1.00267	1.088	1.13067	1.17333	1.23733	1.152	1.04533	1.13067
1.10933	1.06667	1.024	1.13067	1.10933	1.17333	1.19467	1.152	1.10933	1.10933	1.10933	1.06667	1.04533	1.25867	1.10933	1.23733	1.23733	1.13067	1.06667	1.13067	1.088	1.024	0.938667	1.00267	0.981333	1.024	1.06667	1.024	1.06667	1.00267	1.06667	1.06667	1.00267	1.04533	1.024	1.13067	1.19467	1.06667	1.088	1.10933
1.06667	1.024	1.04533	1.024	1.024	1.216	1.216	1.088	1.088	1.06667	1.10933	1.04533	1.06667	1.194	1.10933	1.19467	1.23733	1.024	1.088	1.152	0.874667	1.024	1.00267	1.19467	1.10933	1.152	1.152	1.06667	1.00267	1.088	1.10933	1.024	1.04533	1.17333	1.00267	1.152	1.17333	1.024	1.10933	1.13067
1.088	1.06667	1.024	1.10933	1.10933	1.13067	1.23733	1.04533	1.04533	1.10933	1.088	1.04533	1.024	1.088	1.10933	1.152	1.23733	1.10933	1.152	1.152	1.024	0.981333	1.00267	1.04533	1.10933	1.13067	1.17333	1.00267	1.04533	1.088	1.04467	1.024	1.04533	1.216	0.981333	1.17333	1.17333	1.024	1.088	1.10933
1.04533	1.00267	1.00267	1.10933	1.00267	1.13067	1.216	1.10933	1.088	1.06667	1.13067	1.04533	1.02333	1.19467	1.10933	1.17333	1.23733	1.23733	1.13067	1.152	1.00267	1.024	0.938667	1.23733	0.917333	1.024	1.04533	1.06667	1.08733	0.981333	1.024	1.024	1.00267	1.088	1.04533	1.216	1.19467	1.088	1.06667	1.10933
1.00267	1.024	1.024	1.06667	0.981333	1.17333	1.216	1.02333	1.04533	1.088	1.088	1.04533	1.024	1.38667	1.088	1.28	1.17333	1.17333	1.088	1.13067	0.896	1.04533	0.981333	1.216	0.917333	1.10933	1.152	1.00267	1.06667	1.06667	1.024	1.04533	1.024	1.088	1.13067	1.152	1.25867	1.13067	1.024	1.088
1.04533	1.04533	1.00267	1.06667	1.04533	1.13067	1.25867	1.088	1.06667	1.13067	1.024	1.06667	1.10933	1.28	1.024	1.25867	1.23733	1.088	1.10867	1.10933	1.00267	1.024	1.04533	0.981333	1.024	1.19467	1.216	0.981333	1.10933	1.13067	1.06667	1.04533	0.981333	0.981333	1.00267	1.13067	1.17333	1.04533	1.10933	1.10933
1.00267	1.00267	0.981333	1.17333	0.96	1.13067	1.216	1.088	1.088	1.088	1.10867	1.04533	1.04533	1.17333	1.066	1.17267	1.30133	1.13067	1.13067	1.13067	1.06667	1.04533	1.00267	0.96	0.917333	1.13067	1.17333	1.10933	1.10933	1.088	1.10933	1.024	1.024	1.152	1.024	1.10933	1.17333	1.04533	1.088	1.152
1.04533	1.04533	1.024	1.19467	1.024	1.17267	1.25867	1.06667	1.088	1.06667	1.17333	1.088	1.04533	1.23733	1.21667	1.216	1.25867	1.17333	1.088	1.17333	1.024	1.04533	1.04533	1.10933	0.981333	1.216	1.23733	1.10933	1.04533	1.15133	1.024	1.04533	1.024	1.152	0.917333	1.19467	1.13067	0.981333	1.024	1.088
1.04533	1.02333	1.024	1.10933	1.024	1.13067	1.25867	1.06667	1.04533	1.13067	1.13067	1.04533	1.04533	1.25867	1.15133	1.23733	1.216	1.08733	1.10933	1.17333	1.10933	1.00267	1.04533	0.96	0.96	1.21533	1.23733	0.981333	1.04533	1.13067	1.04533	0.981333	0.96	0.96	1.06667	1.152	1.23733	1.10933	1.04533	1.088
1.002	1.024	1.002	1.13067	0.981333	1.13067	1.28	1.13067	1.088	1.13067	1.06667	1.04533	1.06667	1.152	1.06667	1.17333	1.23733	1.13067	1.088	1.13067	1.088	1.00267	0.981333	1.06667	0.96	1.088	1.13067	1.10933	1.06667	1.04533	0.96	1.06667	0.981333	0.980667	1.024	1.088	1.152	1.04533	1.024	1.06667
1.024	1.024	1.024	1.19467	1.00267	1.19467	1.25867	1.13067	1.088	1.10933	1.13067	1.04533	1.024	1.23733	1.13067	1.216	1.28	1.088	1.10933	1.152	0.981333	1.04533	0.981333	1.024	1.10933	1.088	1.13067	1.06667	1.024	1.04533	1.088	1.024	0.981333	0.938667	0.917333	1.088	1.13067	0.981333	1.088	1.10933
1.088	1.04533	1.04533	1.06667	1.06667	1.19467	1.25867	1.088	1.088	1.10933	1.13067	1.024	1.04533	1.152	1.13067	1.17333	1.19467	1.17333	1.13067	1.152	0.96	0.981333	1.00267	1.04533	0.96	1.152	1.17267	1.04533	1.06667	1.10933	1.04533	1.00267	1.00267	1.10933	0.938667	1.088	1.13067	0.96	1.024	1.10933
1.088	1.04533	1.00267	1.024	1.088	1.152	1.216	1.088	1.088	1.13067	1.06667	1.06667	1.024	1.28	1.04533	1.23733	1.23733	1.17333	1.152	1.13067	1.024	1.04533	1.002	1.19467	0.96	1.088	1.10933	0.895333	1.04533	1.04533	0.96	1.00267	0.981333	0.981333	0.896	1.152	1.10933	0.96	1.04533	1.04533
1.04533	1.024	1.024	1.13067	1.024	1.17333	1.216	1.152	1.088	1.06667	1.10933	1.04533	1.06667	1.30133	1.13067	1.23733	1.216	1.19467	1.088	1.13067	0.981333	1.00267	0.981333	1.024	0.96	1.152	1.17333	1.00267	1.06667	1.088	0.981333	1.00267	1.00267	0.981333	1.024	1.10933	1.19467	1.06667	1.088	1.06667
1.04533	1.04533	1.04533	1.13067	1.04467	1.19467	1.23667	1.04533	1.06667	1.088	1.04533	1.04533	1.06667	1.344	1.04533	1.23733	1.258	1.13067	1.088	1.10933	1.00267	1.024	1.00267	1.024	0.96	1.10933	1.152	1.17333	1.10933	1.06667	0.938667	1.024	1.024	1.17333	0.917333	1.08733	1.13067	0.96	1.04533	1.04467
1.06667	1.04533	1.00267	1.13067	1.06667	1.13067	1.23733	1.06667	1.06667	1.10933	1.152	1.024	1.088	1.216	1.152	1.23733	1.28	1.088	1.10933	1.17333	1.00267	1.04533	0.981333	1.024	0.917333	1.13067	1.152	1.06667	1.024	1.088	1.04533	1.024	0.96	0.96	0.96	1.19467	1.13067	0.981333	1.04533	1.10933
1.04533	1.024	1.00267	1.13067	1.00267	1.13067	1.216	1.088	1.06667	1.10933	1.152	1.04533	1.04533	1.13067	1.152	1.152	1.28	1.13067	1.088	1.17333	1.00267	1.024	1.04533	1.024	1.024	1.19467	1.23733	1.06667	1.06667	1.13067	0.96	1.00267	1.00267	0.981333	1.06667	1.088	1.216	1.10933	1.04533	1.04533
1.00267	1.00267	1.00267	1.06667	0.96	1.152	1.23733	1.10933	1.088	1.10933	1.152	1.06667	1.00267	1.23733	1.19467	1.216	1.25867	1.06667	1.13067	1.17333	1.10933	1.02333	1.00267	0.981333	1.00267	1.10933	1.152	1.04533	1.06667	1.06667	0.981333	1.04533	0.981333	1.04533	0.896	1.088	1.10867	0.96	1.066	1.04533
1.024	1.04533	1.024	1.152	1.024	1.17333	1.28	1.10933	1.066	1.10933	1.10933	1.06667	1.06667	1.10933	1.10933	1.17333	1.19467	1.17333	1.088	1.152	0.981333	1.00333	0.981333	1.088	0.96	1.13067	1.13067	1.00267	1.04533	1.06667	1.088	1.00267	1.024	1.088	0.938667	1.13067	1.13067	0.981333	1.10933	1.13067
1.06667	1.024	1.024	1.10933	1.04533	1.17333	1.216	1.088	1.10933	1.088	1.04533	1.04533	1.024	1.32267	1.024	1.23733	1.23733	1.10933	1.10933	1.10933	1.00267	1.002	1.00267	1.088	1.024	1.10933	1.152	1.088	1.04533	1.06667	0.96	1.00267	1.024	1.17333	0.96	1.152	1.152	1.00267	1.06667	1.04533
1.04533	1.04533	1.024	1.06667	1.04533	1.152	1.23733	1.04533	1.04533	1.10867	1.13067	1.04533	1.06667	1.19467	1.13067	1.19467	1.19467	1.10933	1.06667	1.152	0.981333	1.024	0.981333	1.024	0.96	1.13067	1.152	1.024	1.06667	1.06667	0.96	1.00267	1.024	1.088	1.024	1.19467	1.19467	1.04533	1.024	1.04533
1.06667	1.024	1.00267	1.06667	1.04533	1.13067	1.25867	1.10933	1.088	1.10933	1.04533	1.08733	1.04533	1.152	1.024	1.19467	1.28	1.04533	1.06667	1.10933	1.00267	1.00267	0.981333	1.10933	0.96	1.088	1.13067	0.917333	1.06667	1.06667	1.00267	1.04533	0.96	0.96	1.06667	1.13067	1.216	1.10933	1.06667	1.10933
1.00267	1.024	1.04533	1.04533	0.981333	1.19467	1.19467	1.10933	1.088	1.088	1.152	1.024	1.024	1.10933	1.17333	1.152	1.23733	1.04533	1.13067	1.17333	0.981333	1.04533	1.024	1.02333	1.088	1.152	1.17333	1.00267	1.06667	1.088	1.04533	1.04533	1.00267	1.04533	1.00267	1.10933	1.17333	1.024	1.088	1.06667
1.088	1.04533	1.00267	1.13067	1.06667	1.17333	1.23733	1.04533	1.06667	1.088	1.088	1.06667	1.00267	1.088	1.088	1.152	1.19467	1.17333	1.13067	1.13067	1.024	1.024	1.00267	1.00267	1.066	1.152	1.17333	1.06667	1.06667	1.10933	1.06667	1.024	1.024	1.152	0.917333	1.13067	1.10933	0.96	1.06667	1.13067
1.04533	1.024	1.00267	1.06667	1.024	1.13067	1.23733	1.06667	1.04533	1.06667	1.06667	1.088	1.024	1.30133	1.04533	1.23733	1.19467	1.17333	1.088	1.10933	1.024	1.024	1.00267	1.19467	0.938667	1.10933	1.152	1.00267	1.06667	1.06667	1.024	1.00267	1.00267	1.024	0.981333	1.152	1.17333	1.024	1.06667	1.088
1.024	1.04533	1.024	1.17333	0.981333	1.13067	1.19467	1.04533	1.06667	1.10933	1.04533	1.04533	1.06667	1.28	1.04533	1.23733	1.17333	1.13067	1.13067	1.10933	1.00267	1.024	1.00267	1.19467	1.088	1.152	1.19467	0.96	1.04533	1.10933	0.981333	1.024	1.024	1.13067	1.06667	1.13067	1.19467	1.088	1.088	1.04533
1.00267	1.00267	0.981333	1.10933	0.981333	1.13067	1.19467	1.10933	1.088	1.10933	1.024	1.088	1.06667	1.23733	0.981333	1.216	1.28	1.17333	1.152	1.088	1.04533	1.00267	1.00267	0.96	1.024	1.13067	1.152	1.04533	1.088	1.06667	1.00267	1.04533	1.024	1.13067	0.96	1.152	1.152	1.00267	1.088	1.10933
1.00267	1.024	1.04533	1.04467	0.981333	1.152	1.17333	1.06667	1.06667	1.10933	1.152	1.04533	1.04533	1.28	1.17333	1.23733	1.25867	1.23733	1.06667	1.17333	1.00267	1.04533	0.981333	1.216	1.00267	1.10933	1.13067	0.96	1.10933	1.04533	1.06667	1.00267	1.024	1.13067	1.024	1.17333	1.19467	1.06667	1.06667	1.10933
1.06667	1.024	0.981333	1.04533	1.06667	1.152	1.152	1.10933	1.088	1.088	1.13067	1.024	1.06667	1.36533	1.152	1.28	1.23733	1.04533	1.13067	1.17333	0.981333	1.04533	1.04533	1.13067	0.853333	1.19467	1.23733	1.04533	1.04533	1.152	1.00267	1.024	1.00267	1.088	1.04533	1.19467	1.19467	1.06667	1.00267	1.06667
1.024	1.04533	1.024	1.17333	0.981333	1.17333	1.19467	1.088	1.088	1.088	1.10933	1.088	1.088	1.088	1.10933	1.13067	1.28	1.17333	1.152	1.13067	1.088	1.00267	1.024	1.06667	0.96	1.19467	1.216	1.00267	1.088	1.13067	1.04533	1.04533	0.96	0.917333	1.04533	1.10933	1.19467	1.088	1.10933	1.088
1.06667	1.04533	1.024	1.10933	1.06667	1.152	1.152	1.06667	1.04533	1.088	1.152	1.024	1.00267	1.322	1.152	1.25867	1.30133	1.23733	1.10933	1.17267	1.088	1.04533	0.981333	0.896	1.088	1.088	1.13067	1.024	1.06667	1.04533	1.04533	1.024	1.024	1.13067	0.981333	1.088	1.17333	1.024	1.04533	1.13067
1.04533	1.024	1.00267	1.17333	1.00267	1.13067	1.216	1.04533	1.06667	1.10933	1.17333	1.088	1.06667	1.38667	1.216	1.28	1.17333	1.13067	1.152	1.19467	0.96	1.024	1.04533	1.00267	1.088	1.19467	1.216	0.917333	1.088	1.13067	1.06667	1.04467	0.981333	1.00267	0.895333	1.17333	1.10933	0.96	1.088	1.088
1.00267	1.024	1.00267	1.20533	1.00267	1.13067	1.17333	1.13067	1.088	1.10933	1.024	1.04533	1.10933	1.216	1.00267	1.216	1.28	1.216	1.088	1.10933	1.088	1.04533	1.024	1.30133	1.024	1.17333	1.19467	0.96	1.00267	1.10933	1.024	0.981333	1.02333	1.13067	1.04533	1.10933	1.19467	1.06667	1.04533	1.10933
1.024	1.00267	1.024	1.20533	0.96	1.19467	1.17333	1.088	1.088	1.13067	1.17333	1.088	1.04533	1.344	1.17333	1.25867	1.30133	1.10933	1.10933	1.152	1.066	0.981333	1.00267	1.10933	1.00267	1.13067	1.17333	1.024	1.06667	1.088	0.938667	1.04533	1.00267	1.04533	0.938667	1.152	1.13067	0.980667	1.088	1.024
1.04533	1.04533	1.024	1.17333	1.06667	1.152	1.152	1.10933	1.088	1.152	1.17333	1.024	1.06667	1.19467	1.216	1.19467	1.23733	1.10933	1.10933	1.216	1.00267	1.024	0.96	1.10933	0.981333	1.06667	1.088	1.04533	1.10933	1.024	1.04533	1.00267	1.024	1.10933	1.04533	1.13067	1.19467	1.06667	1.00267	1.13067
1.06667	1.024	1.024	1.23733	1.04533	1.17333	1.10933	1.17333	1.10933	1.10933	1.10933	1.04533	1.04533	1.19467	1.10933	1.19467	1.30133	1.152	1.10933	1.152	0.938667	1.06667	1.00267	1.06667	1.04533	1.10933	1.152	1.024	1.088	1.06667	1.00267	1.04533	0.96	0.938667	0.981333	1.17333	1.17333	1.024	1.06667	1.024
1.06667	1.04533	1.06667	1.19467	1.04533	1.23733	1.13067	1.13067	1.088	1.13067	1.17333	1.04533	1.04533	1.28	1.19467	1.23667	1.23733	1.10933	1.13067	1.17333	0.981333	1.024	1.04533	1.04533	1.00267	1.23733	1.25867	1.00267	1.06667	1.152	1.04467	1.024	1.00267	0.981333	1.024	1.06667	1.17333	1.06667	1.06667	1.10933
1.10933	1.04533	1.024	1.25867	1.10933	1.17333	1.19467	1.13067	1.088	1.152	1.088	1.04533	1.06667	1.17333	1.088	1.17333	1.216	1.19467	1.10933	1.13067	1.152	1.024	1.024	1.152	0.874667	1.17333	1.17333	1.00267	1.06667	1.10933	1.00267	1.024	0.981333	1.10933	0.896	1.088	1.10933	0.938667	1.00267	1.088
1.06667	1.06667	1.04533	1.28	1.088	1.19467	1.19467	1.17333	1.10933	1.13067	1.08733	1.024	1.024	1.344	1.088	1.25867	1.25867	1.13067	1.152	1.13067	1.04533	1.024	1.00267	1.06667	0.96	1.152	1.216	0.874667	1.066	1.10933	1.04533	1.00267	0.96	0.874667	0.917333	1.152	1.13067	0.981333	1.13067	1.10933
1.10933	1.04533	1.04533	1.32267	1.06667	1.21533	1.19467	1.15133	1.10933	1.152	1.13067	1.06667	1.088	1.216	1.13067	1.216	1.216	1.25867	1.088	1.17333	1.04533	1.024	1.024	0.896	1.024	1.13067	1.17333	0.917333	1.088	1.088	0.96	1.00267	1.06667	1.28	1.024	1.06667	1.19467	1.04533	1.088	1.04533
1.10933	1.04533	1.04533	1.25867	1.13067	1.19467	1.17333	1.152	1.10933	1.17333	1.088	1.04533	1.04467	1.42933	1.088	1.30133	1.30133	1.066	1.08733	1.13067	1.024	1.04533	1.00267	1.024	0.96	1.15133	1.13067	0.981333	1.04533	1.06667	0.96	1.024	1.04533	1.17333	0.853333	1.23733	1.06667	0.917333	1.024	1.06667
1.088	1.04533	1.04533	1.25867	1.06667	1.216	1.13067	1.216	1.13067	1.152	1.152	1.088	1.088	1.088	1.17267	1.152	1.23733	1.088	1.10933	1.17333	0.981333	1.00267	1.024	1.13067	0.917333	1.152	1.21533	1.00267	1.024	1.13	1.04533	0.981333	0.981333	0.938667	1.152	1.17333	1.28	1.152	1.10933	1.088
1.10867	1.06667	1.06667	1.17333	1.13067	1.23733	1.152	1.216	1.13067	1.17333	1.10933	1.06667	1.024	1.17333	1.10933	1.17333	1.32267	1.13067	1.088	1.13067	1.088	1.00267	0.981333	1.00267	0.981333	1.13067	1.17333	1.06667	1.06667	1.088	0.917333	1.06667	1.024	1.152	1.088	1.10933	1.216	1.10933	1.024	1.00267
1.152	1.04467	1.088	1.19467	1.152	1.25867	1.13067	1.19467	1.13067	1.17333	1.216	1.06667	1.024	1.216	1.25867	1.216	1.17333	1.088	1.06667	1.23733	1.00267	1.024	0.981333	0.981333	0.938667	1.088	1.088	1.024	1.06667	1.024	1.13067	1.04533	0.96	0.96	0.896	1.152	1.10933	0.96	1.088	1.17333
1.152	1.06667	1.04533	1.19467	1.17333	1.23733	1.13067	1.17333	1.10933	1.10933	1.04533	1.00267	1.06667	1.17333	1.024	1.17333	1.23733	1.06667	1.13067	1.088	0.938667	1.024	0.981333	1.06667	0.981333	1.10933	1.152	0.981333	1.06667	1.06667	1.088	1.024	1.024	1.152	1.04533	1.088	1.19467	1.06667	1.024	1.13067
1.13067	1.06667	1.04533	1.23733	1.152	1.216	1.10867	1.13067	1.088	1.13067	1.06667	1.06667	1.00267	1.13067	1.06667	1.17333	1.23667	1.152	1.088	1.13067	0.981333	1.024	1.024	0.96	0.981333	1.152	1.19467	0.96	1.04533	1.10933	0.96	1.024	0.96	0.938	0.917333	1.17333	1.13067	0.981333	1.06667	1.04533
1.10933	1.06667	1.04467	1.13067	1.13067	1.19467	1.10933	1.13067	1.088	1.13067	1.10933	1.024	1.024	1.23733	1.088	1.216	1.19467	1.10933	1.17333	1.13067	1.04533	0.981333	0.981333	1.06667	0.981333	1.13067	1.13067	1.088	1.04533	1.06667	1.04533	1.00267	1.024	1.06667	1.04533	1.088	1.19467	1.088	1.04533	1.13067
1.088	1.024	1.04533	1.25867	1.06667	1.17333	1.152	1.152	1.10933	1.152	1.06667	1.04533	1.06667	1.216	1.06667	1.216	1.19467	1.25867	1.13067	1.13067	1.00267	1.04533	0.981333	1.04533	0.874667	1.088	1.13067	0.917333	1.024	1.04533	0.96	1.024	0.96	0.938667	0.896	1.15133	1.13067	0.938667	1.06667	1.024
1.06667	1.06667	1.024	1.28	1.06667	1.216	1.10933	1.17333	1.10933	1.10933	1.04533	1.06667	1.04533	1.408	1.04533	1.28	1.23733	1.17333	1.10933	1.10933	0.96	1.00267	1.02333	1.04533	0.896	1.13067	1.17333	1.04533	1.088	1.088	1.06667	1.00267	1.00267	1.088	1.00267	1.06667	1.152	1.04533	1.024	1.13
1.10933	1.04533	1.04533	1.216	1.10933	1.216	1.088	1.10933	1.088	1.152	1.10933	1.024	1.088	1.32267	1.10933	1.25867	1.25867	1.152	1.04533	1.152	1.024	1.024	0.960667	0.917333	1.00267	1.088	1.10933	0.959333	1.04533	1.04533	0.96	1.024	0.981333	0.917333	0.896	1.13067	1.10933	0.938667	1.04533	1.024
1.10933	1.04533	1.024	1.216	1.10867	1.152	1.088	1.152	1.10933	1.17333	1.10933	1.06667	1.06667	1.216	1.10933	1.19467	1.30133	1.024	1.13067	1.13067	0.96	1.00267	1.02333	0.917333	1.00267	1.152	1.17333	0.96	1.06667	1.088	1.024	1.00267	0.981333	1.024	1.00267	1.088	1.17267	1.04533	1.10933	1.088
1.06667	1.04533	1.06667	1.25867	1.04533	1.216	1.088	1.216	1.13067	1.13067	1.216	1.024	1.06667	1.06667	1.23733	1.152	1.28	1.13067	1.088	1.216	1.04533	1.024	0.981333	1.06667	0.981333	1.13067	1.152	1.024	1.024	1.088	0.938667	1.024	1.06667	1.23733	0.896	1.13067	1.10933	0.938667	1.06667	1.024
1.10933	1.04533	1.06667	1.152	1.10933	1.25867	1.10933	1.152	1.088	1.152	1.152	1.024	0.981333	1.23733	1.152	1.216	1.25867	1.10933	1.10933	1.17333	0.981333	1.00267	1.00267	1.10933	0.938667	1.13067	1.17333	1.06667	1.024	1.06667	1.024	1.00267	1.00267	1.06667	0.96	1.19467	1.152	1.00267	1.04533	1.10933
1.13067	1.06667	1.024	1.19467	1.17333	1.19467	2.26133	1.152	1.10933	1.152	1.10933	1.04533	1.06667	1.19467	1.13067	1.19467	1.17333	1.088	1.088	1.152	1.024	1.00267	0.96	1.04533	0.981333	1.06667	1.088	1.13067	1.06667	1.024	0.938667	1.024	1.00267	1.04533	1.10933	1.152	1.23733	1.13067	1.10867	1.04533
1.10933	1.04533	1.06667	1.23733	1.088	1.19467	1.088	1.19467	1.13	1.10867	1.00267	1.06667	1.04533	1.152	1.00267	1.17333	1.23733	1.13067	1.10933	1.088	0.917333	1.02333	0.981333	1.024	0.789333	1.06667	1.10933	1.13067	1.04533	1.04533	1.00267	1.04533	1.024	1.03467	0.981333	1.10933	1.17333	1.024	1.024	1.04533
1.088	1.04533	1.04533	1.13067	1.088	1.23733	1.088	1.10933	1.088	1.152	1.10933	1.088	1.024	1.216	1.088	1.216	1.216	1.10933	1.088	1.13067	0.96	1.024	1.00267	1.024	0.896	1.13067	1.17333	1.024	1.088	1.10933	1.10933	1.024	0.96	1.03467	1.00267	1.19467	1.17333	1.024	1.04533	1.17333
1.13067	1.06667	1.04533	1.13067	1.152	1.17333	1.088	1.13067	1.088	1.13067	1.10933	1.04467	1.04533	1.19467	1.088	1.17333	1.216	1.10933	1.06667	1.13067	1.024	1.024	1.00267	0.810667	0.917333	1.152	1.17333	1.04533	1.04533	1.088	1.024	1.00267	1.00267	1.088	1.024	1.06667	1.19467	1.088	1.06667	1.06667
1.06667	1.04533	1.024	1.024	1.04533	1.19467	1.152	1.19467	1.10933	1.10933	1.04533	1.024	1.024	1.19467	1.06667	1.19467	1.23733	1.04533	1.088	1.13067	1.024	1.00267	1.00267	0.916667	0.938667	1.13067	1.152	1.00267	1.06667	1.06667	1.00267	1.06667	0.981333	1.00267	0.896	1.13067	1.088	0.938667	1.024	1.10933
1.088	1.024	1.06667	1.04467	1.06667	1.216	1.13067	1.10933	1.088	1.10933	1.10933	1.088	1.04533	1.088	1.10933	1.152	1.23733	1.06667	1.10933	1.13067	1.00267	1.024	0.981333	0.96	1.06667	1.10933	1.152	1.04533	0.981333	1.06667	1.06667	0.981333	0.981333	0.938667	1.00267	1.10933	1.17333	1.024	1.088	1.10933
1.10933	1.06667	1.00267	1.13133	1.13067	1.17333	1.13067	1.06667	1.088	1.06667	1.088	1.06667	1.00267	1.13067	1.06667	1.17333	1.216	1.13067	1.10933	1.13067	1.00267	0.96	1.00267	1.00267	0.981333	1.13067	1.17333	0.96	1.024	1.088	0.938667	1.024	1.04533	1.09867	0.938667	1.088	1.152	1.00267	1.06667	1.00267
1.06667	1.04533	1.04533	1.04467	1.04533	1.152	1.13067	1.04533	1.04533	1.088	1.088	1.06667	1.024	1.216	1.088	1.19467	1.17333	1.152	1.152	1.13067	1.00267	1.00267	0.938667	1.152	0.938667	1.00267	1.024	1.00267	1.04533	0.981333	1.024	1.024	0.981333	1.09867	0.917333	1.19467	1.10933	0.96	1.088	1.10933
1.04533	1.024	0.981333	1.17333	1.024	1.13067	1.13067	1.04533	1.06667	1.10933	1.024	1.088	1.06667	1.258	1.00267	1.23733	1.19467	1.25867	1.088	1.088	0.874667	1.00267	0.96	1.06667	0.916667	1.088	1.088	1.04533	1.04533	1.024	0.981333	0.981333	1.024	1.17333	1.06667	1.10933	1.19467	1.088	1.04533	1.04533
1.00267	1.024	1.00267	1.06667	0.96	1.13067	1.10933	1.10933	1.06667	1.06667	1.04533	1.06667	1.04533	1.42933	1.04533	1.30133	1.23733	1.04533	1.10933	1.10933	0.917333	1.024	0.981333	0.981333	1.024	1.088	1.13067	1.088	1.088	1.06667	0.96	1.04533	1.00267	1.04533	0.96	1.17333	1.17333	1.00267	1.088	1.04533
1.00267	1.024	1.00267	1.06667	0.981333	1.152	1.17333	1.04533	1.088	1.13067	1.13067	1.024	1.10933	1.06667	1.10933	1.152	1.25867	1.13067	1.13067	1.15133	0.981333	1.024	0.981333	0.981333	0.896	1.10933	1.152	1.06667	1.06667	1.06667	1.06667	1.024	1.024	1.10933	1.06667	1.152	1.19467	1.088	1.06667	1.13067
1.04533	1.024	1.024	1.024	1.04533	1.13067	1.13067	1.13067	1.06667	1.10933	1.10933	1.04533	1.00267	1.216	1.13067	1.19467	1.32267	1.19467	1.13067	1.152	0.981333	1.024	1.024	1.10933	1.00267	1.17333	1.19467	1.10933	1.04533	1.10933	1.00267	1.04533	1.00267	1.088	0.981333	1.152	1.17333	1.024	1.04533	1.088
1.024	1.024	1.024	1.00267	0.981333	1.19467	1.152	1.06667	1.06667	1.06667	1.216	1.04533	1.04533	1.344	1.25867	1.25867	1.17333	1.17333	1.152	1.216	1.06667	1.024	1.00267	0.917333	0.896	1.152	1.17333	0.938667	1.024	1.06667	1.06667	1.024	0.981333	0.96	1.024	1.152	1.19467	1.06667	1.088	1.10933
1.06667	1.024	1.00267	0.96	1.06667	1.13067	1.17333	1.04533	1.06667	1.06667	1.024	1.06667	1.06667	1.28	1.00267	1.23733	1.23733	1.25867	1.152	1.10933	1.024	1.00267	1.00267	1.06667	0.938667	1.088	1.13067	1.088	1.088	1.06667	1.024	1.024	1.00267	1.088	1.00267	1.088	1.152	1.024	1.04533	1.088
1.024	1.024	1.00267	1.088	1.00267	1.152	1.152	1.04533	1.06667	1.06667	1.10933	1.06667	1.06667	1.42933	1.088	1.30067	1.28	1.23733	1.13067	1.13067	0.981333	1.024	0.96	0.981333	0.96	1.088	1.10933	0.981333	1.00267	1.04533	1.04533	1.02333	1.00267	1.04533	0.917333	1.13067	1.13067	0.96	1.088	1.10933
1.024	1.024	1.00267	1.152	0.981333	1.10933	1.152	1.00267	1.04533	1.04533	1.152	1.04533	1.10933	1.38667	1.17333	1.28	1.28	1.19467	1.06667	1.17333	0.96	1.00267	1.024	0.96	1.04533	1.17333	1.216	0.938667	1.088	1.10933	1.024	1.00267	1.04467	1.216	1.00267	1.13067	1.17333	1.06667	1.06667	1.06667
0.981333	1.024	0.96	1.10933	0.96	1.10933	1.088	1.00267	1.024	1.088	1.152	1.088	1.10933	1.32267	1.17333	1.25867	1.30133	1.04533	1.088	1.17333	1.04467	1.024	0.96	1.024	1.10933	1.06667	1.088	0.938667	1.024	1.04533	0.96	1.024	0.981333	0.96	0.981333	1.216	1.17333	1.002	1.04533	1.06667
0.981333	1.00267	0.981333	1.088	0.938667	1.08733	1.088	1.06667	1.06667	1.13067	1.194	1.06667	1.06667	1.10933	1.23733	1.152	1.344	1.04533	1.10933	1.216	0.938667	1.00267	1.00267	1.13067	1.13067	1.13067	1.17333	1.024	1.04533	1.088	1.024	1.024	1.00267	1.04533	1.08733	1.06667	1.23733	1.13067	1.06667	1.088
0.981333	1.00267	1.024	0.981333	0.917333	1.152	1.13067	1.13	1.088	1.088	1.216	1.024	1.00267	1.088	1.23733	1.152	1.28	1.13067	1.13067	1.216	1.024	1.00267	0.981333	1.23733	0.96	1.088	1.10933	0.981333	1.06667	1.024	1.02333	1.04533	1.024	1.152	0.917333	1.152	1.10933	0.96	1.10933	1.088
1.024	1.04533	1.024	1.04533	1.024	1.17333	1.152	1.088	1.088	1.088	1.152	1.06667	1.024	1.19467	1.152	1.19467	1.19467	1.194	1.10933	1.17333	0.96	1.024	0.981333	1.25867	1.00267	1.10933	1.152	1.024	1.06667	1.06667	1.088	1.00267	1.04533	1.17333	0.981333	1.17333	1.152	1.024	1.04533	1.13067
1.06667	1.024	1.024	1.024	1.04533	1.152	1.10933	1.06667	1.06667	1.06667	1.024	1.024	1.024	1.344	1.04533	1.25867	1.17333	1.152	1.10933	1.088	0.96	1.024	1.00267	1.024	0.96	1.13067	1.13	1.024	1.10867	1.06667	0.96	1.024	0.981333	1.00267	1.04533	1.19467	1.19467	1.088	1.04533	1.04533
1.024	1.04533	1.00267	0.96	1.024	1.152	1.10933	1.00267	1.04533	1.06667	1.04533	1.088	1.088	1.23733	1.002	1.23733	1.21533	1.13067	1.15133	1.10933	1.00267	1.06667	1.00267	1.06667	1.024	1.15133	1.21667	0.981333	1.10933	1.10933	1.00267	1.024	0.981333	1.06667	1.088	1.10933	1.23733	1.088	1.06667	1.06667
1.04467	1.024	0.981333	0.917333	0.981333	1.10933	1.17333	1.04533	1.04533	1.06667	1.088	1.024	1.06667	1.23733	1.088	1.19467	1.30133	1.23733	1.13067	1.13067	1.04533	1.04533	1.06667	1.04533	0.896	1.216	1.21533	1.024	1.06667	1.152	1.06667	1.06667	1.00267	0.981333	0.938667	1.13067	1.152	1.00267	1.088	1.13067
0.981333	1.00267	1.00267	0.96	0.96	1.10933	1.10867	1.04533	1.04533	1.06667	1.17333	1.06667	1.02333	1.38667	1.19467	1.28	1.23733	1.17333	1.088	1.17333	1.10933	1.024	1.04533	1.10933	0.96	1.216	1.25867	0.917333	1.06667	1.15133	1.088	1.00267	1.024	1.17333	0.981333	1.088	1.13067	1.024	1.06667	1.13067
1.00267	1.024	0.981333	1.00267	0.96	1.10933	1.15267	0.981333	1.04533	1.024	1.10933	1.06667	1.10933	1.30133	1.10933	1.25867	1.25867	1.088	1.10933	1.152	1.13067	1.024	1.00267	0.938667	1.024	1.13067	1.152	1.04533	1.04533	1.06667	0.981333	1.024	1.00267	1.10933	0.938667	1.17333	1.152	0.981333	1.06667	1.06667
0.981333	1.00267	0.981333	0.96	0.96	1.088	1.10867	0.96	1.04533	1.04533	1.10933	1.06667	1.06667	1.17333	1.13067	1.17333	1.30133	1.13067	1.088	1.152	1.00267	1.024	1.00267	1.024	1.024	1.13067	1.17333	0.981333	1.088	1.10933	1.00267	1.024	1.024	1.06667	1.06667	1.17333	1.216	1.088	1.10933	1.06667
0.96	1.002	0.96	0.917333	0.938667	1.088	1.10933	1.00267	1.024	1.088	1.19467	1.06667	1.024	1.19467	1.216	1.216	1.28	1.088	1.13067	1.216	1.024	1.024	1.00267	1.088	1.06667	1.13067	1.152	1.06667	1.024	1.06667	1.00267	1.024	1.04533	1.19467	1.04533	1.13	1.17333	1.06667	1.024	1.06667
0.96	1.00267	0.981333	0.853333	0.874667	1.088	1.088	1.024	1.04533	1.024	1.152	1.06667	1.04533	1.17333	1.152	1.17333	1.19467	1.216	1.10933	1.152	1.00267	1.00267	1.00267	1.13067	1.06667	1.152	1.19467	1.06667	1.04533	1.10933	1.04533	1.04533	0.96	0.938	0.96	1.19467	1.17333	1.024	1.088	1.10933
0.938667	1.00267	1.00267	0.938667	0.917333	1.10933	1.088	1.00267	1.04533	1.024	1.06667	1.04533	1.024	1.36533	1.06667	1.25867	1.23733	1.088	1.10933	1.13067	1.04533	1.00267	0.981333	1.152	0.896	1.088	1.088	0.981333	1.088	1.024	1.06667	1.00267	1.04533	1.19467	1.10933	1.088	1.23667	1.10933	1.06667	1.13067
1.00267	1.024	0.959333	0.896	0.96	1.088	1.088	0.938667	1.00267	1.024	1.10933	1.04533	1.088	1.152	1.10933	1.19467	1.216	1.13067	1.10933	1.13067	0.938667	1.024	0.981333	1.19467	1.04533	1.10933	1.17333	0.981333	1.06667	1.06667	1.00267	1.06667	0.981333	0.981333	0.896	1.19467	1.10933	0.96	0.981333	1.06667
0.938667	1.00267	0.96	1.04533	0.896	1.06667	1.152	0.938667	1.024	1.024	1.06667	1.024	1.04533	1.23733	1.04533	1.216	1.30133	1.152	1.152	1.13067	1.00267	1.04533	1.024	0.917333	0.938667	1.152	1.17333	1.152	1.10933	1.10933	1.10933	0.981333	0.938667	0.853333	1.06667	1.10933	1.216	1.10933	1.04533	1.15133
0.938667	0.981333	0.96	0.938667	0.874667	1.04533	1.088	0.981333	1.024	1.024	1.17333	1.04533	1.024	1.25867	1.216	1.216	1.216	1.216	1.10933	1.17333	1.024	1.04533	1.024	1.152	0.917333	1.17333	1.19467	1.02333	1.088	1.10933	0.938667	1.04533	0.981333	0.981333	0.938667	1.04533	1.152	0.981333	1.088	1.024
0.917333	0.981333	0.96	0.896	0.832	1.06667	1.088	0.96	1.00267	1.088	1.06667	1.06667	1.06667	1.344	1.06667	1.25867	1.23733	1.17333	1.152	1.13067	1.06667	1.024	1.024	0.981333	0.853333	1.17333	1.19467	1.024	1.024	1.10933	1.088	1.024	1.024	1.152	0.832	1.088	1.04533	0.896	1.10933	1.10933
0.938667	1.00267	0.96	0.874667	0.896	1.06667	1.088	1.04533	1.06667	1.04533	1.10933	1.04533	1.088	1.28	1.10933	1.25867	1.25867	1.216	1.10933	1.152	1.04533	1.024	1.024	0.96	1.00267	1.19467	1.23733	1.04533	1.088	1.13067	0.981333	0.981333	1.06667	1.23733	0.917333	1.17333	1.152	0.981333	1.06667	1.088
0.938667	1.00267	1.00267	0.917333	0.874	1.13067	1.10933	0.96	1.024	1.024	1.13067	1.088	1.06667	1.344	1.13067	1.23733	1.30133	1.13067	1.06667	1.152	1.088	1.024	0.959333	0.874667	0.938667	1.06667	1.088	1.088	1.04533	1.024	0.896	1.00267	1.00267	1.06667	1.06667	1.216	1.17333	1.06667	1.04467	1.00267
1.00267	1.024	0.96	1.00267	0.981333	1.06667	1.152	0.96	1.024	1.002	1.17333	1.024	1.088	1.25867	1.19467	1.23733	1.23733	1.024	1.06667	1.19467	0.96	1.00267	1.04533	1.088	0.96	1.17333	1.216	1.024	1.024	1.13067	0.981333	1.04533	0.981333	0.981333	1.13067	1.13067	1.25867	1.152	1.06667	1.04533
0.96	0.981333	0.96	1.024	0.896	1.06667	1.10933	0.938667	1.02333	1.04533	1.152	1.06667	1.04533	1.06667	1.152	1.13067	1.32267	1.06667	1.088	1.152	1.04533	1.00267	0.981333	1.00267	1.00267	1.088	1.13067	1.00267	1.024	1.04533	1.04533	1.04533	0.981333	1.04533	0.981333	1.10933	1.17333	1.024	1.06667	1.10933
0.917333	1.00267	0.96	0.938667	0.874667	1.04533	1.06667	0.981333	1.024	1.06667	1.152	1.04533	1.00267	1.10933	1.19467	1.152	1.25867	1.088	1.152	1.19467	0.981333	1.002	0.96	1.024	0.938667	1.088	1.10933	0.874667	1.06667	1.04533	1.13067	1.024	1.024	1.10933	0.96	1.13067	1.13067	1.00267	1.04533	1.17333
0.917333	0.981333	0.96	1.024	0.853333	1.088	1.06667	1.00267	1.04533	1.04533	1.13067	1.04467	1.024	1.13067	1.13067	1.17333	1.152	1.216	1.088	1.17333	0.96	1.024	0.96	1.06667	0.981333	1.06667	1.088	1.06667	1.04533	1.024	1.00267	1.00267	0.981333	0.981333	0.96	1.152	1.152	0.981333	1.024	1.088
0.938667	1.00267	0.981333	0.938667	0.896	1.088	1.06667	1.024	1.04533	1.06667	1.00267	1.024	1.024	1.36467	0.981333	1.28	1.19467	1.088	1.152	1.06667	0.917333	1.00267	1.024	1.00267	0.874667	1.152	1.17333	0.938667	1.04533	1.088	0.981333	1.024	0.96	0.874667	1.00267	1.088	1.19467	1.06667	1.13067	1.04533
0.981333	1.00267	0.981333	0.981333	0.917333	1.13067	1.13067	1.00267	1.024	1.06667	1.04533	1.088	1.06667	1.152	1.04533	1.17333	1.19467	1.25867	1.10933	1.10933	1.024	1.024	0.96	1.04467	0.981333	1.088	1.13067	1.04533	1.06667	1.06667	1.024	1.04533	1.06667	1.30133	0.938667	1.06667	1.10933	0.981333	1.04533	1.06667
0.981333	1.024	0.981333	1.04533	0.96	1.06667	1.088	1.024	1.06667	1.04533	1.06667	1.088	1.06667	1.408	1.024	1.30133	1.30133	1.10933	1.088	1.10933	0.981333	1.00267	1.00267	0.896	0.96	1.13067	1.152	1.088	1.04533	1.06667	1.024	0.981333	1.00267	1.088	0.853333	1.23733	1.10933	0.917333	1.088	1.10933
0.96	1.00267	1.00267	1.00267	0.917333	1.13067	1.10933	0.981333	1.024	1.04533	1.17333	1.04533	1.06667	1.216	1.216	1.19467	1.216	1.10933	1.10933	1.194	1.00267	1.024	1.024	1.06667	1.024	1.13067	1.17333	1.024	1.06667	1.088	0.96	1.00267	1.024	1.088	1.17333	1.152	1.28	1.17333	1.04533	1.04533
1.00267	1.00267	0.96	1.04467	0.96	1.088	1.088	1.00267	1.04533	1.06667	1.088	1.04533	1.04533	1.17333	1.04533	1.19467	1.32267	1.13067	1.088	1.10933	1.024	1.024	0.96	1.024	1.024	1.10933	1.152	0.96	1.024	1.06667	0.938667	1.06667	0.96	1.00267	1.00267	1.152	1.152	1.04533	1.06667	1.024
0.938667	1.00267	1.00267	1.088	0.896	1.088	1.06667	1.04533	1.06667	1.088	1.19467	1.088	1.04533	1.25867	1.25867	1.216	1.216	1.06667	1.088	1.216	0.981333	0.981333	1.00267	1.088	0.938667	1.13067	1.152	1.13067	1.06667	1.06667	1.13067	1.024	1.024	1.088	1.024	1.088	1.19467	1.04533	1.06667	1.17333
0.981333	1.00267	0.981333	1.024	0.938667	1.13067	1.10933	1.024	1.024	1.06667	1.088	1.00267	1.04533	1.13067	1.088	1.17267	1.23733	1.10933	1.152	1.13067	1.00267	1.024	0.96	1.13067	0.938667	1.06667	1.088	0.981333	1.04533	1.024	1.04533	1.024	1.024	1.10933	0.917333	1.152	1.13067	0.981333	1.10933	1.088
1.00267	1.024	0.981333	1.00267	0.96	1.10933	1.10933	1.04533	1.06667	1.088	1.088	1.06667	1.024	0.860444	1.088	1.17333	1.25867	1.23733	1.17333	1.13067	0.938667	1.024	1.00267	1.00267	1.13	1.13067	1.152	1.088	1.06667	1.088	1.024	1.00267	1.04533	1.19467	1.00267	1.17333	1.17333	1.04533	1.06667	1.10933
0.992	1.00267	1.00267	0.917333	0.938667	1.13067	1.088	1.06667	1.06667	1.06667	1.13067	1.06667	1.04533	1.72089	1.10933	1.30133	1.17333	1.25867	1.10933	1.152	1.00267	1.024	1.00267	0.96	1.00267	1.10933	1.152	0.917333	1.088	1.06667	0.981333	1.024	1.00267	1.088	1.04533	1.17333	1.19467	1.06667	1.04533	1.04533
0.992	1.024	1.024	0.896	1.00267	1.152	1.04533	1.04533	1.06667	1.06667	1.04467	1.04533	1.088	1.42933	1.04533	1.30133	1.23733	1.13067	1.04533	1.10933	1.00267	1.04533	1.00267	1.25867	0.96	1.152	1.19467	0.96	1.04533	1.10933	1.024	1.04533	0.981333	1.00267	1.088	1.152	1.216	1.10933	1.06667	1.088
1.04533	1.04533	0.981333	0.981333	1.00267	1.10933	1.10933	1.00267	1.04533	1.024	1.088	1.088	1.10933	1.19467	1.06667	1.19467	1.30133	1.024	1.17333	1.13067	1.04533	1.00267	1.04533	1.088	1.00267	1.17333	1.19467	1.024	1.04533	1.10933	1.04533	1.04533	0.981333	1.024	1.00267	1.10933	1.17333	1.04533	1.04533	1.10933
0.981333	1.00267	0.981333	1.00267	0.96	1.10933	1.06667	0.981333	1.024	1.024	1.19467	1.04533	1.024	1.06667	1.23733	1.13067	1.32267	1.23667	1.06667	1.19467	1.04467	1.00267	0.981333	1.04533	1.06667	1.10933	1.13067	0.874667	1.10933	1.06667	1.10933	1.024	1.00267	1.04533	0.938667	1.10933	1.152	0.981333	1.152	1.13067
0.981333	1.00267	0.96	0.917333	0.938667	1.066	1.024	0.938667	1.00267	1.06667	1.216	1.06667	1.00267	1.408	1.23733	1.30133	1.258	1.06667	1.10933	1.216	0.981333	1.06667	0.981333	1.088	0.981333	1.088	1.10933	1.06667	1.06667	1.024	1.024	1.002	1.088	1.344	0.96	1.13067	1.13067	1.002	1.024	1.10933
0.938667	1.00267	0.96	0.96	0.874667	1.04533	1.04533	1.024	1.04533	1.06667	1.088	1.06667	1.10933	1.088	1.10933	1.152	1.152	1.152	1.152	1.152	0.96	1.024	1.04533	1.152	0.938667	1.216	1.25867	0.917333	1.04533	1.17333	0.980667	1.024	0.980667	0.96	0.981333	1.28	1.17333	1.024	1.04533	1.06667
0.96	0.981333	0.981333	1.088	0.874667	1.10933	1.10933	1.024	1.06667	1.024	1.024	1.088	1.024	1.28	0.981333	1.216	1.32267	1.19467	1.06667	1.088	1.13067	1.024	1.00267	1.06667	0.853333	1.15133	1.194	1.216	1.088	1.088	0.981333	1.024	0.981333	1.024	1.19467	1.088	1.28	1.19467	1.088	1.06667
0.96	1.024	1.00267	0.96	0.938667	1.10933	1.13067	0.96	1.00267	1.06667	1.19467	1.06667	1.04533	1.30133	1.25867	1.25867	1.19467	1.04533	1.152	1.216	1.024	1.00267	1.00267	1.00267	1.00267	1.13067	1.152	0.96	1.088	1.088	1.024	1.06667	1.024	1.088	0.917333	1.13067	1.13067	0.981333	1.088	1.06667
0.96	1.00267	0.96	1.00267	0.938667	1.088	1.13067	0.981333	1.04533	1.06667	1.04533	1.088	1.06667	1.10933	1.002	1.152	1.23733	1.25867	1.13	1.088	1.00267	1.06667	1.00267	0.853333	0.896	1.152	1.17333	1.088	1.06667	1.088	1.17333	1.00267	1.024	1.10933	0.938	1.13067	1.13067	0.981333	1.088	1.19467
0.96	1.00267	0.981333	0.938667	0.896	1.088	1.088	1.066	1.06667	1.06667	1.13067	1.04533	1.024	1.42933	1.13067	1.30133	1.30133	1.13067	1.13067	1.152	1.024	1.00267	1.04533	1.088	1.04533	1.17333	1.19467	0.96	1.04467	1.13067	0.96	1.024	1.024	1.17333	1.024	1.152	1.19467	1.06667	1.088	1.04533
0.96	1.00267	1.00267	0.938667	0.917333	1.13067	1.088	1.00267	1.04533	1.06667	1.152	1.088	1.088	1.23733	1.17333	1.23733	1.17333	1.19467	1.13067	1.17333	1.06667	1.00267	1.00267	0.938667	1.024	1.13067	1.17333	1.06667	1.00267	1.066	0.981333	1.024	1.024	1.17333	1.04533	1.19467	1.19467	1.06667	1.04533	1.06667
0.991667	1.024	0.981333	0.917333	0.981333	1.088	1.13067	1.024	1.04533	1.024	1.04533	1.06667	1.066	1.32267	1.024	1.23733	1.32267	1.19467	1.152	1.10933	1.024	1.00267	0.981333	1.10933	1.00267	1.10933	1.152	0.896	1.06667	1.06667	1.024	1.024	1.00267	1.024	1.04533	1.19467	1.216	1.088	1.04533	1.088
0.991667	1.00267	0.981333	0.896	0.938667	1.10933	1.15133	0.981333	1.024	1.04533	1.19467	1.04533	1.06667	1.32267	1.25867	1.25867	1.25867	1.23733	1.152	1.216	0.981333	1.024	0.981333	1.10933	0.896	1.04533	1.04533	1.06667	1.024	1.00267	1.06667	1.04533	0.981333	1.024	1.06667	1.10867	1.194	1.088	1.06667	1.10933
0.96	1.024	0.96	0.896	0.938667	1.088	1.088	1.00267	1.024	1.024	1.13067	1.06667	1.06667	1.36533	1.13067	1.28	1.28	1.23733	1.152	1.152	0.917333	1.00267	0.938667	1.088	1.10933	1.152	1.19467	0.874667	1.088	1.088	1.06667	1.04533	1.024	1.06667	0.981333	1.10933	1.17333	1.00267	1.10933	1.13067
0.96	1.00267	0.981333	1.00267	0.896	1.088	1.06667	0.938667	1.024	1.024	1.152	1.088	1.088	1.408	1.17333	1.28	1.28	1.19467	1.10933	1.17333	1.00267	1.024	1.024	0.96	0.938667	1.06667	1.10933	1.024	1.06667	1.06667	1.06667	1.024	1.04533	1.21533	0.938667	1.152	1.152	1.00267	1.13067	1.10933
0.96	1.00267	0.96	0.896	0.917333	1.06667	1.06667	0.938667	1.024	1.024	1.152	1.06667	1.10933	1.32267	1.17333	1.25867	1.30133	1.17333	1.152	1.17333	0.96	1.024	0.96	1.216	1.06667	1.17333	1.17333	1.024	1.06667	1.088	1.00267	1.00267	1.04533	1.28	1.00267	1.19467	1.152	1.024	1.00267	1.088
0.928	0.980667	0.96	0.896	0.853333	1.04533	1.10933	0.96	1.00267	1.06667	1.19467	1.06667	1.06667	1.28	1.19467	1.216	1.32267	1.23733	1.10933	1.19467	1.04533	1.04533	1.024	0.96	0.853333	1.152	1.19467	0.96	1.04533	1.10933	1.00267	1.024	0.981333	0.896	1.088	1.23733	1.23733	1.13067	1.088	1.04533
0.928	1.00267	0.96	0.874667	0.874667	1.06667	1.152	1.024	1.06667	1.024	1.19467	1.06667	1.06667	1.38667	1.23733	1.30133	1.28	1.13067	1.10933	1.216	1.04533	1.00267	1.024	1.19467	0.917333	1.152	1.17333	1.06667	1.10933	1.088	1.024	1.06667	1.00267	1.10933	1.152	1.04533	1.25867	1.17333	1.088	1.10933
0.96	0.981333	0.981333	0.938667	0.853333	1.10933	1.10933	0.96	1.00267	1.024	1.152	1.088	1.088	1.25867	1.17333	1.216	1.28	1.13067	1.13067	1.17333	1.024	1.04533	1.00267	0.874667	0.981333	1.088	1.13067	1.00267	1.024	1.04533	1.10933	1.04533	1.04533	1.19467	0.874667	1.17333	1.088	0.917333	1.10933	1.13
0.96	1.00267	0.96	1.024	0.96	1.06667	1.10933	0.938667	1.024	1.024	1.152	1.04533	1.06667	1.23733	1.152	1.216	1.30133	1.216	1.17333	1.17333	0.981333	1.00267	0.981333	0.96	0.810667	1.19467	1.23733	1.216	1.10933	1.13067	1.13067	1.00267	1.024	1.216	1.024	1.19467	1.19467	1.06667	1.06667	1.17333
0.917333	1.00267	0.959333	0.938667	0.874667	1.04533	1.088	0.938667	1.024	1.024	1.19467	1.088	1.04533	1.30067	1.23733	1.23733	1.25867	1.23733	1.10933	1.19467	1.088	1.04533	1.024	1.06667	1.024	1.10933	1.13067	1.088	1.00267	1.06667	0.917333	1.024	1.00267	1.04533	1.088	1.19467	1.216	1.10933	1.088	1.024
0.938667	0.981333	0.96	0.896	0.874667	1.04533	1.13067	1.00267	1.024	1.06667	1.10933	1.04533	1.06667	1.42933	1.13067	1.30133	1.23733	1.17333	1.17333	1.17333	0.981333	0.981333	0.981333	0.789333	0.896	1.17333	1.216	1.06667	1.04533	1.13067	1.04533	1.04533	1.04533	1.152	1.10933	1.13067	1.23733	1.13067	1.088	1.088
0.896	0.981333	0.96	0.832	0.832	1.088	1.13067	1.024	1.06667	1.04533	1.10933	1.04533	1.10933	1.28	1.10933	1.23733	1.28	1.25867	1.10933	1.13067	1.06667	1.00267	1.04533	1.13067	1.17333	1.04533	1.06667	0.980667	1.06667	1.00267	1.088	1.04533	1.024	1.152	0.96	1.19467	1.152	1.00267	1.06667	1.152
0.96	1.024	1.00267	0.853333	0.917333	1.10933	1.152	0.96	1.00267	1.02333	1.152	1.088	1.06667	1.408	1.17333	1.30133	1.344	1.13067	1.152	1.17333	0.917333	1.024	0.959333	0.896	0.917333	1.088	1.10933	1.04533	0.981333	1.04533	1.088	1.024	1.024	1.10933	1.06667	1.17333	1.216	1.10933	1.02333	1.13067
1.00267	1.00267	0.96	0.96	0.96	1.088	1.13067	0.96	1.024	1.00267	1.216	1.04467	1.088	1.23733	1.23733	1.216	1.25867	1.216	1.10933	1.216	0.96	0.981333	0.981333	1.344	1.06667	1.152	1.17333	0.96	1.088	1.088	1.024	1.04533	0.938667	0.896	1.04533	1.152	1.216	1.088	1.088	1.088
0.938667	1.00267	0.96	0.917333	0.896	1.06667	1.10933	0.917333	1.002	1.024	1.152	1.06667	1.04533	1.36533	1.152	1.28	1.32267	1.17333	1.13067	1.17333	1.024	1.024	0.981333	0.981333	0.917333	1.00267	1.04533	0.981333	1.024	1.00267	1.06667	1.04533	1.024	1.152	1.024	1.06667	1.19467	1.04533	1.088	1.10933
0.917333	0.981333	0.938667	0.938667	0.853333	1.024	1.152	0.938667	1.00267	1.024	1.19467	1.06667	1.10933	0.860444	1.25867	1.216	1.23733	1.17333	1.13067	1.216	0.874667	1.002	0.938667	1.152	1.00267	1.19467	1.19467	1.024	1.13067	1.10933	1.06667	1.024	1.04533	1.17333	0.853333	1.17333	1.06667	0.917333	1.10933	1.10933
0.917333	1.00267	0.96	0.874667	0.832	1.04533	1.10933	0.981333	1.04533	1.04533	1.10933	1.04533	1.04533	1.72089	1.088	1.25867	1.32267	1.19467	1.088	1.13	1.04533	1.088	1.024	0.981333	0.853333	1.04533	1.088	1.024	1.04533	1.024	1.04533	0.981333	1.04533	1.23733	1.088	1.19467	1.216	1.088	1.10933	1.10933
0.896	0.981333	0.96	0.874667	0.831333	1.088	1.152	0.96	1.024	1.024	1.19467	1.04533	1.06667	1.30133	1.23733	1.258	1.25867	1.06667	1.152	1.216	0.917333	1.00267	0.96	1.06667	1.024	1.25867	1.216	1.00267	1.088	1.17333	0.917333	1.04533	1.04533	1.19467	1.06667	1.216	1.216	1.10933	1.04533	1.024
0.938667	1.00267	0.96	0.917333	0.917333	1.06667	1.17333	0.96	1.024	1.04533	1.13067	1.024	1.088	1.152	1.152	1.152	1.28	1.25867	1.10933	1.152	1.17333	1.024	1.06667	0.895333	0.832	1.10933	1.216	1.024	1.04533	1.06667	1.06667	1.04533	1.00267	1.024	1.10933	1.19467	1.25867	1.13067	1.088	1.10933
0.96	0.981333	0.981333	0.938667	0.896	1.088	1.19467	0.96	1.024	1.00267	1.13067	1.088	1.00267	1.38667	1.152	1.30133	1.25867	1.088	1.13067	1.17333	0.981333	1.00267	1.00267	1.088	0.96	1.17333	1.216	0.896	1.06667	1.10933	1.06667	1.06667	1.00267	1.152	1.06667	1.10933	1.19467	1.10933	1.10933	1.13067
0.938667	1.00267	0.96	0.896	1.74933	1.04533	1.216	0.938667	1.00267	1.024	1.152	1.06667	1.088	1.17333	1.17333	1.17333	1.19467	1.216	1.10933	1.17333	1.04533	1.04533	1.024	0.832	1.024	1.088	1.10933	1.06667	1.024	1.04533	1.13067	1.024	1.04533	1.17333	0.96	1.17333	1.152	0.981333	1.024	1.152
0.917333	1.00267	0.938667	0.810667	0.853333	1.04533	1.23733	0.981333	1.024	1.04533	1.06667	1.088	1.04533	1.38667	1.024	1.28	1.32267	1.152	1.10933	1.10933	0.981333	0.981333	0.981333	1.04533	0.874667	1.152	1.17333	1.04533	1.06667	1.088	1.088	1.024	0.981333	0.981333	1.06667	1.19467	1.216	1.088	1.10933	1.13067
0.917333	0.981333	0.96	0.917333	0.874667	1.088	1.19467	0.96	1.024	1.024	1.194	1.04533	1.088	1.216	1.23733	1.216	1.21533	1.10933	1.10933	1.216	1.024	1.024	0.981333	1.10933	1.04533	1.04533	1.088	0.981333	1.00267	1.024	0.981333	1.024	1.04533	1.216	1.06667	1.088	1.216	1.13067	1.024	1.06667
0.938667	1.00267	0.981333	1.6	0.896	1.06667	1.152	0.938667	1.024	0.981333	1.088	1.06667	1.04533	1.216	1.088	1.19467	1.32267	1.152	1.06667	1.13067	0.917333	0.981333	0.981333	0.917333	0.96	1.152	1.17333	1.06667	1.04533	1.10933	1.06667	1.06667	0.96	0.874667	0.917333	1.216	1.13067	0.96	1.088	1.10933
0.938667	0.981333	0.938667	0.81	0.874667	1.04533	1.10933	0.896	0.981333	1.04533	1.17333	1.04533	1.04533	1.23733	1.216	1.216	1.23733	1.04467	1.152	1.19467	1.04533	1.00267	1.00267	1.13067	1.216	1.04533	1.06667	1.088	1.06667	1.00267	1.088	0.981333	1.024	1.17333	1.10933	1.04533	1.23733	1.13067	1.06667	1.152
0.917333	1.00267	0.938667	0.917333	0.789333	1.024	1.17333	0.981333	1.04533	1.00267	1.10933	1.088	1.06667	1.10933	1.088	1.152	1.23733	1.216	1.152	1.13067	0.896	1.04533	0.938667	1.024	1.04533	1.10933	1.152	1.04533	1.04533	1.06667	0.96	1.06667	1.00267	1.088	0.853333	1.19467	1.06667	0.896	1.10933	1.04533
0.896	0.981333	0.96	1.024	0.896	1.066	1.17333	0.896	0.981333	0.981333	1.10933	1.06667	1.00267	1.36533	1.10933	1.28	1.23733	1.216	1.152	1.13067	1.00267	1.00267	1.00267	1.36533	1.04467	1.152	1.194	0.917333	1.06667	1.10933	1.10933	0.981333	1.06667	1.25867	1.06667	1.13067	1.23733	1.10933	1.088	1.13067
0.938667	0.981333	0.96	0.938667	0.810667	1.04533	1.17333	0.874667	0.981333	0.981333	1.10933	1.024	1.088	1.36533	1.10933	1.28	1.19467	1.25867	1.06667	1.152	1.024	1.024	1.024	1.152	0.938667	1.06667	1.10933	0.96	1.04533	1.04533	0.896	1.04533	1.024	1.10933	1.024	1.23733	1.17333	1.024	1.088	1.024
0.874667	0.981333	0.896	0.896	0.789333	1.00267	1.23733	0.896	1.00267	1.04533	1.04533	1.088	1.088	1.408	1.02333	1.30133	1.30133	1.04533	1.152	1.10933	0.938	1.024	0.96	1.13067	0.981333	1.17333	1.17333	1.19467	1.152	1.088	1.10867	1.024	1.024	1.152	1.13067	1.152	1.25867	1.152	1.088	1.13067
0.874667	0.981333	0.96	0.896	0.810667	1.00267	1.23733	0.981333	1.024	1.06667	1.17333	1.088	1.088	1.088	1.216	1.152	1.30133	1.23733	1.10933	1.19467	1.06667	1.06667	1.024	1.00267	0.938667	1.10867	1.17333	1.00267	1.10933	1.06667	1.00267	1.066	1.024	1.13067	1.024	1.17333	1.17333	1.08733	1.024	1.088
0.874667	0.981333	0.96	0.981333	0.874667	1.10933	1.216	1.024	1.06667	1.024	1.19467	1.088	1.00267	1.38667	1.216	1.28	1.32267	1.10933	1.15133	1.19467	1.00267	1.04533	0.981333	1.04533	0.938667	1.28	1.30133	1.088	1.06667	1.216	1.13067	1.024	0.981333	0.981333	1.04533	1.17333	1.216	1.06667	1.06667	1.152
0.938667	0.981333	0.981333	1.04533	1.856	1.088	1.17333	0.981333	1.024	1.04533	1.19467	1.06667	1.10933	1.19467	1.216	1.17333	1.17333	1.23733	1.13067	1.19467	1.17333	1.024	1.088	0.981333	0.981333	1.19467	1.19467	1.13067	1.04533	1.10933	1.06667	1.024	1.002	1.04533	1.04467	1.088	1.19467	1.088	1.088	1.10933
0.981333	1.024	0.981333	0.896	0.874667	1.088	1.194	0.96	1.00267	1.00267	1.04533	1.04533	1.024	1.38667	1.024	1.30133	1.32267	1.216	1.088	1.10933	1.06667	1.024	1.04533	1.00267	0.96	1.152	1.19467	1.152	1.06667	1.10867	1.04533	1.04533	1.024	1.152	0.917333	1.13067	1.10933	0.96	1.04533	1.10933
0.96	1.00267	0.96	0.853333	0.853333	1.056	1.17333	0.938667	1.024	1.06667	1.19467	1.024	1.10933	1.36533	1.216	1.25867	1.216	1.04533	1.13067	1.19467	1.04533	1.024	1.00267	1.04533	0.96	1.10933	1.152	1.088	1.024	1.046	1.04533	1.00267	0.981333	1.00267	1.00267	1.17333	1.17267	1.024	1.06667	1.10933
0.938667	0.981333	0.938667	0.810667	0.938667	1.056	1.19467	1.024	1.04533	1.06667	1.088	1.06667	1.08733	1.10933	1.088	1.152	1.32267	1.216	1.17333	1.13067	1.00267	1.00267	0.981333	1.04533	1.00267	1.13067	1.152	1.04533	1.066	1.08733	0.96	1.024	1.00267	1.04533	1.024	1.10867	1.19467	1.06667	1.00267	1.04533
0.896	0.981333	1.00267	0.981333	0.981333	1.10933	1.17333	1.04533	1.06667	1.024	1.17333	1.024	1.00267	1.344	1.23733	1.28	1.30133	1.25867	1.152	1.216	1.00267	1.00267	1.024	1.00267	0.832	1.10933	1.13067	1.06667	1.04533	1.06667	1.04533	1.04533	0.938667	0.874667	0.96	1.13067	1.152	1.00267	1.04533	1.088
1.00267	1.024	0.981333	1.00267	0.853333	1.13067	1.216	0.938667	1.00267	1.024	1.19467	1.04533	1.088	1.408	1.19467	1.30133	1.17333	1.25867	1.152	1.17333	0.96	1.024	0.981333	1.088	1.04533	1.10933	1.13067	1.10933	1.04533	1.04533	1.04533	1.00267	0.981333	0.96	0.981333	1.04533	1.152	1.024	1.088	1.10933
1.002	1.024	0.96	0.938667	0.853333	1.04533	1.17333	0.916667	1.024	0.981333	1.024	1.04533	1.10933	1.42867	1.024	1.28	1.30133	1.216	1.088	1.10933	0.981333	1.00267	0.981333	0.832	1.00267	1.10933	1.17333	0.981333	1.06667	1.088	0.981333	1.024	1.04533	1.21533	0.853333	1.088	1.088	0.917333	1.024	1.06667
0.917333	0.981333	0.96	0.917333	0.810667	1.04533	1.152	0.917333	0.981333	1.06667	1.19467	1.024	1.10933	1.36533	1.216	1.30133	1.32267	1.088	1.06667	1.19467	1.024	1.024	0.981333	1.152	0.938667	1.13067	1.13067	1.04533	1.06667	1.06667	1.024	1.00267	0.96	0.874667	0.917333	1.216	1.10933	0.96	1.088	1.06667
0.896	0.981333	0.938667	0.896	0.917333	1.024	1.10933	0.981333	1.04533	1.06667	1.19467	1.06667	1.06667	1.17333	1.23733	1.17333	1.32267	1.06667	1.10933	1.216	1.00267	1.024	1.00267	1.088	1.024	1.10933	1.152	1.024	1.00267	1.06667	0.896	0.981333	1.024	1.13067	1.088	1.04533	1.25867	1.10933	1.04533	1.04533
0.896	0.981333	0.96	0.981333	0.96	1.10933	1.152	1.04533	1.04533	1.024	1.216	1.04533	1.04533	1.088	1.25867	1.13067	1.30133	1.10933	1.088	1.216	1.00267	0.981333	0.981333	1.00267	1.06667	1.152	1.17333	1.13067	1.088	1.088	0.981333	1.06667	1.00267	1.04533	0.874667	1.152	1.06667	0.917333	1.10933	1.024
0.96	1.00267	1.00267	1.024	0.896	1.088	1.152	0.981333	1.024	1.024	1.19467	1.06667	1.00267	1.216	1.19467	1.216	1.216	1.06667	1.088	1.19467	1.00267	1.04533	1.024	1.088	1.00267	1.024	1.06667	1.10933	1.06667	1.024	1.088	1.00267	1.04533	1.216	1.024	1.152	1.19467	1.06667	1.04533	1.13067
0.981333	1.02333	0.96	1.024	0.874667	1.10933	1.17333	0.96	1.024	1.04533	1.06667	1.04533	1.04533	1.13067	1.06667	1.17333	1.17333	1.10933	1.088	1.10933	0.917333	1.024	0.938667	1.152	0.853333	1.17333	1.19467	1.04533	1.04533	1.10933	0.917333	1.00267	0.981333	1.00267	0.981333	1.19467	1.152	1.024	1.06667	1.04467
0.96	0.981333	0.96	0.981333	0.874667	1.04533	1.13067	0.938667	1.024	1.04533	1.024	1.04533	1.024	1.17333	1.00267	1.17333	1.23733	1.088	1.06667	1.10933	1.04533	1.00267	1.024	1.088	0.938667	1.152	1.19467	1.024	1.06667	1.088	1.04533	1.04533	1.00267	1.088	1.088	1.10933	1.23733	1.13067	1.06667	1.088
0.938667	1.00267	0.981333	0.96	0.917333	1.06667	1.13067	1.00267	1.04533	1.06667	1.10933	1.06667	1.024	1.152	1.10933	1.19467	1.216	1.06667	1.152	1.13067	1.024	1.04533	1.024	0.896	1.17333	1.10933	1.13067	1.17333	1.088	1.06667	1.024	1.04533	1.024	1.088	0.938667	1.152	1.152	0.981333	1.06667	1.088
0.917333	1.00267	0.981333	1.00267	0.981333	1.088	1.088	1.04533	1.04533	1.088	1.04533	1.06667	1.024	1.13067	1.024	1.152	1.216	1.216	1.06667	1.10933	0.981333	1.024	0.96	0.981333	0.938667	1.152	1.19467	1.06667	1.088	1.10933	1.088	1.00267	1.00267	1.04533	1.024	1.152	1.17333	1.04533	1.04533	1.13067
0.981333	1.00267	0.981333	0.981333	0.96	1.13067	1.13067	1.04533	1.06667	1.024	1.088	1.088	1.024	1.36533	1.06667	1.28	1.216	1.06667	1.152	1.13067	1.04533	1.04533	1.04533	1.32267	1.06667	1.17333	1.19467	1.002	1.00267	1.10933	0.981333	1.024	0.981333	1.00267	1.00267	1.13067	1.17333	1.04533	1.024	1.088
1.00267	1.00267	0.981333	1.00267	0.917333	1.10933	1.088	0.981333	1.024	1.088	1.06667	1.04533	1.088	1.088	1.06667	1.15133	1.17333	1.19467	1.06667	1.10867	1.06667	0.981333	1.024	0.981333	1.10933	1.152	1.17333	1.00267	1.04533	1.088	1.04533	1.024	0.96	0.917333	0.981333	1.088	1.152	1.024	1.08733	1.088
0.981333	1.024	0.980667	1.04533	0.917333	1.10933	1.152	1.00267	1.04533	1.04467	1.04533	1.088	1.024	1.36533	1.04533	1.25933	1.30133	1.04533	1.13067	1.10933	1.04533	1.00267	1.00267	1.152	1.10933	1.06667	1.088	1.152	1.13067	1.024	1.024	1.024	1.024	1.152	0.938667	1.088	1.13067	0.981333	1.13067	1.088
0.96	1.024	0.981333	1.152	0.938667	1.088	1.10933	1.04533	1.04533	1.04533	1.19467	1.10867	1.06667	1.06667	1.19467	1.15133	1.19467	1.152	1.13067	1.19467	0.917333	1.06667	0.96	1.25867	1.06667	1.088	1.13067	1.00267	1.04533	1.06667	1.00267	1.00267	1.04533	1.25867	0.874667	1.152	1.10933	0.938667	1.04533	1.06667
0.981333	0.981333	1.00267	1.17333	0.938667	1.10933	1.13067	0.981333	1.04533	1.06667	1.024	1.024	1.024	1.28	1.024	1.23733	1.30133	1.216	1.13067	1.10933	0.96	1.00267	0.980667	1.216	1.024	1.25867	1.28	1.06667	1.088	1.152	0.981333	1.00267	0.981333	0.981333	1.06667	1.23733	1.19467	1.06667	1.088	1.06667
0.981333	1.024	0.96	1.19467	0.938667	1.088	1.152	1.024	1.04533	1.088	1.17333	1.06667	1.06667	1.32267	1.19467	1.25867	1.17267	1.17333	1.152	1.17333	1.152	1.04533	1.06667	1.17333	1.024	1.10933	1.152	0.96	1.13067	1.06667	0.938667	1.04533	1.06667	1.19467	1.13067	1.10933	1.28	1.17333	1.00267	1.04533
0.96	1.00267	1.00267	1.152	1.00267	1.088	1.10933	1.04533	1.066	1.10933	1.02333	1.088	1.06667	1.32267	1.00267	1.23733	1.25867	1.216	1.13067	1.10933	1.00267	1.066	0.981333	1.10933	1.088	1.17333	1.19467	1.00267	1.088	1.13067	1.06667	1.04533	0.938667	0.896	0.917333	1.19467	1.10933	0.96	1.06667	1.10933
0.981333	1.00267	0.981333	1.024	1.04533	1.152	1.10933	1.10933	1.06667	1.13067	1.13067	1.04533	1.06667	1.344	1.152	1.25867	1.28	1.17333	1.152	1.152	1.04533	1.04533	1.024	1.10867	0.938667	1.216	1.23733	1.088	1.088	1.152	1.13067	1.024	1.00267	1.024	1.10933	1.04533	1.23733	1.13067	1.04533	1.152
1.024	1.024	1.04533	0.96	1.06667	1.17333	1.10933	1.13067	1.10933	1.13067	1.17333	1.088	1.088	1.32267	1.17333	1.25867	1.28	1.25867	1.152	1.17333	1.13067	1.04533	1.06667	1.19467	0.981333	1.216	1.25867	0.938667	1.088	1.13067	0.96	1.024	0.981333	1.00267	0.853333	1.13067	1.088	0.917333	1.088	1.04533
1.06667	1.04533	1.024	1.04533	1.08733	1.19467	1.13067	1.152	1.088	1.10933	1.152	1.06667	1.06667	0.924444	1.17333	1.28	1.30133	1.23667	1.088	1.19467	1.10933	1.04533	1.04533	1.00267	1.00267	1.17333	1.216	1.088	1.06667	1.13067	1.10933	1.00267	1.00267	1.088	0.981333	1.10933	1.152	1.00267	1.06667	1.152
1.088	1.04533	1.04533	1.088	1.04533	1.19467	1.13067	1.10933	1.088	1.06667	1.17333	1.00267	1.088	1.84889	1.19467	1.28	1.28	1.10933	1.13067	1.17333	1.06667	1.024	1.024	1.06667	1.088	1.152	1.17333	1.06667	1.10933	1.10933	0.917333	1.024	1.024	1.10933	0.917333	1.13067	1.13067	0.981333	1.06667	1.00267
1.06667	1.04533	1.024	1.088	0.96	1.17333	1.13067	1.024	1.06667	1.04533	1.152	1.10933	1.10933	1.216	1.17333	1.216	1.32267	1.17333	1.152	1.17333	1.04533	1.04533	1.024	1.06667	1.088	1.17333	1.19467	1.00267	1.04533	1.088	1.00267	1.00267	1.00267	1.06667	1.024	1.17333	1.17333	1.04533	1.06667	1.088
1.06667	1.024	0.981333	1.19467	0.917333	1.10933	1.17333	1.00267	1.024	1.088	1.216	1.00267	1.04533	1.28	1.23733	1.23733	1.30133	1.19467	1.10933	1.216	1.04533	1.00267	1.00267	1.216	1.024	1.17333	1.21533	0.96	1.06667	1.13067	0.981333	1.024	1.00267	1.088	1.00267	1.13067	1.17333	1.06667	1.06667	1.04533
1.00267	1.024	0.981333	1.19467	0.981333	1.10933	1.17333	1.04533	1.06667	1.088	1.17333	1.04533	1.04533	1.344	1.23733	1.25867	1.23733	1.152	1.17333	1.19467	1.06667	1.024	1.04533	1.19467	0.981333	1.10933	1.13067	1.088	1.06667	1.06667	1.024	1.04533	1.024	1.06667	1.024	1.152	1.19467	1.024	1.04533	1.10933
0.96	1.00267	1.00267	1.21533	0.981333	1.13067	1.152	1.06667	1.06667	1.088	1.088	1.04533	1.088	1.23733	1.088	1.216	1.25867	1.25867	1.10933	1.152	0.981333	1.024	1.00267	1.10933	1.152	1.152	1.19467	1.024	1.10933	1.088	1.04533	1.00267	0.981333	1.04533	0.981333	1.152	1.17333	1.04533	1.088	1.088
1.00267	1.024	1.024	1.10933	1.024	1.13	1.152	1.088	1.06667	1.152	1.152	1.088	1.04533	1.42933	1.152	1.30133	1.30133	1.17333	1.06667	1.152	1.04533	1.04533	0.981333	1.04533	1.024	1.13	1.152	1.00267	1.088	1.088	1.024	1.04533	1.024	1.10933	1.00267	1.10933	1.17333	1.024	1.024	1.10933
1.024	1.024	1.00267	1.13067	1.088	1.152	1.13067	1.13067	1.10933	1.13067	1.17333	1.024	1.10933	1.28	1.17267	1.23733	1.23733	1.00267	1.152	1.19467	1.002	1.04533	1.024	1.28	0.96	1.216	1.23733	1.13067	1.088	1.13067	1.02333	1.024	0.96	0.938667	0.981333	1.152	1.152	1.024	1.04533	1.088
1.04533	1.024	1.04533	1.06667	1.088	1.19467	1.13067	1.152	1.10933	1.13067	1.10933	1.088	1.06667	1.04533	1.13067	1.13067	1.344	1.25867	1.06667	1.152	1.10933	1.024	1.024	1.13067	0.981333	1.19467	1.216	1.06667	1.04533	1.13067	1.024	1.00267	1.00267	1.00267	1.024	1.088	1.17333	1.04533	1.04533	1.088
1.088	1.04533	1.024	1.088	1.088	1.19467	1.13067	1.152	1.088	1.10933	1.216	1.024	0.981333	1.408	1.23733	1.28	1.25867	1.04533	1.088	1.19467	1.088	1.024	1.04533	1.00267	1.13	1.152	1.19467	1.04533	1.13067	1.10933	1.00267	1.04533	0.981333	1.00267	0.896	1.10933	1.13	0.96	1.088	1.06667
1.10933	1.04533	1.04533	1.088	1.024	1.216	1.17267	1.06667	1.06667	1.088	1.13067	1.04533	1.10933	1.088	1.152	1.152	1.152	1.088	1.10867	1.17333	1.024	1.06667	1.024	1.06667	0.96	1.13067	1.17333	1.10933	1.06667	1.088	1.04533	0.981333	1.024	1.152	0.938667	1.10933	1.13067	0.980667	1.024	1.088
1.088	1.06667	1.024	1.17333	1.024	1.13067	1.10933	1.13067	1.088	1.10933	1.024	1.088	1.00267	1.17333	1.00267	1.19467	1.344	1.10933	1.13067	1.088	1.024	1.04533	1.00267	1.25867	1.04533	1.23733	1.25867	1.13067	1.06667	1.152	0.938667	1.02333	0.96	0.917333	0.938667	1.17267	1.13067	1.00267	1.06667	1.04533
1.024	1.024	1.024	1.10933	1.00267	1.17333	1.13067	1.04533	1.06667	1.088	1.19467	1.024	1.06667	1.19467	1.216	1.19467	1.152	1.23733	1.088	1.216	1.13067	1.00267	1.06667	1.00267	0.896	1.152	1.17333	0.874667	1.04533	1.08733	0.981333	1.024	1.02333	1.088	1.06667	1.088	1.216	1.088	1.13067	1.06667
1.06667	1.024	1.00267	1.024	1.024	1.152	1.13067	1.088	1.06667	1.088	1.024	1.088	1.024	1.34333	1.024	1.25867	1.23733	1.04533	1.152	1.088	1.04533	1.024	1.00267	1.13067	0.96	1.13067	1.152	1.04533	1.13067	1.088	1.00267	1.024	1.06667	1.28	0.874667	1.13067	1.088	0.917333	1.06667	1.06667
1.00267	1.024	1.00267	0.938667	1.00267	1.152	1.10933	1.06667	1.088	1.13067	1.088	1.04533	1.06667	1.10933	1.06667	1.17333	1.216	1.23733	1.09867	1.13067	1.00267	1.04533	1.00267	0.96	1.04533	1.10933	1.17333	1.04533	1.04467	1.088	1.04533	1.00267	1.00267	1.06667	1.002	1.23733	1.17333	1.04533	1.00267	1.13067
1.04533	1.04533	1.024	1.04533	1.088	1.13067	1.088	1.13067	1.088	1.088	1.088	1.04533	1.02333	1.408	1.088	1.28	1.30133	1.06667	1.09867	1.13067	1.024	1.024	1.00267	1.00267	0.874667	1.23733	1.25867	1.06667	1.088	1.152	0.938667	1.024	0.96	0.874667	1.152	1.13067	1.28	1.17333	1.088	1.024
1.024	1.00267	1.04533	1.00267	1.00267	1.19467	1.088	1.088	1.06667	1.06667	1.17333	1.06667	1.088	1.10933	1.19467	1.152	1.19467	1.13067	1.13067	1.17333	1.10933	1.024	1.04533	1.17333	1.088	1.10933	1.13067	1.04533	1.024	1.06667	1.04533	1.06667	1.00267	1.13067	1.00267	1.04533	1.152	1.024	1.10933	1.088
1.088	1.06667	1.00267	1.088	0.96	1.152	1.088	1.024	1.06667	1.06667	1.04533	1.04533	1.024	1.25867	1.024	1.216	1.30133	1.19467	1.06667	1.10933	1.00267	1.024	1.00267	0.874667	1.024	1.17333	1.19467	1.00267	1.04533	1.10933	1.13067	1.00267	1.06667	1.258	0.853333	1.17333	1.088	0.917333	1.088	1.17333
1.04467	1.024	0.981333	1.024	0.917333	1.10933	1.06667	0.980667	1.024	1.06667	1.19467	1.06667	1.04533	1.30133	1.23733	1.23733	1.19467	1.024	1.152	1.216	1.04533	1.00267	1.024	1.216	0.96	1.088	1.13067	0.981333	1.088	1.04533	1.024	1.00267	1.00267	1.04533	1.04533	1.23733	1.19467	1.06667	1.06667	1.06667
0.981333	1.00267	0.981333	0.938667	0.96	1.088	1.088	1.04533	1.04533	1.06667	1.04533	1.04533	1.088	1.06667	1.024	1.152	1.23733	1.25867	1.13067	1.088	0.96	1.04533	0.981333	1.10933	0.896	1.10933	1.13067	1.06667	1.04533	1.06667	0.917333	1.024	1.024	1.17333	1.13067	1.10933	1.25867	1.17333	1.088	1.024
0.96	1.00267	1.00267	0.917333	0.96	1.13067	1.06667	1.024	1.04533	1.088	1.13067	1.024	0.981333	1.408	1.13067	1.30133	1.28	1.17333	1.06667	1.152	1.00267	0.981333	0.96	1.024	1.06667	1.17333	1.216	1.10933	1.088	1.10933	1.04533	1.06667	1.024	1.13067	0.981333	1.19467	1.152	1.00267	1.06667	1.13
1.00267	1.024	0.981333	0.96	1.00267	1.10933	1.04533	1.088	1.088	1.06667	1.13067	1.06667	1.10933	1.30133	1.152	1.23733	1.17333	1.06667	1.152	1.17333	1.04533	1.04533	1.04533	0.938667	0.981333	1.06667	1.088	0.874667	1.06667	1.024	1.13067	1.024	1.00267	1.088	1.04533	1.17333	1.216	1.088	1.04533	1.152
1.00267	1.00267	1.00267	0.896	0.938667	1.152	1.06667	1.024	1.04533	1.04533	1.024	1.06667	1.06667	1.088	0.981333	1.152	1.32267	1.216	1.088	1.088	0.917333	1.024	0.96	1.152	0.981333	1.19467	1.216	1.25867	1.06667	1.13067	1.00267	1.04533	1.00267	1.00267	1.04533	1.13067	1.216	1.088	1.06667	1.06667
1.024	1.04467	1.00267	1.024	0.917333	1.10933	1.13067	0.981333	1.024	1.04533	1.216	1.088	1.00267	1.38667	1.25867	1.28	1.28	1.088	1.13067	1.216	1.10933	1.04533	1.04533	1.088	1.088	1.152	1.19467	0.96	1.024	1.10933	1.06667	1.024	0.981333	1.04533	1.024	1.10933	1.17333	1.04533	1.024	1.10933
0.981333	1.00267	0.96	0.917333	0.896	1.088	1.088	0.981333	1.024	1.04533	1.13067	1.06667	1.10933	1.152	1.152	1.17267	1.17333	1.17333	1.088	1.17267	1.04533	0.981333	1.024	1.024	1.024	1.10933	1.152	1.04533	1.088	1.06667	1.06667	1.024	0.981333	0.938667	0.938667	1.13067	1.13067	0.981333	1.088	1.13067
0.96	1.00267	0.981333	0.981333	0.896	1.06667	1.10933	0.981333	1.04533	1.024	1.04533	1.04533	1.024	1.30133	1.024	1.23733	1.30133	1.06667	1.088	1.088	0.981333	1.04533	0.981333	1.19467	1.04533	1.088	1.10933	0.981333	1.06667	1.04533	1.024	1.00267	1.024	1.13067	0.981333	1.088	1.152	1.024	1.06667	1.088
0.938667	1.00267	0.96	1.06667	0.874667	1.088	1.13067	0.96	1.00267	1.04467	1.17333	1.024	1.06667	1.13067	1.216	1.17333	1.21533	1.088	1.088	1.216	0.96	1.024	0.96	1.13067	1.06667	1.19467	1.19467	0.938667	1.04533	1.10933	0.981333	1.04533	1.024	1.13067	0.874667	1.152	1.10933	0.938667	1.10933	1.06667
0.938667	1.00267	0.96	0.96	0.938667	1.06667	1.10933	1.024	1.06667	1.04533	1.06667	1.024	1.024	1.152	1.04533	1.17333	1.28	1.13067	1.152	1.10933	1.06667	1.00267	1.024	1.10933	1.10933	1.13067	1.17333	0.916667	1.10933	1.10933	1.00267	0.981333	1.00267	1.10933	1.04533	1.17333	1.19467	1.06667	1.088	1.088
0.938667	0.981333	0.981333	0.938667	0.917333	1.10933	1.152	0.96	1.024	1.06667	1.15133	1.04533	1.024	1.216	1.17333	1.216	1.19467	1.23733	1.17333	1.17333	1.024	1.06667	1.024	1.17333	0.810667	1.10933	1.17333	1.00267	1.088	1.06667	0.96	1.04533	1.04533	1.19467	1.04533	1.17333	1.216	1.088	1.04467	1.024
0.981333	1.024	0.981333	0.96	0.917333	1.06667	1.17333	1.024	1.04533	1.06667	1.06667	1.02333	1.04533	1.38667	1.04533	1.28	1.19467	1.25867	1.10933	1.10933	1.00267	1.024	0.981333	1.23733	1.00267	1.216	1.216	1.024	1.06667	1.13067	1.04533	1.04533	0.981333	1.00267	1.024	1.19467	1.17333	1.04533	1.06667	1.10933
0.96	1.00267	0.980667	0.981333	1.00267	1.10933	1.152	1.04533	1.06667	1.06667	1.04533	1.06667	1.088	1.42933	1.04533	1.30133	1.25867	1.13067	1.10933	1.10933	1.088	1.024	1.04533	0.810667	1.00267	1.152	1.19467	0.874667	1.088	1.10933	1.06667	1.024	1.00267	1.06667	1.088	1.088	1.23733	1.13067	1.024	1.10933
0.981333	1.00267	1.00267	0.938667	0.896	1.13067	1.152	0.981333	1.024	1.024	1.10933	1.024	1.10933	1.216	1.10933	1.216	1.30133	1.13067	1.06667	1.152	1.04533	1.04533	1.024	1.08733	1.04533	1.152	1.17333	0.938667	1.10933	1.088	1.04533	1.04533	0.96	0.917333	0.938667	1.13067	1.13067	0.981333	1.024	1.10933
1.00267	1.00267	0.96	0.981333	0.896	1.088	1.10933	0.981333	1.024	1.06667	1.19467	1.06667	1.04533	1.23733	1.216	1.216	1.32267	1.04533	1.06667	1.19467	1.04533	1.066	1.002	1.10933	1.024	1.19467	1.23733	1.00267	1.00267	1.13067	1.088	1.00267	0.981333	0.917333	0.981333	1.10933	1.152	1.024	1.04533	1.13067
0.96	1.024	0.981333	1.06667	0.917333	1.088	1.152	1.00267	1.04467	1.04533	1.216	1.06667	1.04533	1.088	1.25867	1.13067	1.25867	1.04467	1.10933	1.216	1.088	0.982	1.04533	1.13067	0.938667	1.216	1.23733	1.024	1.06667	1.152	0.981333	1.024	1.00267	1.06667	0.896	1.06667	1.10933	0.938667	1.06667	1.06667
0.96	1.00267	0.981333	1.10933	0.938667	1.06667	1.17333	0.981333	1.024	1.04533	1.10933	1.088	1.024	1.06667	1.10933	1.13067	1.23733	1.088	1.04533	1.152	1.10933	1.002	1.06667	1.06667	0.96	1.024	1.04533	1.024	1.088	1.00267	1.00267	1.00267	0.981333	0.981333	0.896	1.13067	1.10933	0.938667	1.10933	1.06667
0.938667	1.00267	0.96	1.04533	0.896	1.10933	1.10933	1.00267	1.04533	1.04533	1.10933	1.024	1.00267	1.19467	1.10933	1.216	1.17333	1.04533	1.13067	1.152	0.874667	1.04533	0.917333	1.024	1.024	1.152	1.194	1.088	1.06667	1.088	0.938667	1.00267	1.04533	1.23733	0.981333	1.088	1.152	1.024	1.00267	1.04533
0.981333	1.00267	0.981333	1.00267	0.938667	1.088	1.17333	1.00267	1.04533	1.088	1.024	1.088	1.024	1.06667	1.00267	1.13067	1.17333	1.17333	1.06667	1.088	1.024	1.024	1.024	1.00267	1.06667	1.152	1.17333	0.96	1.06667	1.10933	0.96	1.024	0.96	0.917333	0.938667	1.216	1.152	0.981333	1.10933	1.04533
0.96	1.00267	0.981333	1.00267	1.00267	1.10933	1.216	1.06667	1.06667	1.088	1.024	1.024	1.024	1.28	1.00267	1.23733	1.216	1.04533	1.13067	1.088	1.04533	1.024	1.01333	1.13067	0.810667	1.17333	1.19467	1.088	1.04533	1.088	1.00267	1.00267	1.04533	1.17333	1.10933	1.06667	1.216	1.152	1.00267	1.06667
0.981333	1.00267	1.00267	0.981333	1.00267	1.13	1.19467	1.088	1.06667	1.088	1.088	1.088	1.04533	1.10933	1.088	1.152	1.17333	1.17333	1.10933	1.13067	1.04533	1.024	1.01333	1.17333	1.25867	1.13067	1.17333	1.10933	1.06667	1.10933	0.981333	1.04533	0.938667	0.853333	0.896	1.19467	1.10933	0.938667	1.10933	1.06667
1.00267	1.024	1.024	0.981333	0.980667	1.152	1.23733	1.04533	1.06667	1.06667	1.024	1.06667	1.024	1.30133	0.981333	1.23733	1.25867	1.17333	1.17333	1.088	1.04533	1.00267	1.00267	0.810667	0.917333	1.10867	1.152	1.024	1.06667	1.06667	1.10933	1.00267	1.04533	1.23733	1.06667	1.04533	1.23733	1.088	1.06667	1.152
1.04533	1.024	0.981333	1.06667	0.96	1.13067	1.152	1.024	1.04533	1.04533	1.13067	1.06667	1.06667	1.25867	1.15133	1.23733	1.19467	1.23733	1.088	1.152	0.981333	1.04533	0.981333	1.408	1.00267	1.10933	1.10933	1.088	1.10933	1.04533	0.938667	1.04533	1.00267	1.06667	0.832	1.216	1.04533	0.896	1.04533	1.024
1.00267	1.024	1.00267	0.96	0.938667	1.10933	1.216	1.024	1.04533	1.06667	1.04533	1.04533	1.06667	1.408	1.024	1.28	1.28	1.06667	1.152	1.10933	0.980667	1.024	1.00267	0.981333	0.96	1.17333	1.216	1.04533	0.981333	1.10933	1.08733	0.981333	1.00267	1.00267	1.13067	1.13067	1.25867	1.152	1.06667	1.13067
0.981333	1.00267	0.981333	0.959333	0.938667	1.10933	1.17333	1.00267	1.04533	1.06667	1.152	1.04533	1.088	1.13	1.17333	1.17333	1.23733	1.23733	1.06667	1.17333	1.06667	0.981333	1.024	1.06667	0.874667	1.17333	1.216	1.04533	1.17333	1.13067	0.896	1.04533	1.024	1.10933	0.981333	1.10933	1.17267	1.024	1.088	1.00267
0.981333	1.024	0.981333	0.981333	0.917333	1.088	1.194	1.00267	1.04533	1.06667	1.13067	1.04533	1.024	1.38667	1.10933	1.30133	1.344	1.06667	1.152	1.152	1.06667	1.10933	1.024	1.024	0.853333	1.024	1.06667	1.04533	1.024	1.00267	1.10933	1.024	0.981333	1.088	0.96	1.152	1.13067	0.981333	1.06667	1.152
0.981333	1.00267	0.981333	0.96	0.981333	1.10933	1.17333	1.04533	1.04533	1.04533	1.19467	1.04533	1.10933	1.13067	1.25867	1.152	1.19467	1.23733	1.15133	1.216	0.874667	1.00267	0.938667	0.896	0.96	1.30133	1.32267	1.04533	1.088	1.216	1.024	1.024	1.024	1.088	1.00267	1.152	1.17333	1.04533	1.10933	1.088
0.981333	1.024	1.00267	0.896	0.917333	1.13067	1.152	1.00267	1.04533	1.06667	1.06667	1.024	1.00267	1.408	1.04533	1.30133	1.30133	1.23733	1.152	1.10933	1.216	1.024	1.10933	0.917333	0.981333	1.10933	1.10933	0.832	1.04533	1.04533	0.981333	1.024	1.04533	1.25867	1.00267	1.15133	1.19467	1.06667	1.06667	1.04533
1.00267	1.00267	0.981333	0.896	0.917333	1.088	1.152	1.00267	1.04533	1.06667	1.19467	1.04533	1.088	1.36533	1.216	1.28	1.19467	1.19467	1.04533	1.19467	0.96	1.00267	0.96	1.00267	0.831333	1.13067	1.17333	1.152	1.024	1.08733	1.04533	1.02333	1.024	1.10933	1.024	1.23733	1.17333	1.024	1.088	1.10933
0.96	1.00267	0.981333	0.874667	0.938667	1.088	1.13067	1.00267	1.024	1.024	1.04533	1.06667	1.10933	1.32267	1.024	1.23733	1.32267	1.024	1.10933	1.10933	1.024	1.00267	1.024	1.04533	0.874667	1.13067	1.152	1.04533	1.00267	1.06667	1.024	1.02467	1.04533	1.13067	1.13067	1.152	1.25867	1.15133	1.06667	1.088
0.981333	1.00267	0.981333	0.853333	0.917333	1.10933	1.17333	0.981333	1.04533	1.024	1.19467	1.088	1.06667	1.06667	1.23733	1.13067	1.30133	1.152	1.10933	1.216	1.00267	0.981333	0.981333	0.853333	0.96	1.04533	1.088	0.896	1.06667	1.024	1.024	1.066	0.981333	1.06667	1.024	1.152	1.17333	1.06667	1.04533	1.10933
0.96	1.024	0.981333	0.874667	0.853333	1.088	1.17333	0.96	1.00267	1.024	1.19467	1.04533	1.00267	1.23733	1.216	1.216	1.30133	1.10933	1.10933	1.19467	0.917333	1.024	0.981333	0.917333	0.981333	1.06667	1.088	0.981333	1.04467	1.024	1.13067	1.024	1.002	1.00267	1.04533	1.13067	1.216	1.06667	1.04533	1.152
0.96	1.00267	0.96	0.853333	0.874667	1.04533	1.152	0.938667	1.024	1.024	1.152	1.088	1.04533	1.216	1.17333	1.216	1.152	1.088	1.06667	1.17333	0.938667	1.00267	0.938667	1.024	1.00267	1.10933	1.152	1.13067	1.024	1.06667	1.04533	1.04533	0.981333	1.024	0.981333	1.10933	1.152	1.024	1.10933	1.10933
0.917333	0.981333	0.938667	1.664	0.853333	1.06667	1.10933	0.938667	1.024	1.00267	1.024	1.04533	1.04467	1.152	1.00267	1.17333	1.25867	1.04533	1.088	1.088	0.981333	1.00267	1.00267	1.04533	1.04533	1.13067	1.152	1.024	1.00267	1.088	1.04533	1.024	1.04533	1.194	0.938	1.10933	1.152	1.00267	1.10933	1.10933
0.938	1.00267	0.96	0.981333	0.832	1.06667	1.17333	0.938667	1.00267	1.024	1.10933	1.06667	1.024	1.088	1.10933	1.152	1.216	1.088	1.152	1.152	1.00267	1.00267	1.00267	1.06667	0.896	1.04533	1.06667	1.00267	1.06667	1.00267	1.024	1.00267	1.04533	1.23733	0.96	1.216	1.13067	1.00267	1.06667	1.06667
0.896667	0.981333	0.938667	0.874667	0.853333	1.024	1.152	0.938667	1.00267	1.00267	1.088	1.06667	1.024	1.152	1.10933	1.17333	1.216	1.23733	1.152	1.13067	0.917333	1.00267	0.938667	1.152	1.088	1.06667	1.10933	0.96	1.04533	1.024	0.981333	1.00267	1.00267	1.024	1.088	1.216	1.23733	1.10933	1.06667	1.06667
0.916667	0.981333	0.96	0.938667	0.832	1.04533	1.13067	0.938667	1.024	1.00267	1.06667	1.06667	1.024	1.38667	1.04533	1.28	1.17333	1.216	1.10933	1.10933	0.938667	1.024	0.96	0.938667	1.04533	1.10933	1.152	1.04533	1.088	1.06667	0.981333	1.06667	1.00267	1.10933	1.13067	1.10933	1.23733	1.152	1.10933	1.066
0.917333	0.981333	0.938667	0.981333	0.810667	1.04533	1.10933	0.874	1.00267	1.00267	1.024	1.04533	1.088	1.36533	1.00267	1.27933	1.21533	1.17333	1.13067	1.10933	0.981333	1.024	0.981333	1.17333	1.00267	1.13067	1.152	1.13067	1.06667	1.088	1.10933	1.04533	1.06667	1.23733	0.96	1.152	1.152	1.00267	1.088	1.15267
0.896	1.00267	0.938667	0.938667	0.853333	1.024	1.088	0.938667	0.981333	1.04533	1.088	1.04533	1.10933	1.28	1.06667	1.216	1.30133	1.17333	1.10933	1.10933	1.024	1.024	1.00267	1.152	1.04533	1.152	1.17333	1.088	1.024	1.088	1.10933	1.024	1.00267	1.13067	1.00267	1.216	1.17333	1.04533	1.06667	1.13
0.917333	0.96	0.938667	1.024	0.917333	1.04533	1.13067	1.00267	1.06667	1.024	1.17333	1.06667	1.04533	1.32267	1.216	1.25867	1.32267	1.10933	1.13067	1.21533	1.024	1.00267	1.024	1.10933	1.024	1.17333	1.216	0.981333	1.10933	1.13067	1.00267	1.024	1.024	1.10933	1.10933	1.17333	1.25867	1.152	1.06667	1.06667
0.917333	0.981333	1.00267	1.10933	0.853333	1.088	1.152	0.938667	1.00267	1.04533	1.216	1.06667	1.06667	1.19467	1.23733	1.19467	1.25867	1.19467	1.10933	1.19467	1.06667	1.04533	1.00267	1.13067	1.00267	1.06667	1.088	0.981333	1.088	1.024	1.024	1.06667	1.00267	1.04533	1.06667	1.17333	1.19467	1.06667	1.024	1.10933
0.917333	1.024	0.938667	1.04533	0.896	1.06667	1.13067	0.981333	1.024	1.06667	1.10933	1.088	1.04533	1.32267	1.13067	1.25867	1.28	1.17333	1.152	1.152	0.938667	1.04533	0.981333	1.088	1.00267	1.19467	1.23733	1.024	1.06667	1.13067	1.13067	1.024	0.981333	0.96	1.024	1.10933	1.19467	1.06667	1.088	1.152
0.917333	0.981333	0.981333	1.00267	0.938667	1.088	1.13067	1.00267	1.04533	1.024	1.15133	1.024	1.06667	1.28	1.17333	1.23733	1.216	1.19467	1.088	1.17333	1.06667	1.024	1.04533	1.088	1.024	1.17333	1.19467	0.917333	1.088	1.10933	1.04533	1.024	1.00267	1.10933	0.96	1.088	1.152	1.00267	1.10933	1.10933
0.96	1.002	0.981333	0.96	0.896	1.088	1.17333	0.981333	1.024	1.066	1.10933	1.10933	1.06667	1.32267	1.06667	1.25867	1.28	1.088	1.13067	1.13067	1.088	1.024	1.024	1.088	0.768	1.152	1.19467	1.00267	1.06667	1.10933	1.04533	1.024	1.06667	1.28	0.917333	1.152	1.10933	0.96	1.06667	1.10933
0.96	1.00267	0.96	1.024	0.96	1.06667	1.152	1.04533	1.06667	1.11	1.152	1.06667	1.04533	1.152	1.19467	1.17333	1.25867	1.17333	1.10933	1.19467	1.024	1.04533	1.00267	1.088	1.13067	1.17333	1.17333	1.04533	1.06667	1.088	1.00267	1.00267	0.981333	1.024	1.024	1.23733	1.19467	1.06667	1.04533	1.06667
0.96	1.00267	1.00267	1.024	1.024	1.13067	1.216	1.088	1.06667	1.08733	1.13067	1.06667	1.04533	1.28	1.152	1.23733	1.30133	1.17333	1.13067	1.152	1.06667	1.024	1.024	0.768	1.024	1.152	1.19467	1.00267	1.06667	1.10933	0.96	1.024	1.00267	1.024	1.152	1.10933	1.25867	1.152	1.04467	1.04533
1.00267	1.024	1.00267	1.00267	0.96	1.152	1.216	1.04533	1.04533	1.04533	1.152	1.066	1.088	1.30133	1.17333	1.23733	1.216	1.15133	1.13067	1.17333	1.024	1.024	1.024	1.25867	0.832	1.13067	1.17333	1.066	1.088	1.10933	1.04533	1.06667	0.981333	1.00267	0.938667	1.13067	1.152	1.00267	1.088	1.10933
1.024	1.024	1.00267	1.088	0.96	1.13067	1.216	1.00267	1.06667	1.04533	1.06667	1.04533	1.04533	1.23733	1.06667	1.216	1.25867	1.23733	1.10933	1.13067	1.024	1.024	1.00267	1.10933	0.938667	1.152	1.17333	1.00333	0.981333	1.088	1.13067	1.024	1.04533	1.13067	0.981333	1.10933	1.152	1.00267	1.13067	1.152
1.00267	1.024	0.981333	1.13067	0.896	1.088	1.23733	1.00267	1.024	1.06667	1.152	1.04533	1.06667	1.408	1.152	1.30133	1.25867	1.088	1.152	1.152	1.024	0.96	1.00267	0.832	1.10933	1.152	1.19467	0.980667	1.10933	1.088	1.00267	1.00267	1.06667	1.32267	0.938667	1.152	1.152	1.00267	1.088	1.088
1.00267	1.00267	0.981333	1.17333	0.96	1.10933	1.216	1.024	1.06667	1.088	1.13067	1.06667	1.088	1.17333	1.13067	1.17333	1.25867	1.25867	1.13067	1.17333	1.04533	1.06667	1.024	1.00267	0.981333	1.00267	1.02333	1.04533	1.06667	0.981333	0.981333	1.024	1.024	1.13067	1.04533	1.25867	1.17333	1.06667	1.088	1.06667
0.96	1.00267	1.00267	1.17333	0.981333	1.10933	1.19467	1.04533	1.04533	1.06667	1.13067	1.06667	1.04533	1.408	1.152	1.30133	1.32267	1.216	1.152	1.152	0.853333	1.024	0.917333	1.21533	0.96	1.216	1.25867	1.024	1.00267	1.152	1.00267	1.024	1.024	1.13067	1.17333	1.19467	1.30133	1.17333	1.024	1.04533
0.981333	1.024	0.980667	1.088	0.938667	1.13067	1.152	1.00267	1.04467	1.06667	1.19467	1.06667	1.088	1.344	1.216	1.25867	1.216	1.19467	1.13067	1.216	1.13067	0.981333	1.04467	1.06667	0.896	1.152	1.17333	1.024	1.04533	1.10933	1.04533	1.088	0.938667	0.917333	1.04533	1.152	1.19467	1.088	1.10933	1.10933
1.024	1.024	0.981333	1.152	1.00267	1.10933	1.17333	1.06667	1.06667	1.13067	1.06667	1.04533	1.088	1.32267	1.06667	1.25867	1.344	1.216	1.088	1.13067	1.024	1.02333	1.024	1.024	1.024	1.04533	1.06667	1.06667	1.13067	1.00267	1.152	1.024	1.06667	1.23733	1.04533	1.06667	1.19467	1.088	1.088	1.19467
0.96	1.00267	1.024	1.04533	1.04533	1.13067	1.19467	1.13067	1.088	1.10933	1.216	1.06667	1.06667	1.36533	1.25867	1.28	1.28	1.088	1.10933	1.19467	0.896	1.04533	0.938667	0.96	1.088	1.10867	1.13067	1.04533	1.04533	1.04533	1.06667	1.024	1.024	1.19467	0.874667	1.216	1.088	0.917333	1.088	1.10933
1.024	1.024	1.00267	1.152	1.06667	1.17333	1.152	1.13067	1.088	1.13067	1.17333	1.06667	1.088	1.152	1.19467	1.17333	1.28	1.10933	1.10933	1.19467	0.981333	1.024	1.00267	1.088	1.04533	1.216	1.23733	1.13067	1.06667	1.152	1.04533	1.00267	1.04533	1.13067	1.13067	1.19467	1.25867	1.152	NaN	1.10933
1.06667	1.024	1.04533	1.06667	1.06667	1.194	1.17333	1.10933	1.088	1.10933	1.17333	1.088	1.04533	1.194	1.17333	1.19467	1.30133	1.17333	1.152	1.17333	1.10933	1.024	1.04533	1.19467	0.981333	1.13067	1.17333	1.088	1.024	1.088	0.938667	1.04533	0.981333	0.981333	1.06667	1.17333	1.216	1.10933	NaN	1.024
1.088	1.04533	1.04533	1.06667	1.00267	1.17333	1.17267	1.06667	1.088	1.10933	1.152	1.024	1.024	1.28	1.21533	1.23733	1.19467	1.19467	1.13067	1.19467	1.024	0.981333	0.981333	1.152	0.917333	1.10933	1.152	1.088	1.06667	1.06667	1.10933	1.04533	0.96	0.96	1.04533	1.10933	1.194	1.06667	NaN	1.152
1.06667	1.04533	1.00267	1.00267	1.06667	1.152	1.17333	1.13067	1.088	1.06667	1.088	1.088	1.06667	1.344	1.04533	1.25867	1.23733	1.216	1.06667	1.13067	0.980667	1.04533	1.00267	1.024	0.96	1.088	1.10933	1.19467	1.10933	1.04533	1.08733	1.04533	1.04533	1.19467	0.938667	1.06667	1.13067	0.981333	NaN	1.10933
1.024	1.024	1.024	1.00267	0.981333	1.17333	1.13067	1.04533	1.04533	1.13067	1.088	1.088	1.088	1.344	1.088	1.25867	1.25867	1.04533	1.152	1.13067	0.96	1.04533	0.981333	0.981333	0.896	1.152	1.19467	1.088	1.088	1.088	1.06667	1.00267	0.981333	1.00267	0.896	1.19467	1.13067	0.96	NaN	1.13067
1.088	1.04533	1.00267	1.06667	1.06667	1.13067	1.19467	1.10933	1.088	1.088	1.13067	1.088	1.06667	1.10933	1.152	1.17333	1.28	1.19467	1.13	1.152	1.04533	1.04533	1.00267	1.024	0.96	1.19467	1.216	1.024	1.04533	1.152	0.981333	1.00267	0.981333	0.917333	1.088	1.10867	1.216	1.10933	NaN	1.06667
1.00267	1.024	1.024	1.066	0.980667	1.17333	1.17333	1.06667	1.06667	1.088	1.152	1.06667	1.024	1.344	1.19467	1.23733	1.32267	1.17333	1.152	1.19467	1.088	1.00267	1.04533	0.917333	0.981333	1.17333	1.216	1.00267	1.04533	1.10933	0.938667	1.04533	1.00267	1.06667	0.938667	1.088	1.152	0.981333	NaN	1.04533
1.06667	1.024	1.00267	1.024	0.981333	1.152	1.19467	1.04533	1.06667	1.06667	1.19467	1.06667	1.06667	1.25867	1.17333	1.23733	1.17333	1.23733	1.10933	1.17333	1.06667	1.00267	1.024	1.04533	0.981333	1.13067	1.13067	1.024	1.04533	1.06667	1.088	1.024	1.024	1.152	0.896	1.13067	1.088	0.938667	NaN	1.13067
1.024	1.024	1.00267	0.938667	0.938667	1.10933	1.152	1.04533	1.06667	1.04533	1.024	1.06667	1.06667	1.408	1.024	1.30133	1.30133	1.13067	1.152	1.10933	1.00267	1.024	1.00267	1.04533	1.024	1.06667	1.13067	0.981333	1.04533	1.06667	0.981333	0.981333	1.024	1.13067	0.981333	1.17333	1.17333	1.04533	NaN	1.06667
0.981333	1.024	0.981333	1.088	0.96	1.13067	1.17333	1.00267	1.024	1.088	1.17333	1.06667	1.088	1.216	1.216	1.19467	1.25867	1.23733	1.152	1.19467	0.96	1.00267	0.981333	1.04533	0.96	1.152	1.152	1.04533	1.04533	1.066	0.938667	1.024	0.981333	1.00267	1.06667	1.17333	1.216	1.088	NaN	1.024
1.00267	1.024	1.00267	1.04533	1.00267	1.10933	1.13067	1.06667	1.06667	1.088	1.13067	1.088	1.04533	1.38667	1.10933	1.28	1.32267	1.23733	1.152	1.152	1.00267	1.00267	0.981333	1.10933	0.917333	1.06667	1.10933	1.10933	1.06667	1.024	1.024	1.04533	1.00267	1.088	1.04533	1.088	1.17333	1.066	NaN	1.06667
0.981333	1.00267	1.00267	0.981333	0.981333	1.13067	1.17333	1.06667	1.06667	1.06667	1.216	1.088	1.10933	1.408	1.25867	1.30133	1.216	1.23733	1.10933	1.216	0.938667	1.024	0.981333	1.024	1.02333	1.10933	1.152	1.06667	1.04533	1.088	1.06667	1.04533	0.981333	0.981333	0.938667	1.152	1.152	0.981333	NaN	1.152
1.024	1.024	1.00267	0.917333	0.96	1.13067	1.152	1.04533	1.04533	1.04533	1.088	1.024	1.088	1.36533	1.088	1.28	1.322	1.17333	1.152	1.13067	1.00267	1.024	0.992	0.981333	0.981333	1.152	1.17333	0.896	1.066	1.06667	1.06667	1.002	0.981333	0.981333	0.981333	1.10933	1.17333	1.024	NaN	1.088
1.024	1.024	1.00267	0.896	0.896	1.13067	1.152	0.96	1.04533	1.10933	1.19467	1.04533	1.08733	1.30133	1.23733	1.23667	1.30133	1.19467	1.13067	1.19467	1.00267	1.024	0.992	1.07733	1.00267	1.10933	1.13067	0.981333	1.06667	1.06667	0.96	1.00267	0.981333	0.980667	0.96	1.088	1.152	1.00267	NaN	1.06667
1.00267	1.00267	0.96	1.00267	1.00267	1.088	1.13067	1.06667	1.04533	1.06667	1.19467	1.06667	1.06733	1.344	1.216	1.25867	1.32267	1.19467	1.13067	1.216	1.024	1.024	1.00267	1.07733	1.024	1.152	1.19467	0.981333	1.04533	1.10933	1.04533	1.024	1.002	1.024	0.917333	1.088	1.10933	0.96	NaN	1.088
0.938667	1.024	1.00267	1.024	0.981333	1.13067	1.152	1.04533	1.06667	1.04533	1.19467	1.04533	1.08733	1.30133	1.23733	1.23733	1.28	1.17333	1.152	1.19467	1.024	1.00267	1.024	1.06667	1.00267	1.13067	1.152	1.088	1.06667	1.088	0.981333	1.024	0.96	0.938667	0.917333	1.10933	1.13067	0.981333	NaN	1.06667
1.04533	1.00267	1.00267	1.00267	0.917333	1.13067	1.13067	1.024	1.04533	1.04533	1.13067	1.04533	1.06667	1.30133	1.152	1.25867	1.28	1.23733	1.17333	1.17333	1.00267	1.024	0.981333	1.10933	1.10933	1.088	1.13067	1.04533	1.06667	1.04533	0.981333	0.981333	1.024	1.10933	0.980667	1.10933	1.152	1.024	NaN	1.06667
0.980667	1.024	0.981333	0.981333	0.896	1.088	1.13067	0.96	1.024	1.024	1.19467	1.088	1.06667	1.38667	1.19467	1.28	1.28	1.28	1.04533	1.194	0.981333	1.024	0.981333	1.088	1.04533	1.152	1.17333	1.024	1.06667	1.088	0.96	1.024	1.00267	1.088	0.896	1.152	1.10933	0.938667	NaN	1.02333
0.981333	1.024	0.981333	1.06667	0.874667	1.088	1.17333	0.96	1.024	1.04533	1.13067	1.088	1.088	1.42933	1.152	1.30133	1.25867	1.00267	1.13067	1.17333	1.024	1.024	1.024	1.23733	1.088	1.152	1.17333	1.06667	1.06667	1.088	0.981333	1.00267	1.024	1.088	1.024	1.152	1.17333	1.04533	NaN	1.06667
0.938667	0.981333	0.938667	1.04533	0.938667	1.04533	1.17333	1.02333	1.04533	1.088	1.15133	1.04533	1.10933	1.06667	1.17333	1.13067	1.344	1.152	1.10933	1.152	1.024	1.024	1.00267	1.152	1.152	1.13067	1.152	0.981333	1.088	1.088	0.96	1.024	1.04533	1.216	1.024	1.152	1.19467	1.06667	NaN	1.04533
0.938667	1.00267	1.00267	1.13067	0.96	1.13067	1.19467	1.024	1.04533	1.04533	1.19467	1.024	1.00267	1.25867	1.23733	1.23733	1.32267	1.17333	1.088	1.216	1.024	1.024	1.00267	1.17333	1.06667	1.152	1.19467	1.13067	1.10933	1.10933	1.04533	1.04533	1.04533	1.19467	0.981333	1.19467	1.17333	1.024	NaN	1.10933
0.981333	1.00267	0.981333	1.19467	0.938667	1.10222	1.17333	1.024	1.04533	1.06667	1.23733	1.088	1.04533	1.28	1.25867	1.23733	1.17333	1.10933	1.10933	1.216	1.024	1.06667	1.00267	1.30133	0.981333	1.152	1.17333	1.06667	1.088	1.088	1.024	1.024	0.981333	1.024	1.10933	1.19467	1.23733	1.13067	NaN	1.10933
0.981333	1.024	0.981333	1.216	0.938667	1.10222	1.19467	0.981333	1.04533	1.088	1.00267	1.04533	1.06667	1.17333	0.981333	1.17333	1.25867	1.13067	1.19467	1.088	1.04533	1.024	1.024	1.152	0.981333	1.216	1.23733	0.96	1.088	1.152	1.04533	1.04533	1.06667	1.30133	1.088	1.13067	1.216	1.10933	NaN	1.06667
0.981333	1.00267	0.981333	1.19467	0.981333	1.10222	1.19467	1.06667	1.06667	1.06667	1.10933	1.04533	1.04533	1.23733	1.13067	1.216	1.25867	1.25867	1.13067	1.152	1.10933	1.06667	1.04533	1.04533	0.96	1.17333	1.216	1.024	1.13067	1.10933	1.088	1.04533	1.00267	1.06667	0.96	1.23733	1.152	1.024	NaN	1.152
0.981333	1.00267	1.00267	1.19467	0.981333	1.13067	1.19467	1.04533	1.06667	1.10867	1.152	1.024	1.024	1.42933	1.152	1.30133	1.216	1.21533	1.088	1.17333	1.06667	1.04533	1.024	1.04533	0.938667	1.17333	1.216	0.96	1.088	1.13067	1.088	1.024	1.024	1.17333	1.152	1.13067	1.28	1.17333	NaN	1.152
1.024	1.02333	1.00267	1.088	1.04533	1.13067	1.19467	1.10933	1.088	1.13067	1.06667	1.04533	1.10933	1.36533	1.06667	1.28	1.23733	1.088	1.088	1.10933	1.06667	1.04533	1.024	1.024	1.00267	1.25867	1.28	0.96	1.04533	1.17333	1.00267	1.04533	1.00267	1.024	1.00267	1.19467	1.152	1.024	NaN	1.04533
1.00267	1.024	1.024	1.04533	1.088	1.19467	1.17333	1.152	1.088	1.152	1.10933	1.06667	1.10933	1.152	1.10933	1.17333	1.32267	1.10933	1.152	1.152	1.152	1.024	1.088	1.00267	1.088	1.17333	1.216	1.024	1.06667	1.10933	1.152	1.024	1.04533	1.216	1.06667	1.10933	1.216	1.088	NaN	1.17333
1.06667	1.04533	1.04533	1.088	1.088	1.17333	1.19467	1.152	1.088	1.13067	1.216	1.04467	1.024	1.17333	1.25867	1.19467	1.30133	1.23733	1.10933	1.216	1.06667	1.024	1.024	1.088	1.04533	1.13067	1.152	0.938667	1.04533	1.088	1.024	1.04533	1.00267	1.06667	0.96	1.216	1.152	1.00267	NaN	1.088
1.06667	1.024	1.04533	1.13067	1.088	1.216	1.19467	1.13067	1.10933	1.13067	1.17333	1.06667	1.024	1.408	1.216	1.28	1.216	1.10933	1.088	1.19467	1.00267	1.024	1.00267	1.216	0.832	1.13067	1.15133	1.04533	1.04533	1.088	1.06667	1.024	1.024	1.17333	1.10933	1.152	1.23733	1.13067	NaN	1.13067
1.10933	1.06667	1.04533	1.06667	1.088	1.17333	1.23733	1.152	1.10933	1.088	1.088	1.04533	1.088	1.194	1.06667	1.19467	1.216	1.088	1.088	1.13067	1.024	1.00267	0.981333	1.13	0.938667	1.13067	1.152	1.04467	1.088	1.04533	1.00267	1.06667	1.00267	0.981333	1.00267	1.17333	1.19467	1.04533	NaN	1.088
1.088	1.04533	1.024	1.06667	1.00267	1.216	1.23733	1.06667	1.06667	1.088	1.06667	1.06667	1.04533	1.17333	1.06667	1.19467	1.32267	1.06667	1.088	1.10933	1.00267	1.024	1.00267	0.832667	0.917333	1.088	1.13067	1.06667	1.088	1.088	1.088	1.00267	1.04533	1.216	1.06667	1.10933	1.19467	1.10933	NaN	1.13067
1.088	1.04533	1.00267	1.04533	0.981333	1.152	1.17333	1.04533	1.06667	1.088	1.216	1.024	1.04533	1.088	1.23733	1.152	1.216	1.10933	1.13067	1.216	0.96	1.04533	0.981333	1.002	1.06667	1.152	1.19467	1.00267	1.088	1.088	1.024	1.04533	1.024	1.13067	0.938667	1.19467	1.13067	0.96	NaN	1.088
1.024	1.024	1.024	1.088	1.024	1.10933	1.17333	1.088	1.066	1.10933	1.088	1.06667	1.00267	1.17333	1.06667	1.19467	1.216	1.19467	1.10933	1.13067	1.04533	1.024	1.024	0.981333	1.024	1.194	1.216	1.088	1.00267	1.13067	1.088	1.00267	0.96	0.981333	1.088	1.17333	1.23733	1.13067	NaN	1.13067
1.024	1.024	1.00267	1.00267	1.024	1.15133	1.216	1.088	1.088	1.088	1.06667	1.06667	1.024	1.344	1.066	1.25867	1.19467	1.10933	1.10933	1.13067	1.088	1.00267	1.04533	1.17333	0.981333	1.17333	1.19467	1.04533	1.04533	1.10933	0.96	1.06667	1.00267	1.00267	1.024	1.088	1.19467	1.06667	NaN	1.04533
1.024	1.024	1.02333	1.10933	0.981333	1.17333	1.19467	1.06667	1.04533	1.06667	1.04533	1.04533	1.088	1.19467	1.024	1.19467	1.216	1.152	1.10933	1.10933	1.06667	1.002	1.002	1.088	0.992	1.04533	1.06667	1.06667	1.04533	1.00267	1.10933	1.024	1.024	1.152	0.938667	1.10933	1.13	0.981333	NaN	1.152
1.06667	1.04533	1.00267	1.06667	0.981333	1.13067	1.23667	1.06667	1.06667	1.088	1.06667	1.088	1.04533	1.25867	1.06667	1.216	1.28	1.10933	1.088	1.10933	0.874667	1.00267	0.938667	1.04533	0.992	1.10933	1.152	1.152	1.088	1.06667	1.04533	1.00267	1.04533	1.216	0.96	1.17333	1.13067	0.981333	NaN	1.10933
1.00267	1.024	0.981333	1.13067	1.00267	1.13067	1.17333	1.04533	1.06667	1.10933	1.17333	1.04533	1.04533	1.19467	1.19467	1.19467	1.23733	1.10933	1.10933	1.19467	0.981333	1.04533	1.00267	1.13067	1.088	1.088	1.10933	1.06667	1.06667	1.04533	0.981333	1.024	0.981333	1.024	1.04533	1.216	1.19467	1.088	NaN	1.04533
1.00267	1.00267	1.024	1.04533	1.00267	1.152	1.17333	1.06667	1.06667	1.04533	1.088	1.06667	1.04533	1.19467	1.088	1.216	1.25867	1.13067	1.10933	1.13067	0.981333	1.024	0.981333	1.00267	1.04533	1.17333	1.216	0.938667	1.06667	1.13067	0.980667	1.024	1.00267	1.024	1.088	1.10933	1.25867	1.13067	NaN	1.06667
1.024	1.024	1.00267	1.04533	0.938667	1.13067	1.152	1.024	1.04533	1.10933	1.13067	1.06667	1.04533	1.23733	1.13067	1.19467	1.216	1.13067	1.152	1.152	1.08733	1.024	1.024	1.19467	0.896	1.152	1.19467	0.917333	1.06667	1.088	1.06667	1.06667	1.00267	1.00267	0.96	1.10933	1.13067	0.981333	NaN	1.10933
[truncated: 57 more rows]

## Sheet: Asynchronies
P1PPS	P2PPS	P3PPS	P4PPS	P5PPS	P6PPS	P7PPS	P8PPS	P9PPS	P10PPS	P1SPPS	P2SPPS	P3SPPS	P4SPPS	P5SPPS	P6SPPS	P7SPPS	P8SPPS	P9SPPS	P10SPPS	P1GRPS	P2GRPS	P3GRPS	P4GRPS	P5GRPS	P6GRPS	P7GRPS	P8GRPS	P9GRPS	P10GRPS	P1URPS	P2URPS	P3URPS	P4URPS	P5URPS	P6URPS	P7URPS	P8URPS	P9URPS	P10URPS
[truncated: 624 more rows]
